# Supplementary material for: Genome Wide Association Mapping of Grain and Straw Biomass Traits in the Rice Bengal and Assam Aus Panel (BAAP) Grown Under Alternate Wetting and Drying and Permanently Flooded Irrigation
Source: Front Plant Sci. 2018 Sep 3;9:1223. doi: 10.3389/fpls.2018.01223 (PMC6129953; doi:10.3389/fpls.2018.01223)
Supplement: FILE S2 — SNPs associated with grain yield including chromosome graphs. [file Data_Sheet_2.XLS]

## Sheet: Results
SNP	CHR	BP	MBP	MAF_MnAWD1	1log10(p)_MnAWD1	Effect_MnAWD1	MAF_MnCF1	1log10(p)_MnCF1	Effect_MnCF1	MAF_MnAWD2	1log10(p)_MnAWD2	Effect_MnAWD2	MAF_MnCF2	1log10(p)_MnCF2	Effect_MnCF2	MAF_MdAWD2	1log10(p)_MdAWD2	Effect_MdAWD2	MAF_MdCF2	1log10(p)_MdCF2	Effect_MdCF2
1:56034	1	56034	0.056034				0.4217	4.43898	8.77638
1:410559	1	410559	0.410559																0.08628	4.56066	-7.52275
1:441256	1	441256	0.441256																0.1659	4.04655	-7.74567
1:550422	1	550422	0.550422										0.1455	4.56808	-9.63127
1:1120556	1	1120556	1.12056										0.1025	4.54156	8.61107
1:1709099	1	1709099	1.7091				0.3112	4.12796	7.13523
1:2175734	1	2175734	2.17573				0.1265	4.70087	8.57074
1:2175754	1	2175754	2.17575				0.1225	5.13847	9.11063
1:2175798	1	2175798	2.1758				0.1265	4.43858	8.21375
1:2175890	1	2175890	2.17589				0.1265	4.53769	8.27437
1:2175944	1	2175944	2.17594				0.1285	4.65598	8.3783
1:2176033	1	2176033	2.17603				0.1285	4.65598	8.3783
1:2176072	1	2176072	2.17607				0.1285	4.65598	8.3783
1:2176563	1	2176563	2.17656				0.1305	4.56558	8.18494
1:2176601	1	2176601	2.1766				0.1305	4.62799	8.27735
1:2176854	1	2176854	2.17685				0.1265	4.42709	8.13259
1:2176979	1	2176979	2.17698				0.1285	4.65598	8.3783
1:2177356	1	2177356	2.17736				0.1285	4.65598	8.3783
1:2177419	1	2177419	2.17742				0.1305	4.79909	8.43934
1:2178186	1	2178186	2.17819				0.1305	4.70957	8.36675
1:2178208	1	2178208	2.17821				0.1285	4.65598	8.3783
1:2178925	1	2178925	2.17893				0.1285	4.65598	8.3783
1:2179008	1	2179008	2.17901				0.1285	4.65598	8.3783
1:2179013	1	2179013	2.17901													0.05088	4.2358	-9.2669	0.05088	4.01273	-9.06047
1:2179055	1	2179055	2.17905				0.1285	4.65598	8.3783
1:2201117	1	2201117	2.20112				0.1265	4.81029	8.63427
1:2202232	1	2202232	2.20223				0.1265	4.54712	8.36644
1:2203860	1	2203860	2.20386				0.1285	4.65598	8.3783
1:2205415	1	2205415	2.20541				0.1265	4.06633	7.88137
1:2205780	1	2205780	2.20578				0.1285	4.65598	8.3783
1:2205868	1	2205868	2.20587				0.1285	4.53769	8.27437
1:2205913	1	2205913	2.20591				0.1245	5.27596	9.15775
1:2206624	1	2206624	2.20662				0.1245	4.69939	8.398
1:2207129	1	2207129	2.20713				0.1305	4.3387	7.98918
1:2208357	1	2208357	2.20836				0.1285	4.65598	8.3783
1:2208691	1	2208691	2.20869				0.1285	4.65598	8.3783
1:2209708	1	2209708	2.20971				0.1285	4.65598	8.3783
1:2210373	1	2210373	2.21037				0.1265	4.54712	8.36644
1:2210415	1	2210415	2.21041				0.1265	4.54712	8.36644
1:2210510	1	2210510	2.21051				0.1145	4.24592	8.14247
1:2210784	1	2210784	2.21078				0.1165	4.34377	8.13846
1:2211015	1	2211015	2.21102				0.1145	4.24009	8.19718
1:2211036	1	2211036	2.21104				0.1145	4.24009	8.19718
1:2211321	1	2211321	2.21132				0.1165	4.34377	8.13846
1:2211445	1	2211445	2.21144				0.1225	4.55857	8.26022
1:2211796	1	2211796	2.2118				0.1165	4.34377	8.13846
1:2212328	1	2212328	2.21233				0.1185	4.10229	7.90287
1:2213343	1	2213343	2.21334				0.1165	4.34377	8.13846
1:2213962	1	2213962	2.21396				0.1165	4.34377	8.13846
1:2214002	1	2214002	2.214				0.1165	4.34377	8.13846
1:2214046	1	2214046	2.21405				0.1165	4.34377	8.13846
1:2214327	1	2214327	2.21433				0.1165	4.34377	8.13846
1:2214614	1	2214614	2.21461				0.1145	4.34377	8.13846
1:2215473	1	2215473	2.21547				0.1165	4.34377	8.13846
1:2216817	1	2216817	2.21682				0.1145	4.34377	8.13846
1:2219286	1	2219286	2.21929				0.1165	4.34377	8.13846
1:2219626	1	2219626	2.21963				0.1165	4.34377	8.13846
1:2222756	1	2222756	2.22276				0.1165	4.34377	8.13846
1:2223215	1	2223215	2.22322				0.1165	4.34377	8.13846
1:2223643	1	2223643	2.22364				0.1165	4.34377	8.13846
1:2223668	1	2223668	2.22367				0.1165	4.34377	8.13846
1:2223727	1	2223727	2.22373				0.1145	4.34377	8.13846
1:2223754	1	2223754	2.22375				0.1165	4.34377	8.13846
1:2223899	1	2223899	2.2239				0.1165	4.34377	8.13846
1:2225726	1	2225726	2.22573				0.1165	4.34377	8.13846
1:2225730	1	2225730	2.22573				0.1145	4.24009	8.19718
1:2225803	1	2225803	2.2258				0.1124	4.34377	8.13846
1:2226057	1	2226057	2.22606				0.1165	4.34377	8.13846
1:2226297	1	2226297	2.2263				0.1165	4.34377	8.13846
1:2226643	1	2226643	2.22664				0.1165	4.34377	8.13846
1:2226803	1	2226803	2.2268				0.1145	4.0992	7.94355
1:2226804	1	2226804	2.2268				0.1145	4.0992	7.94355
1:2226961	1	2226961	2.22696				0.1145	4.46126	8.37735
1:2227005	1	2227005	2.22701				0.1165	4.34377	8.13846
1:2227070	1	2227070	2.22707				0.1185	4.28447	8.02223
1:2227118	1	2227118	2.22712				0.1305	4.97193	8.40619
1:2227492	1	2227492	2.22749				0.1325	4.87491	8.23446
1:2237694	1	2237694	2.23769				0.4659	4.05314	6.98926
1:2424722	1	2424722	2.42472																0.08186	4.01347	-11.11
1:2425156	1	2425156	2.42516							0.07582	4.07189	-12.8172	0.07582	5.6331	-16.0327	0.08186	4.91385	-15.5155	0.08186	5.55647	-16.6812
1:2425169	1	2425169	2.42517										0.07787	4.74902	-14.3668	0.08407	4.45922	-14.454	0.08407	5.05257	-15.5673
1:2425440	1	2425440	2.42544	0.06827	4.58142	-17.2443							0.06967	4.15882	-11.6553				0.07522	4.26243	-12.5732
1:2425614	1	2425614	2.42561							0.07582	4.30287	-12.9847
1:2425810	1	2425810	2.42581													0.07743	5.73926	-16.403
1:2425822	1	2425822	2.42582													0.08186	4.84055	-14.1143
1:2425991	1	2425991	2.42599							0.07172	4.29926	-12.9837
1:2426002	1	2426002	2.426							0.07172	4.64967	-12.8179
1:2426025	1	2426025	2.42603										0.07172	4.99606	-14.812
1:3969512	1	3969512	3.96951										0.05123	4.96541	-8.97966
1:6951287	1	6951287	6.95129													0.1106	4.40601	-7.19807
1:11038300	1	11038300	11.0383																0.05752	4.1691	-17.2101
1:11038304	1	11038304	11.0383																0.05752	4.1691	-17.2101
1:16007661	1	16007661	16.0077																0.4801	4.20034	-7.82248
1:16056248	1	16056248	16.0562																0.4845	5.42183	-9.5798
1:18646568	1	18646568	18.6466																0.1173	4.03506	-7.2941
1:18647397	1	18647397	18.6474																0.1261	4.04324	-7.15631
1:18648480	1	18648480	18.6485																0.1195	4.11677	-7.27986
1:18651520	1	18651520	18.6515																0.1261	4.04324	-7.15631
1:18652037	1	18652037	18.652																0.1239	4.19421	-7.34302
1:18654531	1	18654531	18.6545																0.104	4.65674	-7.81829
1:18656324	1	18656324	18.6563																0.1239	4.69396	-7.78417
1:18666367	1	18666367	18.6664	0.3353	4.1669	-7.36626													0.3363	4.87717	-6.25888
1:18666691	1	18666691	18.6667				0.3675	5.12789	-7.11188										0.3695	4.25924	-5.88312
1:18669623	1	18669623	18.6696																0.1239	4.25604	-7.40452
1:18669712	1	18669712	18.6697																0.1283	4.22039	-7.20632
1:22899113	1	22899113	22.8991				0.1847	5.08416	8.74218
1:23543507	1	23543507	23.5435																0.06858	4.01129	-16.1829
1:25131889	1	25131889	25.1319																0.3739	4.70723	5.20295
1:29045375	1	29045375	29.0454																0.2345	4.17453	-6.36671
1:29045378	1	29045378	29.0454																0.2345	4.17453	-6.36671
1:30775832	1	30775832	30.7758													0.1681	4.76129	-6.85949
1:37036738	1	37036738	37.0367																0.2898	4.10996	-5.9526
1:39053306	1	39053306	39.0533													0.09735	4.85572	-8.82135
1:39083762	1	39083762	39.0838													0.06416	4.00845	-8.91771
1:41137600	1	41137600	41.1376													0.06637	4.59108	-8.73926
1:41139067	1	41139067	41.1391													0.08628	4.00477	-6.59741
1:41762885	1	41762885	41.7629										0.2152	4.42934	-7.22749
1:41764435	1	41764435	41.7644										0.25	4.63494	-7.04461
1:41769214	1	41769214	41.7692										0.1988	4.67409	-7.43265
1:41811633	1	41811633	41.8116										0.2193	4.28998	-7.20114
1:41815511	1	41815511	41.8155										0.2008	4.01321	-7.01168
1:41817587	1	41817587	41.8176										0.2008	4.07331	-7.10091
1:41853078	1	41853078	41.8531										0.2172	4.40807	-6.83151
1:41856756	1	41856756	41.8568										0.2254	4.03662	-7.10609
1:41857707	1	41857707	41.8577										0.2193	4.24553	-7.17491
1:41857713	1	41857713	41.8577										0.2193	4.24553	-7.17491
1:42768843	1	42768843	42.7688	0.4157	4.71396	6.65283
2:1483464	2	1483464	1.48346													0.1836	5.3028	-10.6468
2:1570115	2	1570115	1.57011													0.2633	4.69201	-7.54261
2:2306822	2	2306822	2.30682																0.05973	4.64911	-13.7949
2:2753204	2	2753204	2.7532										0.1598	4.28381	-9.11981
2:4108051	2	4108051	4.10805				0.3112	4.02716	5.49715
2:6919957	2	6919957	6.91996				0.06627	4.15557	-10.2751
2:8476007	2	8476007	8.47601										0.08811	5.58907	-8.75426
2:9037997	2	9037997	9.038	0.06627	4.37149	-15.054
2:11413837	2	11413837	11.4138							0.06352	5.23834	-14.5313
2:11607460	2	11607460	11.6075	0.2309	4.07251	6.4246
2:14500752	2	14500752	14.5008							0.07582	4.10784	8.44171
2:19998545	2	19998545	19.9985																0.1903	4.13872	-8.74061
2:20000143	2	20000143	20.0001																0.1903	4.13872	-8.74061
2:20005671	2	20005671	20.0057																0.1704	4.51641	-9.10298
2:20005803	2	20005803	20.0058																0.1858	5.22751	-9.41112
2:20005885	2	20005885	20.0059																0.1858	5.22751	-9.41112
2:20007357	2	20007357	20.0074																0.1858	5.22751	-9.41112
2:20007584	2	20007584	20.0076																0.1858	5.22751	-9.41112
2:20007819	2	20007819	20.0078																0.1858	5.22751	-9.41112
2:20011338	2	20011338	20.0113																0.1858	5.22751	-9.41112
2:20014177	2	20014177	20.0142																0.1858	5.22751	-9.41112
2:20015105	2	20015105	20.0151																0.1858	5.22751	-9.41112
2:20015251	2	20015251	20.0153																0.1792	4.73677	-8.94351
2:20015286	2	20015286	20.0153																0.1814	6.04143	-9.93579
2:20015450	2	20015450	20.0155																0.1858	5.22751	-9.41112
2:20015563	2	20015563	20.0156																0.1858	5.22751	-9.41112
2:20015594	2	20015594	20.0156																0.1858	5.22751	-9.41112
2:20016079	2	20016079	20.0161																0.1858	5.22751	-9.41112
2:20016274	2	20016274	20.0163																0.1814	4.61702	-8.62007
2:20016294	2	20016294	20.0163																0.1836	4.49447	-8.5736
2:20016478	2	20016478	20.0165																0.1858	5.22751	-9.41112
2:20016682	2	20016682	20.0167																0.1814	4.53137	-8.52885
2:20016688	2	20016688	20.0167																0.1792	4.31468	-8.23726
2:20016751	2	20016751	20.0168																0.1814	4.47032	-8.23535
2:20016862	2	20016862	20.0169																0.1836	5.3516	-9.43719
2:20017038	2	20017038	20.017																0.1836	5.34889	-9.50452
2:20017151	2	20017151	20.0172																0.1858	5.22751	-9.41112
2:20017408	2	20017408	20.0174																0.1858	5.22751	-9.41112
2:20017433	2	20017433	20.0174																0.1858	5.22751	-9.41112
2:20017947	2	20017947	20.0179																0.1836	4.65312	-8.84829
2:20018055	2	20018055	20.0181																0.1814	4.76632	-9.02225
2:20018084	2	20018084	20.0181																0.1814	4.76632	-9.02225
2:20018085	2	20018085	20.0181																0.1814	4.76632	-9.02225
2:20018136	2	20018136	20.0181																0.1814	4.76632	-9.02225
2:20018243	2	20018243	20.0182																0.1858	5.22751	-9.41112
2:20018325	2	20018325	20.0183																0.1814	4.76632	-9.02225
2:20018360	2	20018360	20.0184																0.1814	4.76632	-9.02225
2:20018375	2	20018375	20.0184																0.1814	4.76632	-9.02225
2:20018424	2	20018424	20.0184																0.1814	4.76632	-9.02225
2:20018506	2	20018506	20.0185																0.1858	5.22751	-9.41112
2:20018662	2	20018662	20.0187																0.1858	5.22751	-9.41112
2:20018844	2	20018844	20.0188																0.1858	5.22751	-9.41112
2:20018984	2	20018984	20.019																0.1881	5.81108	-9.88032
2:20018994	2	20018994	20.019																0.1858	5.22751	-9.41112
2:20019261	2	20019261	20.0193																0.1858	5.22751	-9.41112
2:20019434	2	20019434	20.0194																0.1858	5.22751	-9.41112
2:20019691	2	20019691	20.0197																0.1858	5.22751	-9.41112
2:20019742	2	20019742	20.0197																0.1858	5.22751	-9.41112
2:20020000	2	20020000	20.02																0.1858	5.22751	-9.41112
2:20020018	2	20020018	20.02																0.1836	5.12491	-9.22703
2:20020092	2	20020092	20.0201																0.1858	5.22751	-9.41112
2:20020103	2	20020103	20.0201																0.1858	5.22751	-9.41112
2:20020111	2	20020111	20.0201																0.1858	5.22751	-9.41112
2:20020124	2	20020124	20.0201																0.1858	5.22751	-9.41112
2:20020140	2	20020140	20.0201																0.1858	5.22751	-9.41112
2:20020141	2	20020141	20.0201																0.1858	5.22751	-9.41112
2:20020371	2	20020371	20.0204																0.1858	5.22751	-9.41112
2:20020463	2	20020463	20.0205																0.1858	5.22751	-9.41112
2:20020583	2	20020583	20.0206																0.1858	5.22751	-9.41112
2:20020596	2	20020596	20.0206																0.1858	5.22751	-9.41112
2:20020727	2	20020727	20.0207																0.1858	5.22751	-9.41112
2:20020889	2	20020889	20.0209																0.1858	5.22751	-9.41112
2:20021235	2	20021235	20.0212																0.1858	5.22751	-9.41112
2:20021298	2	20021298	20.0213																0.1858	5.22751	-9.41112
2:20021688	2	20021688	20.0217																0.1858	5.22751	-9.41112
2:20021761	2	20021761	20.0218																0.1836	5.0814	-9.48845
2:20021852	2	20021852	20.0219																0.1858	5.22751	-9.41112
2:20021996	2	20021996	20.022																0.1836	5.48366	-9.55342
2:20022175	2	20022175	20.0222																0.1858	5.22751	-9.41112
2:20022260	2	20022260	20.0223																0.1858	5.22751	-9.41112
2:20022491	2	20022491	20.0225																0.1836	5.48366	-9.55342
2:20023047	2	20023047	20.023																0.1858	5.22751	-9.41112
2:20023049	2	20023049	20.023																0.1858	5.22751	-9.41112
2:20023308	2	20023308	20.0233																0.1681	4.86179	-9.08654
2:20023409	2	20023409	20.0234																0.1681	4.86179	-9.08654
2:20023610	2	20023610	20.0236																0.1372	4.1481	-10.6986
2:20023777	2	20023777	20.0238																0.1681	4.86179	-9.08654
2:20024124	2	20024124	20.0241																0.1681	4.86179	-9.08654
2:20024191	2	20024191	20.0242																0.1681	4.86179	-9.08654
2:20024271	2	20024271	20.0243																0.1372	4.1481	-10.6986
2:20024493	2	20024493	20.0245																0.1814	6.22721	-10.072
2:20024530	2	20024530	20.0245																0.1659	4.55264	-8.88937
2:20024548	2	20024548	20.0245																0.1372	4.1481	-10.6986
2:20024893	2	20024893	20.0249																0.1704	4.06573	-8.44
2:20025658	2	20025658	20.0257																0.1704	4.06573	-8.44
2:20193635	2	20193635	20.1936							0.1844	4.15122	-7.61574
2:20984964	2	20984964	20.985																0.1173	5.52952	-10.1231
2:21339066	2	21339066	21.3391													0.05088	4.6964	-10.3779
2:24480783	2	24480783	24.4808													0.2235	4.34607	-6.1418
2:24484159	2	24484159	24.4842													0.1792	5.13815	-6.16952
2:24506682	2	24506682	24.5067													0.2124	4.33812	-5.86061
2:24506905	2	24506905	24.5069													0.1814	4.04863	-5.33113
2:24507376	2	24507376	24.5074													0.1792	4.05829	-5.36008
2:24507723	2	24507723	24.5077													0.1792	4.05829	-5.36008
2:24508793	2	24508793	24.5088													0.1969	4.40974	-5.46519
2:24509027	2	24509027	24.509													0.1836	4.91711	-5.88222
2:24509506	2	24509506	24.5095													0.1836	4.91711	-5.88222
2:24509525	2	24509525	24.5095													0.1925	4.27574	-5.33235
2:24509923	2	24509923	24.5099							0.1762	4.12204	-4.75444				0.1858	5.11664	-5.98689
2:24510249	2	24510249	24.5102							0.1762	4.0038	-4.64852				0.1858	4.72647	-5.69389
2:25261811	2	25261811	25.2618				0.1145	5.32547	-12.1097
2:26852412	2	26852412	26.8524																0.05973	4.82107	-8.60624
2:27555001	2	27555001	27.555																0.1991	4.28641	-5.524
2:28904605	2	28904605	28.9046							0.168	4.78444	-8.41895
2:30781087	2	30781087	30.7811																0.07743	4.15568	-8.37266
2:35234704	2	35234704	35.2347							0.3975	4.03296	-4.99391
2:35236897	2	35236897	35.2369							0.3934	4.11447	-5.09201
2:35238329	2	35238329	35.2383							0.3934	4.11447	-5.09201
2:35239560	2	35239560	35.2396							0.3934	4.11447	-5.09201
3:2803260	3	2803260	2.80326							0.05943	4.15963	8.7662
3:3464647	3	3464647	3.46465										0.05328	4.53762	-15.386
3:3464711	3	3464711	3.46471													0.07965	4.74416	-17.5972	0.07965	4.67437	-17.501
3:3464717	3	3464717	3.46472																0.08186	4.74753	-16.9807
3:3464845	3	3464845	3.46484													0.07522	5.04158	-21.5179
3:3465366	3	3465366	3.46537							0.06762	4.01972	-12.4603
3:3465674	3	3465674	3.46567																0.09513	4.43651	-11.7059
3:3465898	3	3465898	3.4659										0.06352	4.11208	-13.4368
3:3465900	3	3465900	3.4659										0.06352	4.57835	-14.3014
3:3466283	3	3466283	3.46628																0.09292	5.52403	-14.1134
3:3466737	3	3466737	3.46674										0.09631	4.09062	-10.0451
3:3466757	3	3466757	3.46676										0.1086	4.38131	-9.77101
3:3466766	3	3466766	3.46677																0.1084	4.35264	-10.2992
3:3466776	3	3466776	3.46678																0.1195	4.06206	-9.53076
3:3466842	3	3466842	3.46684																0.1504	4.37881	-8.89388
3:3466881	3	3466881	3.46688																0.1128	4.47073	-10.5881
3:3466919	3	3466919	3.46692										0.1148	4.34406	-9.69904
3:3466967	3	3466967	3.46697																0.1128	4.2001	-10.8346
3:3467301	3	3467301	3.4673																0.1305	4.03611	-10.0919
3:3467424	3	3467424	3.46742										0.1045	4.09417	-10.4729
3:3467631	3	3467631	3.46763													0.07743	4.75379	-15.47
3:3467911	3	3467911	3.46791	0.06426	4.00974	-18.7703
3:3471747	3	3471747	3.47175	0.05422	4.17645	-25.8284
3:3471765	3	3471765	3.47176	0.05422	4.17645	-25.8284
3:4303160	3	4303160	4.30316													0.3429	4.05442	-5.37296
3:5884602	3	5884602	5.8846										0.09836	5.90749	-7.85687
3:5885956	3	5885956	5.88596										0.08197	6.28165	-8.54051
3:5886017	3	5886017	5.88602										0.08197	6.28165	-8.54051
3:5886087	3	5886087	5.88609										0.08197	6.28165	-8.54051
3:5886493	3	5886493	5.88649										0.08607	5.78954	-7.9073
3:5887658	3	5887658	5.88766										0.08607	5.78954	-7.9073
3:5887894	3	5887894	5.88789										0.3258	4.70757	-5.57175
3:5889410	3	5889410	5.88941										0.3299	4.07288	-5.12428
3:5891327	3	5891327	5.89133										0.08607	5.78954	-7.9073
3:5891331	3	5891331	5.89133										0.08607	5.78954	-7.9073
3:5891574	3	5891574	5.89157										0.08402	5.58106	-7.8374
3:5891585	3	5891585	5.89159										0.08607	5.78954	-7.9073
3:5891703	3	5891703	5.8917										0.08607	5.78954	-7.9073
3:5892040	3	5892040	5.89204										0.07992	5.0835	-7.8019
3:5892138	3	5892138	5.89214										0.08402	5.51058	-7.87214
3:5892256	3	5892256	5.89226										0.06967	4.87768	-8.58163
3:5892273	3	5892273	5.89227										0.07172	4.70798	-8.34506
3:5892444	3	5892444	5.89244										0.4631	4.61798	-5.51591
3:5892513	3	5892513	5.89251										0.08811	5.94915	-7.9323
3:5892728	3	5892728	5.89273										0.332	4.20669	-5.17006
3:5892732	3	5892732	5.89273										0.3299	4.024	-5.06237
3:5892736	3	5892736	5.89274										0.3299	4.024	-5.06237
3:5893483	3	5893483	5.89348										0.08811	5.74758	-7.81462
3:5893507	3	5893507	5.89351										0.08811	5.74758	-7.81462
3:5893513	3	5893513	5.89351										0.08811	5.74758	-7.81462
3:5893738	3	5893738	5.89374										0.08811	5.78954	-7.9073
3:5893815	3	5893815	5.89382										0.08607	5.78954	-7.9073
3:5894197	3	5894197	5.8942										0.08607	5.78954	-7.9073
3:5894472	3	5894472	5.89447										0.08402	5.7374	-8.03858
3:5894624	3	5894624	5.89462										0.08402	5.7374	-8.03858
3:5894658	3	5894658	5.89466										0.08402	5.7374	-8.03858
3:5894731	3	5894731	5.89473										0.08402	5.51058	-7.87214
3:5894879	3	5894879	5.89488										0.08607	5.78954	-7.9073
3:5895206	3	5895206	5.89521										0.08811	5.63686	-7.72017
3:5895233	3	5895233	5.89523										0.09426	6.2027	-8.07203
3:5895527	3	5895527	5.89553										0.08607	5.78954	-7.9073
3:5898594	3	5898594	5.89859										0.08607	5.78954	-7.9073
3:5901086	3	5901086	5.90109										0.08607	5.78954	-7.9073
3:5902363	3	5902363	5.90236										0.3299	4.23297	-5.23054
3:5902555	3	5902555	5.90256										0.08607	5.78954	-7.9073
3:5902940	3	5902940	5.90294										0.3361	4.25074	-5.28673
3:5903065	3	5903065	5.90306										0.08607	5.78954	-7.9073
3:5903096	3	5903096	5.9031										0.08607	5.78954	-7.9073
3:5903388	3	5903388	5.90339										0.08607	5.78954	-7.9073
3:5903446	3	5903446	5.90345										0.08607	5.78954	-7.9073
3:5903523	3	5903523	5.90352										0.08402	5.29872	-7.62366
3:5903542	3	5903542	5.90354										0.4119	4.29443	-4.83338
3:5903620	3	5903620	5.90362										0.4078	4.24178	-4.81278
3:6706420	3	6706420	6.70642				0.0502	4.57894	-9.39058
3:14016363	3	14016363	14.0164	0.08233	4.06253	-9.64373
3:14584838	3	14584838	14.5848	0.08233	5.09856	-11.4637
3:15389228	3	15389228	15.3892										0.1393	5.28239	-10.5384
3:15389288	3	15389288	15.3893										0.1414	5.04347	-10.4311
3:15389626	3	15389626	15.3896										0.166	4.6208	-8.81664
3:15392034	3	15392034	15.392										0.1578	5.9209	-10.128
3:15392094	3	15392094	15.3921										0.1639	5.91856	-9.78782
3:15392327	3	15392327	15.3923										0.1434	5.46082	-10.3746
3:15397222	3	15397222	15.3972										0.1393	5.28239	-10.5384
3:15397703	3	15397703	15.3977										0.1373	4.22752	-9.79343
3:15399635	3	15399635	15.3996										0.1455	5.21819	-10.2597
3:15402489	3	15402489	15.4025										0.1434	5.46082	-10.3746
3:15403572	3	15403572	15.4036										0.1393	5.28239	-10.5384
3:15403871	3	15403871	15.4039										0.1393	5.28239	-10.5384
3:15403932	3	15403932	15.4039										0.1373	5.3047	-10.4109
3:15404800	3	15404800	15.4048										0.1455	4.35043	-9.31768
3:15404907	3	15404907	15.4049										0.1434	5.46082	-10.3746
3:15404977	3	15404977	15.405										0.1434	5.46082	-10.3746
3:15405561	3	15405561	15.4056										0.1475	4.69785	-9.52223
3:15406058	3	15406058	15.4061										0.1455	5.21819	-10.2597
3:15406219	3	15406219	15.4062										0.1373	4.74255	-9.81958
3:15406473	3	15406473	15.4065										0.1434	5.46082	-10.3746
3:15407916	3	15407916	15.4079										0.1455	5.21819	-10.2597
3:15407995	3	15407995	15.408										0.1455	5.21819	-10.2597
3:15408776	3	15408776	15.4088										0.1373	5.46588	-11.3227
3:15408791	3	15408791	15.4088										0.1434	5.09335	-10.6373				0.1504	4.07407	-10.1365
3:15409365	3	15409365	15.4094										0.1434	4.51837	-9.64578
3:15409570	3	15409570	15.4096										0.1434	5.46082	-10.3746
3:15409659	3	15409659	15.4097										0.1434	5.46082	-10.3746
3:15409745	3	15409745	15.4097										0.1373	5.41404	-10.5547
3:15409861	3	15409861	15.4099										0.1414	5.04347	-10.4311
3:15409890	3	15409890	15.4099										0.1414	5.04347	-10.4311
3:15409994	3	15409994	15.41										0.1414	5.04347	-10.4311
3:15409999	3	15409999	15.41										0.1414	5.04347	-10.4311
3:15414772	3	15414772	15.4148										0.1393	5.28239	-10.5384
3:15419562	3	15419562	15.4196										0.1393	5.28239	-10.5384
3:15420413	3	15420413	15.4204										0.1373	5.61494	-10.7862
3:15422112	3	15422112	15.4221										0.1393	5.36649	-10.6746
3:15423065	3	15423065	15.4231										0.1373	5.61494	-10.7862
3:15423981	3	15423981	15.424										0.1393	5.28239	-10.5384
3:15424633	3	15424633	15.4246										0.1393	5.28239	-10.5384
3:15425400	3	15425400	15.4254										0.1393	5.28239	-10.5384
3:25529211	3	25529211	25.5292							0.1209	4.14143	-6.07825
3:25529462	3	25529462	25.5295							0.3074	4.15002	-4.17838
3:26924904	3	26924904	26.9249													0.104	5.50536	-9.75085	0.104	4.73214	-9.05816
3:27418077	3	27418077	27.4181										0.291	5.05237	-5.91537
3:28346018	3	28346018	28.346	0.1948	4.84141	7.392
3:32340758	3	32340758	32.3408				0.06024	4.71303	10.531
4:126867	4	126867	0.126867																0.0531	6.12209	-10.9726
4:222742	4	222742	0.222742																0.05531	4.64819	-10.293
4:248919	4	248919	0.248919										0.1701	4.26215	-5.26741
4:255870	4	255870	0.25587										0.1721	4.05558	-5.07172
4:256658	4	256658	0.256658										0.1598	4.18117	-5.24447
4:256961	4	256961	0.256961										0.1721	4.05558	-5.07172
4:258922	4	258922	0.258922										0.1721	4.05558	-5.07172
4:372542	4	372542	0.372542																0.1106	5.30245	-8.30886
4:417244	4	417244	0.417244										0.1455	4.05968	-5.85595
4:1041786	4	1041786	1.04179													0.25	4.03209	-6.67017
4:1888677	4	1888677	1.88868																0.1681	4.70286	-8.67644
4:1968177	4	1968177	1.96818																0.1814	4.37162	-7.28204
4:1968324	4	1968324	1.96832																0.1814	4.37162	-7.28204
4:1968510	4	1968510	1.96851																0.1814	4.37162	-7.28204
4:1975731	4	1975731	1.97573													0.1969	4.5888	-7.50898	0.1969	4.30843	-7.30502
4:1983205	4	1983205	1.98321																0.2013	4.29688	-6.82921
4:2045990	4	2045990	2.04599													0.1372	4.00725	-6.32401
4:3708544	4	3708544	3.70854													0.2168	5.25063	-9.33865
4:3941078	4	3941078	3.94108																0.1084	4.28976	-10.5085
4:3947158	4	3947158	3.94716	0.49	4.17746	8.34705
4:4002115	4	4002115	4.00211													0.3319	4.81276	-7.12139
4:4241572	4	4241572	4.24157													0.1792	4.64919	-9.60631
4:5376835	4	5376835	5.37683																0.1128	5.35068	-8.73067
4:8427344	4	8427344	8.42734	0.06225	4.42233	9.49627
4:11137061	4	11137061	11.1371													0.0708	4.05362	-8.76749
4:13414372	4	13414372	13.4144																0.0708	4.03879	-8.78648
4:13425347	4	13425347	13.4253																0.2301	4.02436	-6.82979
4:13425349	4	13425349	13.4253																0.2301	4.02436	-6.82979
4:13425376	4	13425376	13.4254																0.1947	4.43162	-7.97969
4:13426148	4	13426148	13.4261																0.2257	4.05738	-7.50834
4:18485015	4	18485015	18.485				0.1386	4.06345	-8.53467
4:19372104	4	19372104	19.3721				0.2932	4.33512	5.89438
4:19430812	4	19430812	19.4308	0.1807	4.14248	-9.84856
4:19439952	4	19439952	19.44	0.1867	4.0773	-9.75694
4:19442846	4	19442846	19.4428	0.1647	5.28205	-10.562
4:19443404	4	19443404	19.4434	0.1667	5.68309	-11.0724
4:19443586	4	19443586	19.4436	0.1687	5.79312	-10.9966
4:19444015	4	19444015	19.444	0.1687	5.79312	-10.9966
4:19444515	4	19444515	19.4445	0.1687	5.79312	-10.9966
4:19446103	4	19446103	19.4461	0.1426	4.18075	-10.2285
4:19446106	4	19446106	19.4461	0.1365	4.51463	-10.7857
4:19446137	4	19446137	19.4461	0.1486	4.27083	-10.4936
4:19452367	4	19452367	19.4524	0.1506	4.19837	-10.5471
4:19453240	4	19453240	19.4532	0.1486	4.26273	-10.5605
4:19461451	4	19461451	19.4615	0.1847	4.22948	-9.12749
4:19467151	4	19467151	19.4672	0.1386	4.16987	-10.7071
4:19467378	4	19467378	19.4674	0.1506	4.24298	-10.4641
4:19475616	4	19475616	19.4756	0.1486	4.41157	-10.4784
4:19486959	4	19486959	19.487	0.1506	4.01827	-10.0522
4:19486961	4	19486961	19.487	0.1506	4.01827	-10.0522
4:19491496	4	19491496	19.4915	0.1526	4.08651	-10.1643
4:19492214	4	19492214	19.4922	0.1506	4.17547	-10.3551
4:19493197	4	19493197	19.4932	0.1847	4.22948	-9.12749
4:19493536	4	19493536	19.4935	0.1847	4.2655	-9.1314
4:19495610	4	19495610	19.4956	0.1546	4.03748	-10.0683
4:19500996	4	19500996	19.501	0.1506	4.19837	-10.5471
4:19503192	4	19503192	19.5032	0.1466	4.27215	-10.6419
4:19505176	4	19505176	19.5052	0.1506	4.04237	-10.0637
4:19505221	4	19505221	19.5052	0.1526	4.09945	-10.0281
4:21864799	4	21864799	21.8648							0.1352	5.47284	-10.3244
4:21888804	4	21888804	21.8888							0.1311	4.41243	-8.80086
4:22083577	4	22083577	22.0836													0.2323	4.30777	-6.99483
4:23626273	4	23626273	23.6263										0.3709	4.07323	-6.44404
4:23750243	4	23750243	23.7502										0.3135	4.13462	-5.65993
4:23754757	4	23754757	23.7548										0.1578	4.1059	-7.80703
4:23775432	4	23775432	23.7754										0.3176	4.06167	-5.61233
4:23787775	4	23787775	23.7878													0.2522	4.38113	-6.59641
4:23821814	4	23821814	23.8218													0.3119	4.03296	-5.9017
4:23884104	4	23884104	23.8841													0.3186	5.16537	-6.64981
4:23887229	4	23887229	23.8872													0.3186	5.16537	-6.64981
4:23887989	4	23887989	23.888													0.3164	4.90329	-6.42277
4:23889220	4	23889220	23.8892													0.3186	5.16537	-6.64981
4:23890819	4	23890819	23.8908													0.3097	4.82242	-6.43957
4:23891054	4	23891054	23.8911													0.3097	4.82242	-6.43957
4:23891475	4	23891475	23.8915													0.3097	4.82242	-6.43957
4:23891513	4	23891513	23.8915													0.3097	4.82242	-6.43957
4:23892087	4	23892087	23.8921													0.3031	5.2925	-6.74601	0.3031	4.01315	-5.83932
4:23893120	4	23893120	23.8931													0.3097	4.82242	-6.43957
4:23896567	4	23896567	23.8966													0.3097	4.82242	-6.43957
4:23897634	4	23897634	23.8976													0.3075	4.22906	-5.95901
4:23898677	4	23898677	23.8987													0.3053	4.57864	-6.39711
4:23900561	4	23900561	23.9006													0.3075	4.5343	-6.2386
4:23900571	4	23900571	23.9006													0.3119	4.70611	-6.34394
4:23900586	4	23900586	23.9006													0.3119	4.70611	-6.34394
4:23900921	4	23900921	23.9009													0.3075	4.80313	-6.4426
4:23900996	4	23900996	23.901													0.3097	4.82242	-6.43957
4:23902324	4	23902324	23.9023													0.3097	4.82242	-6.43957
4:23905504	4	23905504	23.9055													0.3031	4.7191	-6.23679	0.3031	4.29231	-5.96318
4:23914329	4	23914329	23.9143													0.3363	4.1319	-6.06072
4:23971652	4	23971652	23.9717													0.3119	4.57321	-6.35034
4:23973872	4	23973872	23.9739													0.3097	4.82242	-6.43957
4:23978750	4	23978750	23.9788													0.3097	4.82242	-6.43957
4:23981797	4	23981797	23.9818													0.3031	4.53983	-6.14337
4:23988915	4	23988915	23.9889													0.3053	4.21019	-5.96029
4:23989917	4	23989917	23.9899													0.3097	4.82242	-6.43957
4:24000142	4	24000142	24.0001													0.3097	4.82242	-6.43957
4:24001040	4	24001040	24.001													0.3097	4.83846	-6.38483
4:24001277	4	24001277	24.0013													0.3053	4.59539	-6.1996
4:24002462	4	24002462	24.0025													0.3319	4.42258	-6.36392
4:24002572	4	24002572	24.0026													0.3075	5.04077	-6.56089
4:24002783	4	24002783	24.0028													0.3075	5.04077	-6.56089
4:24003612	4	24003612	24.0036													0.2345	5.97812	-7.79629
4:24004953	4	24004953	24.005													0.3075	4.92401	-6.5406
4:24004963	4	24004963	24.005													0.3075	4.92401	-6.5406
4:24005233	4	24005233	24.0052													0.3053	4.68708	-6.32376
4:24010101	4	24010101	24.0101													0.3142	4.40232	-6.04062
4:24010140	4	24010140	24.0101													0.3142	4.40232	-6.04062
4:24010252	4	24010252	24.0103													0.3142	4.40232	-6.04062
4:24012689	4	24012689	24.0127													0.3208	4.21726	-6.0497
4:24020154	4	24020154	24.0202													0.323	4.34331	-6.07222
4:24027185	4	24027185	24.0272													0.3208	4.15228	-5.89773
4:24027764	4	24027764	24.0278													0.323	4.34331	-6.07222
4:24028124	4	24028124	24.0281													0.323	4.34331	-6.07222
4:24028342	4	24028342	24.0283													0.3208	4.24317	-6.05134
4:24030900	4	24030900	24.0309													0.3208	4.30581	-6.0408
4:24033489	4	24033489	24.0335													0.323	4.34331	-6.07222
4:24044035	4	24044035	24.044													0.3208	4.81106	-6.37534
4:24044666	4	24044666	24.0447													0.3252	4.4753	-6.27227
4:24047169	4	24047169	24.0472										0.2275	4.4484	-6.55523
4:24047321	4	24047321	24.0473													0.323	4.0973	-5.86794
4:24047485	4	24047485	24.0475													0.323	4.22153	-5.9848
4:24047839	4	24047839	24.0478													0.3208	4.39403	-6.1116
4:24047928	4	24047928	24.0479													0.323	4.34331	-6.07222
4:24048564	4	24048564	24.0486													0.323	4.34331	-6.07222
4:24051465	4	24051465	24.0515													0.3252	4.24753	-6.0415
4:24057974	4	24057974	24.058													0.3164	4.04318	-5.73967
4:24062903	4	24062903	24.0629													0.323	4.34331	-6.07222
4:24067030	4	24067030	24.067													0.3319	4.46999	-5.95238
4:24072517	4	24072517	24.0725													0.3296	4.43327	-5.94158
4:24072580	4	24072580	24.0726													0.3319	4.46999	-5.95238
4:24075052	4	24075052	24.0751													0.3363	4.83573	-6.14768
4:24076086	4	24076086	24.0761													0.3363	5.09125	-6.37373
4:24079185	4	24079185	24.0792													0.3341	5.02526	-6.29708
4:24081791	4	24081791	24.0818													0.3407	4.93242	-6.23961
4:24082312	4	24082312	24.0823													0.3341	5.26167	-6.50618
4:24083519	4	24083519	24.0835													0.3363	5.29007	-6.51396
4:24085080	4	24085080	24.0851													0.3296	4.84778	-6.33004
4:24085156	4	24085156	24.0852													0.3319	4.63235	-6.15521
4:24085376	4	24085376	24.0854													0.3319	4.63235	-6.15521
4:24085489	4	24085489	24.0855													0.3319	4.63235	-6.15521
4:24085534	4	24085534	24.0855													0.3319	4.63235	-6.15521
4:24085580	4	24085580	24.0856													0.3319	4.63235	-6.15521
4:24085586	4	24085586	24.0856													0.3319	4.63235	-6.15521
4:24085589	4	24085589	24.0856													0.3319	4.63235	-6.15521
4:24085605	4	24085605	24.0856													0.323	4.39897	-6.16675
4:24085667	4	24085667	24.0857													0.323	4.39897	-6.16675
4:24085679	4	24085679	24.0857													0.3274	4.60493	-6.20837
4:24085692	4	24085692	24.0857													0.3274	4.60493	-6.20837
4:24085733	4	24085733	24.0857													0.3296	4.66414	-6.24795
4:24085771	4	24085771	24.0858													0.3274	4.09592	-5.78935
4:24085777	4	24085777	24.0858													0.3274	4.09592	-5.78935
4:24088610	4	24088610	24.0886													0.3319	4.63235	-6.15521
4:24089232	4	24089232	24.0892													0.3319	4.63235	-6.15521
4:24089299	4	24089299	24.0893													0.3319	4.63235	-6.15521
4:24091233	4	24091233	24.0912													0.3385	4.55744	-6.08085
4:24091323	4	24091323	24.0913													0.3274	4.535	-6.12824
4:24091570	4	24091570	24.0916													0.3208	4.24677	-5.95671
4:24092207	4	24092207	24.0922													0.3208	4.80051	-6.38756
4:24093438	4	24093438	24.0934													0.3186	4.82679	-6.35199
4:24093534	4	24093534	24.0935													0.3097	5.43133	-6.71029
4:24093535	4	24093535	24.0935													0.3097	5.43133	-6.71029
4:24093543	4	24093543	24.0935													0.3119	5.28522	-6.58763
4:24093683	4	24093683	24.0937													0.3208	4.14919	-5.95913
4:24094342	4	24094342	24.0943													0.323	4.66582	-6.2656
4:24094406	4	24094406	24.0944													0.323	4.66582	-6.2656
4:24094929	4	24094929	24.0949													0.323	4.66582	-6.2656
4:24097383	4	24097383	24.0974													0.323	4.66582	-6.2656
4:24100005	4	24100005	24.1													0.323	4.66582	-6.2656
4:24100082	4	24100082	24.1001													0.323	4.66582	-6.2656
4:24101324	4	24101324	24.1013													0.323	4.66582	-6.2656
4:24103707	4	24103707	24.1037													0.3208	4.73549	-6.27437
4:24105329	4	24105329	24.1053													0.323	4.66582	-6.2656
4:24105385	4	24105385	24.1054													0.323	4.66582	-6.2656
4:24107935	4	24107935	24.1079													0.3075	5.85502	-7.20829
4:24108225	4	24108225	24.1082													0.3186	4.72752	-6.34615
4:24108430	4	24108430	24.1084													0.3186	4.84537	-6.55711
4:24108491	4	24108491	24.1085													0.323	4.65304	-6.32945
4:24109546	4	24109546	24.1095													0.3274	4.36169	-5.95841
4:24109763	4	24109763	24.1098													0.323	4.66582	-6.2656
4:24110001	4	24110001	24.11													0.323	4.66582	-6.2656
4:24110358	4	24110358	24.1104													0.323	4.66582	-6.2656
4:24110368	4	24110368	24.1104													0.323	4.66582	-6.2656
4:24110521	4	24110521	24.1105													0.323	4.66582	-6.2656
4:24110695	4	24110695	24.1107													0.323	4.66582	-6.2656
4:24110716	4	24110716	24.1107													0.3186	4.5755	-6.17601
4:24110774	4	24110774	24.1108													0.1084	4.25742	-8.35622
4:24110854	4	24110854	24.1109													0.3097	4.50577	-6.09436
4:24112104	4	24112104	24.1121													0.3186	4.64697	-6.273
4:24112420	4	24112420	24.1124													0.3252	4.557	-6.22086
4:24112881	4	24112881	24.1129													0.3208	4.94788	-6.49181
4:24113016	4	24113016	24.113													0.3208	4.94788	-6.49181
4:24113095	4	24113095	24.1131													0.3208	4.63098	-6.24048
4:24113332	4	24113332	24.1133													0.3208	4.09578	-5.80418
4:24113422	4	24113422	24.1134													0.323	4.66582	-6.2656
4:24113615	4	24113615	24.1136													0.3208	4.94788	-6.49181
4:24113706	4	24113706	24.1137													0.3186	4.1467	-5.84647
4:24113726	4	24113726	24.1137													0.3186	4.1467	-5.84647
4:24113844	4	24113844	24.1138													0.3208	4.91542	-6.49148
4:24114088	4	24114088	24.1141													0.323	4.66582	-6.2656
4:24114603	4	24114603	24.1146													0.3496	4.04001	-5.80636
4:24114954	4	24114954	24.115													0.323	4.66582	-6.2656
4:24117819	4	24117819	24.1178													0.3208	4.7199	-6.30671
4:24117958	4	24117958	24.118													0.3208	4.7199	-6.30671
4:24117965	4	24117965	24.118													0.323	4.66582	-6.2656
4:24118235	4	24118235	24.1182													0.3186	4.75418	-6.35619
4:24118256	4	24118256	24.1183													0.3164	4.72618	-6.20384
4:24118461	4	24118461	24.1185													0.3208	4.7199	-6.30671
4:24121139	4	24121139	24.1211													0.3208	4.91542	-6.49148
4:24121306	4	24121306	24.1213													0.3208	4.81179	-6.38522
4:24121318	4	24121318	24.1213													0.3208	4.81179	-6.38522
4:24121379	4	24121379	24.1214													0.323	4.66582	-6.2656
4:24121521	4	24121521	24.1215													0.3208	4.81179	-6.38522
4:24121546	4	24121546	24.1215													0.3208	4.81179	-6.38522
4:24121578	4	24121578	24.1216													0.3252	4.93686	-6.45235
4:24121587	4	24121587	24.1216													0.3252	4.93686	-6.45235
4:24121590	4	24121590	24.1216													0.3252	4.93686	-6.45235
4:24122126	4	24122126	24.1221													0.323	4.66582	-6.2656
4:24122307	4	24122307	24.1223													0.3208	4.81179	-6.38522
4:24122394	4	24122394	24.1224													0.323	4.66582	-6.2656
4:24122942	4	24122942	24.1229													0.323	4.66582	-6.2656
4:24122951	4	24122951	24.123													0.323	4.66582	-6.2656
4:24123138	4	24123138	24.1231													0.323	4.66582	-6.2656
4:24123172	4	24123172	24.1232													0.323	4.66582	-6.2656
4:24123184	4	24123184	24.1232													0.323	4.66582	-6.2656
4:24124621	4	24124621	24.1246													0.3252	5.28495	-6.61048
4:24124668	4	24124668	24.1247													0.3252	5.28495	-6.61048
4:24124750	4	24124750	24.1247													0.3208	6.07754	-7.13927
4:24124760	4	24124760	24.1248													0.3186	5.98215	-7.04625
4:24124788	4	24124788	24.1248													0.3252	5.46702	-6.7365
4:24124827	4	24124827	24.1248													0.3208	6.293	-7.26676
4:24124850	4	24124850	24.1248													0.3252	5.79516	-6.89551
4:24124874	4	24124874	24.1249													0.3252	5.46702	-6.7365
4:24125551	4	24125551	24.1256													0.3252	5.00247	-6.35737
4:24126370	4	24126370	24.1264													0.3252	5.04168	-6.51579
4:24126951	4	24126951	24.127													0.323	4.66637	-5.98908
4:24127471	4	24127471	24.1275													0.3296	4.81579	-6.23743
4:24127657	4	24127657	24.1277													0.3274	4.27108	-5.88026
4:24127913	4	24127913	24.1279													0.3274	4.68262	-6.13069
4:24128895	4	24128895	24.1289													0.3296	5.39079	-6.56464
4:24133629	4	24133629	24.1336													0.3319	4.90471	-6.27949
4:24134550	4	24134550	24.1346													0.3274	4.60009	-6.01785
4:24135222	4	24135222	24.1352													0.3274	4.66836	-6.28959
4:24135644	4	24135644	24.1356													0.354	4.05762	-6.00969
4:24137368	4	24137368	24.1374													0.3274	4.66836	-6.28959
4:24138360	4	24138360	24.1384													0.3274	4.66836	-6.28959
4:24140019	4	24140019	24.14													0.3274	4.66836	-6.28959
4:24140924	4	24140924	24.1409													0.323	4.32391	-6.14067
4:24143982	4	24143982	24.144													0.3274	4.66836	-6.28959
4:24144412	4	24144412	24.1444													0.3252	4.95512	-6.52252
4:24144837	4	24144837	24.1448													0.3274	4.66836	-6.28959
4:24144899	4	24144899	24.1449													0.3296	4.62387	-6.33386
4:24144976	4	24144976	24.145													0.1239	5.00698	-7.46403
4:24145096	4	24145096	24.1451													0.323	4.30659	-6.05097
4:24148589	4	24148589	24.1486													0.3274	4.66836	-6.28959
4:24150092	4	24150092	24.1501													0.3252	4.80239	-6.41071
4:24150157	4	24150157	24.1502													0.323	4.76243	-6.34476
4:24150342	4	24150342	24.1503													0.323	4.65185	-6.32429
4:24153802	4	24153802	24.1538													0.3252	4.43284	-6.08063
4:24154270	4	24154270	24.1543													0.3274	4.66836	-6.28959
4:24155585	4	24155585	24.1556													0.3296	4.43201	-6.09849
4:24155681	4	24155681	24.1557													0.3252	4.39667	-6.10438
4:24155887	4	24155887	24.1559													0.3274	4.66836	-6.28959
4:24156149	4	24156149	24.1561													0.3252	4.65113	-6.29493
4:24156358	4	24156358	24.1564													0.323	4.09308	-5.77162
4:24157106	4	24157106	24.1571													0.3252	4.92949	-6.54659
4:24158787	4	24158787	24.1588													0.3274	4.66836	-6.28959
4:24168398	4	24168398	24.1684													0.3274	4.59355	-6.26376
4:24175061	4	24175061	24.1751													0.323	4.00461	-5.76776
4:24175801	4	24175801	24.1758													0.3274	4.66836	-6.28959
4:24176047	4	24176047	24.176													0.323	4.2795	-5.96994
4:24179235	4	24179235	24.1792													0.3628	4.31853	-6.3291
4:24179902	4	24179902	24.1799													0.3319	4.61247	-6.34042
4:24180324	4	24180324	24.1803													0.3296	4.7198	-6.36931
4:24180759	4	24180759	24.1808													0.3363	4.02939	-5.99526
4:24180936	4	24180936	24.1809													0.3363	4.02939	-5.99526
4:24183168	4	24183168	24.1832													0.3628	4.31853	-6.3291
4:24184044	4	24184044	24.184													0.3628	4.31853	-6.3291
4:24184867	4	24184867	24.1849													0.3407	4.06816	-5.99655
4:24185521	4	24185521	24.1855													0.3407	4.06816	-5.99655
4:24186303	4	24186303	24.1863													0.3407	4.06816	-5.99655
4:24187291	4	24187291	24.1873													0.3584	4.5739	-6.68277
4:24187387	4	24187387	24.1874													0.3606	4.53001	-6.5167
4:24188825	4	24188825	24.1888													0.3274	4.07603	-5.67462
4:24188831	4	24188831	24.1888													0.3274	4.07603	-5.67462
4:24190061	4	24190061	24.1901													0.3628	4.12867	-6.30292
4:24191508	4	24191508	24.1915													0.3562	4.41743	-6.62669
4:24191582	4	24191582	24.1916													0.3628	4.08396	-6.23568
4:24191589	4	24191589	24.1916													0.385	4.41109	-6.43827
4:24192151	4	24192151	24.1922													0.3518	4.30106	-6.39896
4:24192327	4	24192327	24.1923													0.3429	4.15847	-6.04261
4:24192382	4	24192382	24.1924													0.3673	4.22086	-6.27018
4:24192390	4	24192390	24.1924													0.3628	4.35476	-6.49718
4:24192577	4	24192577	24.1926													0.365	4.07608	-6.25134
4:24193472	4	24193472	24.1935													0.354	4.1515	-6.10836
4:24193894	4	24193894	24.1939													0.3916	4.48321	-6.6482
4:24194536	4	24194536	24.1945													0.396	4.73046	-6.91115
4:24194712	4	24194712	24.1947													0.354	4.1515	-6.10836
4:24194751	4	24194751	24.1948													0.3938	4.34621	-6.46512
4:24194862	4	24194862	24.1949													0.3783	4.38923	-6.51307
4:24194866	4	24194866	24.1949													0.3473	4.10981	-6.02348
4:24194882	4	24194882	24.1949													0.3429	4.02124	-5.95628
4:24194887	4	24194887	24.1949													0.3429	4.02124	-5.95628
4:24194998	4	24194998	24.195													0.3717	4.07921	-6.3514
4:24195056	4	24195056	24.1951													0.3695	4.08551	-6.28121
4:24195633	4	24195633	24.1956													0.3938	4.56695	-7.01701
4:24195639	4	24195639	24.1956													0.3761	4.13053	-6.26096
4:24195679	4	24195679	24.1957													0.3739	4.21682	-6.36471
4:24195772	4	24195772	24.1958													0.3451	4.08592	-6.0312
4:24196376	4	24196376	24.1964													0.3717	4.38585	-6.4393
4:24196401	4	24196401	24.1964													0.3938	4.07938	-6.44558
4:24196526	4	24196526	24.1965													0.3407	4.06816	-5.99655
4:24196564	4	24196564	24.1966													0.3518	4.2383	-6.25326
4:24196596	4	24196596	24.1966													0.3761	4.45481	-6.62114
4:24196679	4	24196679	24.1967													0.3252	4.44519	-6.1851
4:24196697	4	24196697	24.1967													0.3628	4.92978	-6.89895
4:24197037	4	24197037	24.197													0.3606	4.4333	-6.77177
4:24197084	4	24197084	24.1971													0.3894	4.40544	-6.89158
4:24197613	4	24197613	24.1976													0.3451	4.19801	-6.10532
4:24197649	4	24197649	24.1976													0.3473	4.05647	-5.99551
4:24197678	4	24197678	24.1977													0.3695	4.39435	-6.53514
4:24197695	4	24197695	24.1977													0.354	4.31388	-6.24275
4:24197949	4	24197949	24.1979													0.385	4.49401	-6.75397
4:24198734	4	24198734	24.1987													0.3606	4.34489	-6.50475
4:24198881	4	24198881	24.1989													0.4049	4.15437	-6.82884
4:24199782	4	24199782	24.1998													0.3761	4.20729	-6.46268
4:24201193	4	24201193	24.2012													0.3451	4.12369	-6.00593
4:24201250	4	24201250	24.2013													0.3407	4.06816	-5.99655
4:24201649	4	24201649	24.2016													0.3407	4.06816	-5.99655
4:24201981	4	24201981	24.202													0.3628	4.31853	-6.3291
4:24202782	4	24202782	24.2028													0.3407	4.06816	-5.99655
4:24203313	4	24203313	24.2033													0.3451	4.15834	-6.02991
4:24204068	4	24204068	24.2041													0.3407	4.06816	-5.99655
4:24204355	4	24204355	24.2044													0.3628	4.31853	-6.3291
4:24204392	4	24204392	24.2044													0.3407	4.06816	-5.99655
4:24205083	4	24205083	24.2051													0.3407	4.06816	-5.99655
4:24205222	4	24205222	24.2052													0.3407	4.06816	-5.99655
4:24205375	4	24205375	24.2054													0.3628	4.31853	-6.3291
4:24205387	4	24205387	24.2054													0.3407	4.06816	-5.99655
4:24205410	4	24205410	24.2054													0.3628	4.31853	-6.3291
4:24205802	4	24205802	24.2058													0.3606	4.55893	-6.51152
4:24205831	4	24205831	24.2058													0.3385	4.32722	-6.22151
4:24205838	4	24205838	24.2058													0.3385	4.32722	-6.22151
4:24206736	4	24206736	24.2067													0.3363	4.44564	-6.36025
4:24206742	4	24206742	24.2067													0.3363	4.44564	-6.36025
4:24207147	4	24207147	24.2071													0.3407	4.06816	-5.99655
4:24207237	4	24207237	24.2072													0.3407	4.06816	-5.99655
4:24207361	4	24207361	24.2074													0.3407	4.06816	-5.99655
4:24208373	4	24208373	24.2084													0.3341	4.51659	-6.27885
4:24210434	4	24210434	24.2104													0.3385	4.31306	-6.26313
4:24210665	4	24210665	24.2107													0.2832	4.39481	-6.82898
4:24212023	4	24212023	24.212													0.3407	4.06816	-5.99655
4:24212244	4	24212244	24.2122													0.3407	4.06816	-5.99655
4:24212314	4	24212314	24.2123													0.3429	4.20976	-6.08498
4:24212478	4	24212478	24.2125													0.3407	4.45248	-6.32436
4:24212924	4	24212924	24.2129													0.3363	4.17908	-6.17449
4:24213142	4	24213142	24.2131													0.3407	4.06816	-5.99655
4:24213144	4	24213144	24.2131													0.3407	4.06816	-5.99655
4:24213401	4	24213401	24.2134													0.3385	4.25375	-6.15022
4:24213817	4	24213817	24.2138													0.3363	4.3793	-6.31481
4:24214548	4	24214548	24.2145													0.3628	4.31853	-6.3291
4:24214941	4	24214941	24.2149													0.3407	4.06816	-5.99655
4:24216394	4	24216394	24.2164													0.3407	4.06816	-5.99655
4:24216484	4	24216484	24.2165													0.3385	4.31306	-6.26313
4:24216682	4	24216682	24.2167													0.3407	4.06816	-5.99655
4:24217195	4	24217195	24.2172													0.3407	4.06816	-5.99655
4:24217288	4	24217288	24.2173													0.3407	4.06816	-5.99655
4:24217326	4	24217326	24.2173													0.3407	4.06816	-5.99655
4:24217572	4	24217572	24.2176													0.3407	4.06816	-5.99655
4:24220553	4	24220553	24.2206													0.3407	4.06816	-5.99655
4:24220851	4	24220851	24.2209													0.3407	4.06816	-5.99655
4:24221462	4	24221462	24.2215													0.3407	4.06816	-5.99655
4:24221547	4	24221547	24.2215													0.3407	4.06816	-5.99655
4:24222564	4	24222564	24.2226													0.3407	4.06816	-5.99655
4:24223377	4	24223377	24.2234													0.3584	4.66359	-6.5278
4:24223584	4	24223584	24.2236													0.3385	4.17716	-6.07543
4:24223642	4	24223642	24.2236													0.3385	4.17716	-6.07543
4:24223652	4	24223652	24.2237													0.3385	4.17716	-6.07543
4:24223826	4	24223826	24.2238													0.3363	4.36455	-6.30403
4:24223878	4	24223878	24.2239													0.3407	4.06816	-5.99655
4:24223988	4	24223988	24.224													0.3407	4.06816	-5.99655
4:24224042	4	24224042	24.224													0.3407	4.06816	-5.99655
4:24224062	4	24224062	24.2241													0.3407	4.06816	-5.99655
4:24228517	4	24228517	24.2285													0.3562	5.0087	-6.80848
4:24228575	4	24228575	24.2286													0.3407	4.06816	-5.99655
4:24229125	4	24229125	24.2291													0.3407	4.06816	-5.99655
4:24236476	4	24236476	24.2365													0.3385	4.03344	-5.97204
4:24236869	4	24236869	24.2369													0.3407	4.06816	-5.99655
4:24237753	4	24237753	24.2378													0.3407	4.06816	-5.99655
4:24238646	4	24238646	24.2386													0.3429	4.50448	-6.36016
4:24246872	4	24246872	24.2469													0.3407	4.06816	-5.99655
4:24248127	4	24248127	24.2481													0.3628	4.31853	-6.3291
4:24248299	4	24248299	24.2483													0.3385	4.31764	-6.10879
4:24248539	4	24248539	24.2485													0.3363	4.49708	-6.29577
4:24249067	4	24249067	24.2491													0.3363	4.49708	-6.29577
4:24249682	4	24249682	24.2497													0.3363	4.49708	-6.29577
4:24249696	4	24249696	24.2497													0.3341	4.42955	-6.26073
4:24249743	4	24249743	24.2497													0.3319	4.27813	-6.14585
4:24249780	4	24249780	24.2498													0.3296	4.09583	-5.96049
4:24249815	4	24249815	24.2498													0.3341	4.22938	-6.10837
4:24249897	4	24249897	24.2499													0.3385	4.00101	-5.92202
4:24249973	4	24249973	24.25													0.3164	4.43259	-6.03771
4:24250125	4	24250125	24.2501													0.3363	4.49708	-6.29577
4:24250154	4	24250154	24.2502													0.3407	4.18472	-5.9613
4:24251130	4	24251130	24.2511													0.3341	4.22938	-6.10837
4:24251585	4	24251585	24.2516													0.3363	4.49708	-6.29577
4:24251605	4	24251605	24.2516													0.3363	4.49708	-6.29577
4:24251675	4	24251675	24.2517													0.3341	4.69821	-6.45614
4:24251826	4	24251826	24.2518													0.3363	4.49708	-6.29577
4:24251865	4	24251865	24.2519													0.3363	4.49708	-6.29577
4:24251891	4	24251891	24.2519													0.3385	4.44667	-6.33274
4:24252040	4	24252040	24.252													0.3363	4.49708	-6.29577
4:24252115	4	24252115	24.2521													0.3363	4.49708	-6.29577
4:24252123	4	24252123	24.2521													0.3385	4.52623	-6.32198
4:24252139	4	24252139	24.2521													0.3341	4.54947	-6.29178
4:24252579	4	24252579	24.2526													0.3407	4.18472	-5.9613
4:24253137	4	24253137	24.2531													0.3341	4.60271	-6.3238
4:24253537	4	24253537	24.2535													0.3363	4.49708	-6.29577
4:24254975	4	24254975	24.255													0.3341	4.41854	-6.20215
4:24255436	4	24255436	24.2554													0.3341	4.09616	-6.02052
4:24255533	4	24255533	24.2555													0.3363	4.49708	-6.29577
4:24257185	4	24257185	24.2572													0.3341	4.36865	-6.19017
4:24257300	4	24257300	24.2573													0.3363	4.49708	-6.29577
4:24257386	4	24257386	24.2574													0.3363	4.49708	-6.29577
4:24257415	4	24257415	24.2574													0.3341	4.85871	-6.56862
4:24258977	4	24258977	24.259													0.3363	4.49708	-6.29577
4:24259376	4	24259376	24.2594													0.3341	4.75005	-6.53619
4:24259599	4	24259599	24.2596													0.3341	4.61709	-6.38159
4:24259909	4	24259909	24.2599													0.3341	4.5485	-6.33464
4:24259912	4	24259912	24.2599													0.3319	4.67061	-6.4224
4:24259958	4	24259958	24.26													0.3341	4.61709	-6.38159
4:24260701	4	24260701	24.2607													0.3363	4.49708	-6.29577
4:24260819	4	24260819	24.2608													0.3584	4.7574	-6.71296
4:24265549	4	24265549	24.2655													0.3341	4.13743	-6.10858
4:24278392	4	24278392	24.2784													0.3341	4.15457	-6.13052
4:24278809	4	24278809	24.2788													0.3363	4.06674	-6.03476
4:24279405	4	24279405	24.2794													0.3319	4.0984	-6.08794
4:24281606	4	24281606	24.2816													0.3363	4.06674	-6.03476
4:24282021	4	24282021	24.282													0.3363	4.06674	-6.03476
4:24283456	4	24283456	24.2835													0.3341	4.03331	-6.01361
4:24284687	4	24284687	24.2847													0.3363	4.06674	-6.03476
4:24287392	4	24287392	24.2874													0.3363	4.06674	-6.03476
4:24287511	4	24287511	24.2875													0.3341	4.11918	-6.03879
4:24287776	4	24287776	24.2878													0.3363	4.06674	-6.03476
4:24293813	4	24293813	24.2938													0.3075	4.18954	-5.94605
4:24295943	4	24295943	24.2959													0.3363	4.06674	-6.03476
4:24296083	4	24296083	24.2961													0.3363	4.06674	-6.03476
4:24296096	4	24296096	24.2961													0.3363	4.06674	-6.03476
4:24303432	4	24303432	24.3034													0.3385	4.38618	-6.35664
4:24303667	4	24303667	24.3037													0.3363	4.06674	-6.03476
4:24304149	4	24304149	24.3041													0.3363	4.06674	-6.03476
4:24308492	4	24308492	24.3085													0.3363	4.06674	-6.03476
4:24309454	4	24309454	24.3095													0.3341	4.27982	-6.23582
4:24309726	4	24309726	24.3097													0.3363	4.06674	-6.03476
4:24311196	4	24311196	24.3112													0.3363	4.06674	-6.03476
4:24311200	4	24311200	24.3112													0.3363	4.06674	-6.03476
4:24311460	4	24311460	24.3115													0.3319	4.06908	-5.95835
4:24311812	4	24311812	24.3118													0.3363	4.06674	-6.03476
4:24312034	4	24312034	24.312													0.3363	4.06674	-6.03476
4:24312365	4	24312365	24.3124													0.3363	4.06674	-6.03476
4:24312688	4	24312688	24.3127													0.3319	4.22863	-6.17233
4:24312827	4	24312827	24.3128													0.3142	4.82384	-6.42322
4:24316063	4	24316063	24.3161													0.3363	4.06674	-6.03476
4:24316674	4	24316674	24.3167													0.3341	4.20358	-6.2052
4:24316928	4	24316928	24.3169													0.3296	4.04475	-6.03552
4:24317807	4	24317807	24.3178													0.3296	4.16401	-6.17797
4:24317977	4	24317977	24.318													0.3341	4.02903	-6.04924
4:24318551	4	24318551	24.3186													0.3341	4.15457	-6.13052
4:24320125	4	24320125	24.3201													0.3319	4.03989	-6.05365
4:24327197	4	24327197	24.3272													0.3319	4.03989	-6.05365
4:24327832	4	24327832	24.3278													0.3252	4.19366	-6.32253
4:24328180	4	24328180	24.3282													0.3319	4.03989	-6.05365
4:24328693	4	24328693	24.3287													0.3296	4.08998	-6.09539
4:24331190	4	24331190	24.3312													0.3252	4.65378	-6.59647
4:24331215	4	24331215	24.3312													0.3274	4.66742	-6.46834
4:24332753	4	24332753	24.3328													0.3319	4.03989	-6.05365
4:24338421	4	24338421	24.3384													0.3319	4.03989	-6.05365
4:24342121	4	24342121	24.3421													0.3296	4.09107	-6.05107
4:24347151	4	24347151	24.3472													0.3296	4.00845	-6.03572
4:24350324	4	24350324	24.3503													0.3385	4.08291	-5.97066
4:24365577	4	24365577	24.3656													0.2765	5.53548	-6.65894
4:24365897	4	24365897	24.3659																0.1858	4.00327	-8.39123
4:24371911	4	24371911	24.3719													0.3584	4.15302	-6.25533
4:24377690	4	24377690	24.3777													0.3296	4.32052	-6.23358
4:24378779	4	24378779	24.3788													0.3385	4.15968	-6.02039
4:24379541	4	24379541	24.3795													0.3341	4.18472	-6.0074
4:24380818	4	24380818	24.3808													0.3341	4.02873	-5.96984
4:24386555	4	24386555	24.3866													0.3341	4.02873	-5.96984
4:24386570	4	24386570	24.3866													0.3341	4.02873	-5.96984
4:24386876	4	24386876	24.3869													0.3319	4.33378	-6.16936
4:24387597	4	24387597	24.3876													0.3319	4.15421	-6.12182
4:24398243	4	24398243	24.3982													0.1593	4.32031	-10.0653
4:24410782	4	24410782	24.4108													0.3319	4.12251	-5.927
4:24421204	4	24421204	24.4212													0.3164	4.07027	-6.68419
4:25591771	4	25591771	25.5918													0.4867	4.44741	-5.85846
4:29449544	4	29449544	29.4495										0.1086	4.13496	-7.97601				0.1128	4.39012	-8.81825
4:29545637	4	29545637	29.5456										0.1025	4.0434	-7.86702
4:29877299	4	29877299	29.8773										0.07172	4.09852	-7.29586
4:30776242	4	30776242	30.7762										0.09221	5.05284	-10.2097
4:31837035	4	31837035	31.837													0.1327	4.09108	-9.29971	0.1327	4.16739	-9.44566
4:31917203	4	31917203	31.9172													0.1327	4.51303	-9.46619
4:31930050	4	31930050	31.9301										0.07992	4.12484	-7.96318
4:32172765	4	32172765	32.1728													0.1925	4.10041	-7.98985
4:32524748	4	32524748	32.5247																0.1571	4.02275	-7.97978
4:32630325	4	32630325	32.6303																0.1416	4.21763	-8.34022
4:34598293	4	34598293	34.5983													0.1438	4.26528	6.32966
5:1176485	5	1176485	1.17649																0.07965	4.00585	-8.05315
5:2344467	5	2344467	2.34447													0.0708	4.57654	-7.27448
5:2446188	5	2446188	2.44619										0.2049	4.58309	-6.92251
5:2447380	5	2447380	2.44738										0.2049	4.58309	-6.92251
5:2447410	5	2447410	2.44741										0.2049	4.58309	-6.92251
5:2447425	5	2447425	2.44742										0.2049	4.58309	-6.92251
5:2447457	5	2447457	2.44746										0.2049	4.58309	-6.92251
5:2447484	5	2447484	2.44748										0.2049	4.58309	-6.92251
5:2447668	5	2447668	2.44767										0.2008	4.66119	-7.09494
5:2447710	5	2447710	2.44771										0.2029	4.80713	-7.11161
5:2447735	5	2447735	2.44774										0.207	4.90347	-7.11957
5:2447812	5	2447812	2.44781										0.2029	4.96846	-7.24082
5:2449280	5	2449280	2.44928										0.2029	4.74239	-6.96774
5:2449574	5	2449574	2.44957										0.209	4.73321	-6.84211
5:3074231	5	3074231	3.07423				0.3876	4.11803	4.8946
5:14752593	5	14752593	14.7526				0.3072	4.16764	7.60167
5:14754198	5	14754198	14.7542																0.2168	4.00064	7.24315
5:16007078	5	16007078	16.0071										0.1291	4.48144	-12.7555
5:18454017	5	18454017	18.454										0.1393	4.62866	-7.29391
5:18458143	5	18458143	18.4581										0.1475	4.80799	-7.27497
5:21077052	5	21077052	21.0771										0.1598	4.06477	-9.82705
5:21974406	5	21974406	21.9744							0.08811	4.18174	-7.09237
5:28393569	5	28393569	28.3936							0.05123	4.01329	-12.7571
5:28455640	5	28455640	28.4556							0.1598	4.24106	-6.0864
5:28467594	5	28467594	28.4676							0.1516	4.0009	-6.07598
5:28468085	5	28468085	28.4681							0.1578	4.00644	-6.02296
6:984125	6	984125	0.984125				0.08233	4.61923	-11.982
6:2529811	6	2529811	2.52981													0.1571	4.06684	-8.84638
6:2860261	6	2860261	2.86026													0.2965	4.18447	-7.20217
6:2860263	6	2860263	2.86026													0.281	4.7595	-8.05445
6:3691536	6	3691536	3.69154													0.1637	4.32499	-9.94667
6:3699146	6	3699146	3.69915													0.1637	4.32499	-9.94667
6:5710593	6	5710593	5.71059										0.06352	4.53341	-9.91504
6:10380706	6	10380706	10.3807													0.177	4.15366	-5.456
6:12014598	6	12014598	12.0146										0.3074	5.22747	-6.0496
6:13672149	6	13672149	13.6721													0.3451	4.86574	-6.93038
6:15825805	6	15825805	15.8258																0.177	4.27628	6.68672
6:16075873	6	16075873	16.0759																0.09735	4.39736	-8.11478
6:18916066	6	18916066	18.9161													0.08628	4.66416	8.92074
6:19782600	6	19782600	19.7826													0.06416	4.21025	-8.1306
6:22106645	6	22106645	22.1066										0.09836	4.10233	-7.51736
6:22107619	6	22107619	22.1076	0.2229	4.1746	-7.33187
6:22627917	6	22627917	22.6279							0.07992	4.36708	-10.3733
6:22627929	6	22627929	22.6279							0.07992	4.36708	-10.3733
6:22627944	6	22627944	22.6279							0.07582	4.40667	-9.47782				0.08186	4.43252	-10.4674
6:22937147	6	22937147	22.9371													0.1615	4.47464	-8.47948	0.1615	4.35422	-8.44376
6:22999578	6	22999578	22.9996																0.2942	4.38059	-6.52626
6:23040310	6	23040310	23.0403																0.3208	4.2245	-5.84508
6:23040311	6	23040311	23.0403																0.323	4.46434	-5.9176
6:23040322	6	23040322	23.0403																0.3142	4.42106	-5.87693
6:23040324	6	23040324	23.0403																0.3164	4.14179	-5.63197
6:23040329	6	23040329	23.0403																0.3186	4.11677	-5.58863
6:23040337	6	23040337	23.0403																0.3208	4.19959	-5.63066
6:25390128	6	25390128	25.3901													0.1106	4.67781	-9.34228
6:26188443	6	26188443	26.1884													0.08407	4.08076	-6.96519
6:28435109	6	28435109	28.4351	0.1044	4.72497	11.4283
6:30836187	6	30836187	30.8362																0.458	4.11721	-4.80475
6:30837546	6	30837546	30.8375																0.4624	4.15945	-4.82843
6:30841486	6	30841486	30.8415																0.4668	4.12645	-4.88958
6:30841543	6	30841543	30.8415																0.4757	4.11233	-4.84422
6:30841585	6	30841585	30.8416																0.4712	4.1692	-4.88305
6:30841670	6	30841670	30.8417																0.4757	4.12404	-4.84242
6:30842278	6	30842278	30.8423																0.4491	4.24958	-4.9032
6:30850063	6	30850063	30.8501																0.4779	4.16212	-4.93496
7:2290294	7	2290294	2.29029							0.4693	4.35473	-4.17395
7:3552142	7	3552142	3.55214	0.0502	4.36568	13.0158
7:3853020	7	3853020	3.85302													0.2566	4.13949	4.88757
7:3853028	7	3853028	3.85303													0.2566	4.13949	4.88757
7:3853057	7	3853057	3.85306													0.2566	4.13949	4.88757
7:3853069	7	3853069	3.85307													0.2566	4.13949	4.88757
7:3853152	7	3853152	3.85315													0.2611	4.69554	5.2442
7:3853191	7	3853191	3.85319													0.2588	4.52872	5.14826
7:3853260	7	3853260	3.85326													0.2566	4.13949	4.88757
7:3853318	7	3853318	3.85332													0.2566	4.13949	4.88757
7:3853419	7	3853419	3.85342													0.2566	4.13949	4.88757
7:3853473	7	3853473	3.85347													0.2588	4.52872	5.14826
7:3853505	7	3853505	3.85351													0.2588	4.52872	5.14826
7:3853634	7	3853634	3.85363													0.2544	4.04588	4.8635
7:3853648	7	3853648	3.85365													0.2544	4.04588	4.8635
7:3853678	7	3853678	3.85368													0.2566	4.13949	4.88757
7:3853726	7	3853726	3.85373													0.2566	4.13949	4.88757
7:3853889	7	3853889	3.85389													0.2611	4.31212	4.99578
7:3854359	7	3854359	3.85436													0.2588	4.04202	4.80861
7:3854395	7	3854395	3.85439													0.2588	4.27062	4.95218
7:3854403	7	3854403	3.8544													0.2633	4.43865	4.98533
7:3854415	7	3854415	3.85441													0.2611	4.22774	4.91904
7:3854439	7	3854439	3.85444													0.2566	4.02263	4.80494
7:3854509	7	3854509	3.85451													0.2588	4.27062	4.95218
7:3854563	7	3854563	3.85456													0.2588	4.27062	4.95218
7:3854570	7	3854570	3.85457													0.2588	4.27062	4.95218
7:3854707	7	3854707	3.85471													0.2566	4.13949	4.88757
7:3854713	7	3854713	3.85471													0.2588	4.26055	4.96433
7:3854763	7	3854763	3.85476													0.2566	4.13949	4.88757
7:3855009	7	3855009	3.85501													0.2611	4.16171	4.914
7:3855509	7	3855509	3.85551													0.2566	4.41134	5.15719
7:3855573	7	3855573	3.85557													0.2566	4.13949	4.88757
7:3855690	7	3855690	3.85569													0.2566	4.13949	4.88757
7:3856066	7	3856066	3.85607													0.2588	4.30809	5.02375
7:3856084	7	3856084	3.85608													0.2588	4.30809	5.02375
7:3856311	7	3856311	3.85631													0.2566	4.13949	4.88757
7:5265117	7	5265117	5.26512				0.09438	4.42748	-10.2019
7:6698865	7	6698865	6.69886																0.2257	4.27455	-7.68784
7:8758468	7	8758468	8.75847																0.1261	4.28122	-10.1311
7:8912162	7	8912162	8.91216																0.1217	4.59928	-12.5784
7:9128965	7	9128965	9.12897							0.1148	4.43412	-12.1472
7:9230549	7	9230549	9.23055							0.1209	4.11626	-12.1998
7:9347800	7	9347800	9.3478																0.1372	4.29294	-14.2446
7:9360880	7	9360880	9.36088																0.1305	4.81013	-14.5505
7:9487810	7	9487810	9.48781																0.135	4.38315	-13.1731
7:9489278	7	9489278	9.48928													0.1327	4.20117	-12.71
7:9489293	7	9489293	9.48929													0.1327	4.20117	-12.71
7:9496531	7	9496531	9.49653																0.146	4.34346	-12.5637
7:9500098	7	9500098	9.5001																0.1416	4.19124	-12.2397
7:9500508	7	9500508	9.50051																0.1482	4.02084	-11.3255
7:9505058	7	9505058	9.50506																0.1394	4.24156	-13.5753
7:9505531	7	9505531	9.50553																0.1394	4.24156	-13.5753
7:9516201	7	9516201	9.5162																0.1394	4.54392	-14.1431
7:9526749	7	9526749	9.52675																0.1438	4.66296	-13.2437
7:9526755	7	9526755	9.52675																0.1438	4.66296	-13.2437
7:9526757	7	9526757	9.52676																0.1394	4.54392	-14.1431
7:9614847	7	9614847	9.61485																0.06637	4.03007	-23.3336
7:9625609	7	9625609	9.62561				0.2169	4.80286	-10.004
7:9755910	7	9755910	9.75591																0.1195	4.98128	-12.441
7:9782310	7	9782310	9.78231				0.08635	4.00362	-13.5382
7:9820557	7	9820557	9.82056																0.1372	4.33918	-13.3756
7:9821141	7	9821141	9.82114																0.0708	5.47359	-26.3577
7:9821992	7	9821992	9.82199																0.05531	4.38469	-18.3829
7:9824241	7	9824241	9.82424										0.05123	4.34561	-18.9452
7:9824248	7	9824248	9.82425										0.05123	4.34561	-18.9452
7:9824643	7	9824643	9.82464																0.05973	5.09294	-22.05
7:9825843	7	9825843	9.82584																0.1394	4.46487	-14.3799
7:9827177	7	9827177	9.82718																0.1394	4.46487	-14.3799
7:9830576	7	9830576	9.83058																0.06858	4.20326	-20.7749
7:9831457	7	9831457	9.83146													0.08186	4.65377	-18.2675
7:9835693	7	9835693	9.83569																0.06416	4.08352	-24.0923
7:9836474	7	9836474	9.83647																0.06858	4.66704	-22.1964
7:9838220	7	9838220	9.83822																0.1239	4.34109	-12.1834
7:9960884	7	9960884	9.96088																0.1394	4.54392	-14.1431
7:10013563	7	10013563	10.0136																0.1173	4.27269	-13.1664
7:10063488	7	10063488	10.0635													0.1062	4.44249	-12.0879	0.1062	5.43546	-13.5602
7:10063520	7	10063520	10.0635										0.1045	4.10303	-12.0491				0.1128	5.13723	-14.0213
7:10085841	7	10085841	10.0858																0.1394	4.54392	-14.1431
7:10085888	7	10085888	10.0859																0.1394	4.54392	-14.1431
7:10093699	7	10093699	10.0937																0.1416	4.43589	-14.4192
7:10354257	7	10354257	10.3543													0.1504	4.40878	-13.1858
7:10548452	7	10548452	10.5485													0.1283	4.68403	-13.9097	0.1283	4.24287	-13.1355
7:10556343	7	10556343	10.5563							0.127	4.96764	-12.6991
7:10556357	7	10556357	10.5564							0.127	4.96764	-12.6991
7:10572094	7	10572094	10.5721													0.1283	4.11874	-12.6197	0.1283	5.11949	-14.1661
7:10572106	7	10572106	10.5721																0.135	5.16759	-15.7885
7:10572137	7	10572137	10.5721													0.1372	4.08075	-13.4385	0.1372	5.39617	-15.5262
7:10572163	7	10572163	10.5722																0.1372	4.21372	-13.6449
7:10658137	7	10658137	10.6581							0.127	4.48684	-12.0565
7:10658159	7	10658159	10.6582							0.127	4.48684	-12.0565
7:10706848	7	10706848	10.7068							0.1168	4.20406	-9.61103
7:10707543	7	10707543	10.7075							0.125	4.83091	-13.1553
7:10707557	7	10707557	10.7076							0.127	4.69635	-13.4062
7:10738148	7	10738148	10.7381							0.1311	4.102	-13.1711
7:10744307	7	10744307	10.7443							0.127	4.96764	-12.6991
7:10744474	7	10744474	10.7445							0.127	4.96764	-12.6991
7:10751206	7	10751206	10.7512							0.1311	4.102	-13.1711
7:10751299	7	10751299	10.7513							0.127	4.04549	-12.294
7:10751323	7	10751323	10.7513							0.127	4.04549	-12.294
7:10756282	7	10756282	10.7563							0.1148	4.3886	-11.6121
7:10757218	7	10757218	10.7572							0.127	4.00955	-12.1855
7:10816164	7	10816164	10.8162							0.1291	4.24926	-13.0157
7:10816216	7	10816216	10.8162							0.1291	4.24926	-13.0157
7:10850848	7	10850848	10.8508																0.0885	4.05243	-11.0923
7:10852921	7	10852921	10.8529							0.1311	4.102	-13.1711
7:10852926	7	10852926	10.8529							0.1311	4.102	-13.1711
7:10852947	7	10852947	10.8529							0.1311	4.102	-13.1711
7:10852950	7	10852950	10.8529							0.1311	4.102	-13.1711
7:10852968	7	10852968	10.853							0.1311	4.66552	-13.3369
7:10925239	7	10925239	10.9252							0.1291	4.24926	-13.0157
7:10954608	7	10954608	10.9546							0.1291	4.24926	-13.0157
7:10968725	7	10968725	10.9687							0.1414	4.48226	-12.0099
7:10983730	7	10983730	10.9837							0.4262	4.78541	-6.22161
7:10994302	7	10994302	10.9943							0.125	4.48759	-11.7059
7:10994310	7	10994310	10.9943							0.125	4.48759	-11.7059
7:10994318	7	10994318	10.9943							0.125	4.48759	-11.7059
7:10994325	7	10994325	10.9943							0.125	4.48759	-11.7059
7:10994341	7	10994341	10.9943							0.125	4.48759	-11.7059
7:10994354	7	10994354	10.9944							0.125	4.48759	-11.7059
7:10994355	7	10994355	10.9944							0.125	4.48759	-11.7059
7:10997313	7	10997313	10.9973													0.1239	4.73777	-11.9148
7:11017720	7	11017720	11.0177							0.1148	4.01471	-10.1786
7:11018694	7	11018694	11.0187							0.1148	6.90597	-14.336
7:11028520	7	11028520	11.0285							0.1291	4.24926	-13.0157
7:11028558	7	11028558	11.0286							0.1291	4.24926	-13.0157
7:11028575	7	11028575	11.0286							0.1291	4.24926	-13.0157
7:11028579	7	11028579	11.0286							0.1291	4.24926	-13.0157
7:11030534	7	11030534	11.0305							0.1332	4.25618	-13.0608
7:11037919	7	11037919	11.0379							0.1311	4.14966	-11.737
7:11039849	7	11039849	11.0398							0.1332	4.16708	-12.793
7:11068319	7	11068319	11.0683							0.127	4.53985	-13.1098
7:11068329	7	11068329	11.0683							0.127	4.53985	-13.1098
7:11068374	7	11068374	11.0684							0.127	4.53985	-13.1098
7:11068382	7	11068382	11.0684							0.127	4.53985	-13.1098
7:11069742	7	11069742	11.0697							0.1291	4.13274	-12.3702
7:11071368	7	11071368	11.0714							0.1291	4.24926	-13.0157
7:11071697	7	11071697	11.0717							0.1291	4.24926	-13.0157
7:11072661	7	11072661	11.0727							0.125	4.44438	-12.6627
7:11077197	7	11077197	11.0772							0.1311	4.67041	-13.2839
7:11087272	7	11087272	11.0873							0.07992	4.30469	-12.458
7:11087487	7	11087487	11.0875							0.09631	4.10356	-11.1719
7:11088375	7	11088375	11.0884							0.1209	4.0809	-10.9547
7:11111325	7	11111325	11.1113							0.123	4.77212	-11.1462
7:11111386	7	11111386	11.1114							0.125	4.59747	-11.118
7:11111409	7	11111409	11.1114							0.125	4.59747	-11.118
7:11111450	7	11111450	11.1114							0.125	4.59747	-11.118
7:11111459	7	11111459	11.1115							0.125	4.59747	-11.118
7:11111466	7	11111466	11.1115							0.125	4.59747	-11.118
7:11111470	7	11111470	11.1115							0.125	4.59747	-11.118
7:11128638	7	11128638	11.1286							0.125	4.00243	-10.6363
7:11142221	7	11142221	11.1422																0.2013	4.25391	-10.3972
7:11237892	7	11237892	11.2379							0.1291	4.24926	-13.0157
7:11238183	7	11238183	11.2382							0.1311	4.102	-13.1711
7:11364880	7	11364880	11.3649										0.3094	4.34087	-6.43407
7:11365433	7	11365433	11.3654										0.293	4.32029	-6.30604
7:11379769	7	11379769	11.3798										0.2992	4.03859	-5.97729
7:11380506	7	11380506	11.3805										0.3053	4.0422	-5.82065
7:11382870	7	11382870	11.3829										0.3012	4.06231	-5.53739
7:11445199	7	11445199	11.4452										0.2869	4.13961	-6.72623
7:11446963	7	11446963	11.447													0.177	4.08951	-11.0304
7:11448041	7	11448041	11.448																0.115	4.87063	-13.4346
7:11450331	7	11450331	11.4503										0.3135	4.14074	-6.60104
7:11450698	7	11450698	11.4507										0.293	4.07714	-6.33782
7:11527899	7	11527899	11.5279													0.1549	6.18958	-14.0977
7:11547734	7	11547734	11.5477													0.1438	4.23986	-13.7196
7:11553881	7	11553881	11.5539							0.1332	5.03871	-11.0221
7:11572001	7	11572001	11.572																0.1947	4.22219	-7.73863
7:11599600	7	11599600	11.5996							0.1311	4.102	-13.1711
7:11614175	7	11614175	11.6142													0.2035	4.02044	-7.75258
7:11621817	7	11621817	11.6218							0.1311	4.102	-13.1711
7:11621922	7	11621922	11.6219							0.127	4.24719	-12.6499
7:11647915	7	11647915	11.6479																0.09292	4.54041	-12.9389
7:11683628	7	11683628	11.6836							0.127	4.05948	-12.2726
7:11708782	7	11708782	11.7088							0.1291	4.24926	-13.0157
7:11708805	7	11708805	11.7088							0.1291	4.24926	-13.0157
7:11708830	7	11708830	11.7088							0.1291	4.24926	-13.0157
7:11744685	7	11744685	11.7447							0.1619	4.68981	-9.58328
7:11744687	7	11744687	11.7447							0.1619	4.68981	-9.58328
7:11762076	7	11762076	11.7621							0.1291	4.81006	-12.7845
7:11787860	7	11787860	11.7879							0.1311	4.2562	-12.5036
7:11787921	7	11787921	11.7879							0.1291	4.19782	-12.8297
7:11846137	7	11846137	11.8461							0.125	4.51327	-12.6378
7:11861221	7	11861221	11.8612													0.1283	4.42239	-13.0633
7:11868072	7	11868072	11.8681							0.127	4.05948	-12.2726
7:11868504	7	11868504	11.8685							0.1291	4.24926	-13.0157
7:11876734	7	11876734	11.8767							0.1311	4.102	-13.1711
7:11882262	7	11882262	11.8823							0.125	4.15791	-11.3005
7:11890535	7	11890535	11.8905							0.1311	4.102	-13.1711
7:11892839	7	11892839	11.8928							0.1311	4.17524	-12.5063
7:11900379	7	11900379	11.9004							0.127	4.24719	-12.6499
7:11900389	7	11900389	11.9004							0.127	4.24719	-12.6499
7:11900399	7	11900399	11.9004							0.127	4.24719	-12.6499
7:11900407	7	11900407	11.9004							0.127	4.24719	-12.6499
7:11900409	7	11900409	11.9004							0.127	4.24719	-12.6499
7:11900446	7	11900446	11.9004							0.127	4.24719	-12.6499
7:11900521	7	11900521	11.9005							0.125	4.09672	-12.124
7:12296382	7	12296382	12.2964													0.135	4.65247	-13.8611	0.135	4.08324	-12.8331
7:12296396	7	12296396	12.2964													0.135	4.65247	-13.8611	0.135	4.08324	-12.8331
7:12315810	7	12315810	12.3158							0.1311	4.102	-13.1711
7:12422672	7	12422672	12.4227							0.1291	4.24926	-13.0157
7:12422674	7	12422674	12.4227							0.1291	4.24926	-13.0157
7:12422725	7	12422725	12.4227							0.125	4.05714	-11.9671
7:12422730	7	12422730	12.4227							0.127	4.53985	-13.1098
7:12422732	7	12422732	12.4227							0.127	4.53985	-13.1098
7:12422733	7	12422733	12.4227							0.1291	4.24926	-13.0157
7:12525039	7	12525039	12.525							0.1393	4.65227	-11.5785
7:12652642	7	12652642	12.6526							0.1311	4.102	-13.1711
7:12673414	7	12673414	12.6734							0.05123	4.97179	-14.9335
7:12684250	7	12684250	12.6843							0.1639	4.87213	-10.9937
7:12685497	7	12685497	12.6855							0.1291	4.24926	-13.0157
7:12685537	7	12685537	12.6855							0.1291	4.24926	-13.0157
7:12685616	7	12685616	12.6856							0.1291	4.24926	-13.0157
7:12685631	7	12685631	12.6856							0.1291	4.24926	-13.0157
7:12685663	7	12685663	12.6857							0.1291	4.24926	-13.0157
7:12685678	7	12685678	12.6857							0.1291	4.24926	-13.0157
7:12768491	7	12768491	12.7685							0.1311	4.102	-13.1711
7:12771300	7	12771300	12.7713							0.1291	4.24926	-13.0157
7:12776366	7	12776366	12.7764							0.127	4.48684	-12.0565
7:12777190	7	12777190	12.7772													0.1283	4.73474	-12.3056
7:12777280	7	12777280	12.7773													0.1283	4.42325	-13.4566
7:12797294	7	12797294	12.7973							0.1291	4.24926	-13.0157
7:12837058	7	12837058	12.8371													0.1372	4.32238	-12.7711
7:12854839	7	12854839	12.8548							0.1291	4.24926	-13.0157
7:12880670	7	12880670	12.8807							0.1086	4.57017	-11.981
7:13061752	7	13061752	13.0618										0.1967	4.18205	-6.67405
7:13063671	7	13063671	13.0637										0.4303	4.17916	4.661
7:13095283	7	13095283	13.0953													0.1283	4.10999	-12.3017
7:13172741	7	13172741	13.1727							0.1352	4.7339	-11.9895
7:13214210	7	13214210	13.2142							0.1332	4.15519	-12.7964
7:13338624	7	13338624	13.3386							0.1516	4.21466	-10.4855
7:13358197	7	13358197	13.3582													0.08407	5.77539	-18.5849	0.08407	4.77398	-16.8648
7:13359026	7	13359026	13.359							0.05533	4.58575	-17.0196
7:13359549	7	13359549	13.3595													0.08628	4.16323	-14.1229
7:13360087	7	13360087	13.3601													0.2212	4.42956	-6.81098
7:13395880	7	13395880	13.3959													0.1593	4.49958	-11.2234	0.1593	4.86094	-11.6919
7:13396031	7	13396031	13.396													0.1482	4.1572	-12.439	0.1482	4.31321	-12.6125
7:13396461	7	13396461	13.3965																0.1527	4.06908	-11.7116
7:13421959	7	13421959	13.422													0.1969	5.30709	-9.37408
7:13496594	7	13496594	13.4966							0.1291	4.24926	-13.0157
7:13573475	7	13573475	13.5735							0.125	4.05604	-12.0765
7:13577811	7	13577811	13.5778													0.25	4.68778	-9.05721
7:13583300	7	13583300	13.5833													0.1416	4.28019	-13.327
7:13695318	7	13695318	13.6953							0.127	4.53985	-13.1098
7:13702341	7	13702341	13.7023							0.1291	4.31471	-12.0716
7:13710381	7	13710381	13.7104							0.1291	4.24926	-13.0157
7:13710425	7	13710425	13.7104							0.1311	4.102	-13.1711
7:13710603	7	13710603	13.7106							0.1291	4.24926	-13.0157
7:13740348	7	13740348	13.7403													0.1792	4.17054	-10.1737
7:13749025	7	13749025	13.749							0.1311	4.42717	-12.9151
7:13749034	7	13749034	13.749							0.1291	4.24926	-13.0157
7:13749035	7	13749035	13.749							0.1291	4.24926	-13.0157
7:13750850	7	13750850	13.7508							0.1291	4.13072	-11.3088
7:13750877	7	13750877	13.7509							0.1291	4.13072	-11.3088
7:13774438	7	13774438	13.7744							0.127	4.35607	-11.9213
7:13832936	7	13832936	13.8329													0.0708	4.27726	-14.5608
7:13900097	7	13900097	13.9001																0.1504	4.07086	-12.4122
7:13998572	7	13998572	13.9986				0.2269	4.7798	-8.94168
7:14019482	7	14019482	14.0195							0.1127	4.13152	-10.9815
7:14390982	7	14390982	14.391													0.1195	4.97538	-14.1908
7:14418154	7	14418154	14.4182																0.1261	4.57321	-12.0147
7:14470309	7	14470309	14.4703							0.1004	4.01191	-10.142				0.1084	4.20488	-11.365
7:14590571	7	14590571	14.5906							0.1291	4.24926	-13.0157
7:14605416	7	14605416	14.6054							0.127	4.23313	-11.6771
7:15173168	7	15173168	15.1732										0.3873	6.08095	-8.68782				0.3938	4.68871	-8.37676
7:15539190	7	15539190	15.5392										0.1598	4.61774	-6.37322
7:15848360	7	15848360	15.8484													0.1704	4.01002	-9.98449
7:16107744	7	16107744	16.1077										0.4877	4.09544	7.74552
7:20884892	7	20884892	20.8849													0.2566	4.41089	-5.95144
7:21340856	7	21340856	21.3409													0.1438	4.59093	-9.80932
7:21343531	7	21343531	21.3435													0.1438	4.59093	-9.80932
7:22798952	7	22798952	22.799							0.05328	4.82927	-9.29924
7:25625965	7	25625965	25.626							0.1557	5.04296	-9.26293
7:25626130	7	25626130	25.6261							0.1475	4.30743	-10.3073
7:25626215	7	25626215	25.6262							0.1496	4.90312	-10.2304	0.1496	5.10103	-11.1356
7:25631196	7	25631196	25.6312							0.1537	4.34926	-9.89999	0.1537	5.09471	-11.5247
7:25631369	7	25631369	25.6314							0.1537	4.34926	-9.89999	0.1537	5.09471	-11.5247
7:25632045	7	25632045	25.632										0.1332	4.98822	-11.706
7:25632266	7	25632266	25.6323							0.1516	4.5221	-9.9663	0.1516	5.36791	-11.6749
7:25632322	7	25632322	25.6323							0.1516	4.5221	-9.9663	0.1516	5.36791	-11.6749
7:25632368	7	25632368	25.6324							0.1516	4.5221	-9.9663	0.1516	5.36791	-11.6749
7:25633123	7	25633123	25.6331							0.1516	4.5221	-9.9663	0.1516	5.36791	-11.6749
7:25634640	7	25634640	25.6346										0.1516	4.34083	-9.48982
7:25634690	7	25634690	25.6347							0.1516	4.5221	-9.9663	0.1516	5.36791	-11.6749
7:25635488	7	25635488	25.6355										0.1332	4.12751	-10.5666
7:25635731	7	25635731	25.6357							0.1537	4.34926	-9.89999	0.1537	5.09471	-11.5247
7:25636635	7	25636635	25.6366							0.1537	4.34926	-9.89999	0.1537	5.09471	-11.5247
7:25637898	7	25637898	25.6379										0.1557	4.47947	-10.4832
7:25640358	7	25640358	25.6404							0.1557	4.41565	-9.96546	0.1557	5.08533	-11.4831
7:25640394	7	25640394	25.6404							0.1557	4.53376	-9.9607	0.1557	5.33453	-11.6095
7:25645198	7	25645198	25.6452										0.1393	4.58999	-11.51
7:25645247	7	25645247	25.6452										0.1393	4.58999	-11.51
7:25646391	7	25646391	25.6464							0.1516	4.5221	-9.9663	0.1516	5.36791	-11.6749
7:25646953	7	25646953	25.647							0.1557	4.35773	-9.4472	0.1557	4.96008	-10.817
7:25647260	7	25647260	25.6473							0.1537	4.34926	-9.89999	0.1537	5.09471	-11.5247
7:25649004	7	25649004	25.649							0.1516	4.5221	-9.9663	0.1516	5.36791	-11.6749
7:25649087	7	25649087	25.6491							0.1537	4.34926	-9.89999	0.1537	5.09471	-11.5247
7:25649447	7	25649447	25.6494							0.1434	4.8622	-9.88783	0.1434	5.69624	-11.4281
7:25650741	7	25650741	25.6507							0.1537	4.34926	-9.89999	0.1537	5.09471	-11.5247
7:25650995	7	25650995	25.651							0.1516	4.5221	-9.9663	0.1516	5.36791	-11.6749
7:25652631	7	25652631	25.6526							0.1516	4.5221	-9.9663	0.1516	5.36791	-11.6749
7:25652952	7	25652952	25.653							0.1537	4.39143	-9.59122	0.1537	4.6855	-10.5903
7:25653902	7	25653902	25.6539										0.1537	5.07862	-11.0787
7:25654499	7	25654499	25.6545							0.1516	4.5221	-9.9663	0.1516	5.36791	-11.6749
7:25656051	7	25656051	25.6561							0.1393	4.53414	-10.6497
7:25660180	7	25660180	25.6602							0.1537	4.1024	-9.2637	0.1537	5.29448	-11.3725
7:25666304	7	25666304	25.6663										0.1455	4.13557	-10.8192
7:25668707	7	25668707	25.6687							0.1516	4.5221	-9.9663	0.1516	5.36791	-11.6749
7:25669583	7	25669583	25.6696							0.1557	4.35908	-9.71923	0.1557	5.08913	-11.2841
7:25670028	7	25670028	25.67							0.1537	4.34926	-9.89999	0.1537	5.09471	-11.5247
7:25680290	7	25680290	25.6803							0.1393	4.27048	-10.9826
7:25680307	7	25680307	25.6803							0.1537	5.0146	-10.3865	0.1537	5.52215	-11.6789
7:25683071	7	25683071	25.6831							0.1332	4.00961	-10.5083
7:25695264	7	25695264	25.6953							0.1393	5.02383	-11.3259
7:25698981	7	25698981	25.699										0.1393	4.02569	-10.3893
7:25703746	7	25703746	25.7037							0.1148	4.09954	-9.59724
7:25705205	7	25705205	25.7052							0.1516	4.5221	-9.9663	0.1516	5.36791	-11.6749
7:25705311	7	25705311	25.7053							0.1414	4.11891	-10.301
7:25706521	7	25706521	25.7065							0.1475	4.06451	-10.1235
7:25707398	7	25707398	25.7074							0.1414	4.00739	-10.173
7:25707530	7	25707530	25.7075							0.1434	4.64389	-10.8265
7:25709258	7	25709258	25.7093							0.1516	4.5221	-9.9663	0.1516	5.36791	-11.6749
7:25727666	7	25727666	25.7277										0.1414	4.26081	-11.2274
7:25745309	7	25745309	25.7453							0.1434	4.07954	-11.0491
7:25762654	7	25762654	25.7627										0.1557	4.78885	-12.0335
7:25762996	7	25762996	25.763										0.1537	5.07548	-12.7019
7:25763758	7	25763758	25.7638										0.1598	4.32493	-11.3365
7:25765280	7	25765280	25.7653										0.1578	4.52859	-11.9086
7:25789199	7	25789199	25.7892																0.1681	4.21612	-10.1132
7:25793645	7	25793645	25.7936										0.1578	4.99246	-11.8811
8:1464744	8	1464744	1.46474																0.4513	4.10751	7.88627
8:2187121	8	2187121	2.18712										0.1537	4.25844	-7.93405
8:2193317	8	2193317	2.19332										0.1537	4.61854	-8.22336
8:2212005	8	2212005	2.212										0.1803	4.93842	-8.79844
8:4225570	8	4225570	4.22557													0.2478	4.04681	5.20869
8:4227343	8	4227343	4.22734													0.4801	4.23633	-5.27983
8:4227489	8	4227489	4.22749													0.2412	4.20162	5.44753
8:4293676	8	4293676	4.29368													0.3894	4.10026	-5.75814
8:4402320	8	4402320	4.40232													0.3827	4.11707	-6.76244
8:4853773	8	4853773	4.85377													0.3695	4.19694	-6.62986
8:4853953	8	4853953	4.85395													0.4624	4.66659	5.42338
8:4854435	8	4854435	4.85443													0.4912	4.456	5.65094
8:4866143	8	4866143	4.86614													0.1504	4.21132	7.28903
8:6389376	8	6389376	6.38938	0.1948	4.38582	10.1393
8:7664855	8	7664855	7.66486				0.1345	4.55276	-12.9561
8:10013208	8	10013208	10.0132				0.08032	4.32721	-8.73608
8:11078164	8	11078164	11.0782	0.4759	5.63901	-7.02719	0.4759	4.15543	-5.11618
8:11078167	8	11078167	11.0782	0.4739	5.53944	-6.97222	0.4739	4.00458	-5.02051
8:11078180	8	11078180	11.0782	0.4458	5.56772	-7.05202
8:13044457	8	13044457	13.0445																0.1438	4.22577	7.0888
8:13507623	8	13507623	13.5076																0.09071	5.19374	-9.72508
8:17985428	8	17985428	17.9854	0.2691	4.03398	-9.08244
8:22320937	8	22320937	22.3209							0.05328	4.72014	-18.0411
8:26862291	8	26862291	26.8623				0.1205	5.05511	-10.3301
8:26892734	8	26892734	26.8927				0.1285	4.17277	-10.2779
9:5632746	9	5632746	5.63275	0.06827	5.14551	11.7951
9:6584828	9	6584828	6.58483				0.1968	4.06461	-7.73024
9:6940982	9	6940982	6.94098							0.09631	4.71602	-6.7292
9:6941009	9	6941009	6.94101							0.09631	4.71602	-6.7292
9:6942041	9	6942041	6.94204							0.09426	4.47383	-6.55264
9:6942348	9	6942348	6.94235							0.09426	4.47383	-6.55264
9:6942448	9	6942448	6.94245							0.09426	4.47383	-6.55264
9:6942498	9	6942498	6.9425							0.09426	4.47383	-6.55264
9:6942733	9	6942733	6.94273							0.09426	4.47383	-6.55264
9:6943420	9	6943420	6.94342							0.09426	4.47383	-6.55264
9:6943622	9	6943622	6.94362							0.09221	4.51082	-6.6278
9:6943647	9	6943647	6.94365							0.09426	4.47383	-6.55264
9:6943676	9	6943676	6.94368							0.09836	4.54381	-6.51542
9:6943684	9	6943684	6.94368							0.09426	4.47383	-6.55264
9:6943957	9	6943957	6.94396							0.09426	4.47383	-6.55264
9:6944024	9	6944024	6.94402							0.09631	4.31763	-6.35944
9:6944375	9	6944375	6.94437							0.09836	4.54381	-6.51542
9:6944706	9	6944706	6.94471							0.09426	4.47383	-6.55264
9:6944859	9	6944859	6.94486							0.09426	4.3288	-6.4661
9:6944961	9	6944961	6.94496							0.09836	4.54381	-6.51542
9:6945083	9	6945083	6.94508							0.09836	4.54381	-6.51542
9:6945152	9	6945152	6.94515							0.09221	4.14615	-6.40559
9:6945253	9	6945253	6.94525							0.09221	4.22967	-6.42567
9:6945888	9	6945888	6.94589							0.09426	4.47383	-6.55264
9:6945963	9	6945963	6.94596							0.09426	4.47383	-6.55264
9:6946049	9	6946049	6.94605							0.09426	4.47383	-6.55264
9:6946211	9	6946211	6.94621							0.09426	4.47383	-6.55264
9:6946387	9	6946387	6.94639							0.09426	4.47383	-6.55264
9:6946586	9	6946586	6.94659							0.09426	4.47383	-6.55264
9:6947126	9	6947126	6.94713							0.09426	4.47383	-6.55264
9:6947414	9	6947414	6.94741							0.09631	4.34214	-6.40711
9:6947523	9	6947523	6.94752							0.09631	4.73899	-6.70457
9:6947589	9	6947589	6.94759							0.09426	4.47383	-6.55264
9:6947635	9	6947635	6.94764							0.09426	4.47383	-6.55264
9:6947663	9	6947663	6.94766							0.09836	4.54381	-6.51542
9:6947668	9	6947668	6.94767							0.09426	4.47383	-6.55264
9:6947694	9	6947694	6.94769							0.09221	4.84694	-6.88862
9:6948002	9	6948002	6.948							0.09426	4.47383	-6.55264
9:6948476	9	6948476	6.94848							0.09836	4.54381	-6.51542
9:6952558	9	6952558	6.95256							0.1066	5.54166	-7.0758				0.1018	4.10088	-6.89078
9:6953449	9	6953449	6.95345							0.09426	4.32856	-6.48227
9:6953870	9	6953870	6.95387							0.09016	4.60937	-6.83393
9:6954432	9	6954432	6.95443							0.09016	4.60937	-6.83393
9:6957211	9	6957211	6.95721							0.09016	4.60937	-6.83393
9:6957216	9	6957216	6.95722							0.09016	4.60937	-6.83393
9:6957472	9	6957472	6.95747							0.09016	4.60937	-6.83393
9:6957496	9	6957496	6.9575							0.09016	4.60937	-6.83393
9:6961291	9	6961291	6.96129							0.09426	4.49139	-6.64248
9:6961337	9	6961337	6.96134							0.09016	4.04941	-6.4269
9:6961708	9	6961708	6.96171							0.09016	4.60937	-6.83393
9:6961807	9	6961807	6.96181							0.09221	4.44297	-6.69961
9:6962444	9	6962444	6.96244							0.09016	4.62277	-6.91093
9:6962700	9	6962700	6.9627							0.09016	4.60937	-6.83393
9:6963515	9	6963515	6.96352							0.09016	4.60937	-6.83393
9:6964000	9	6964000	6.964							0.09016	4.60937	-6.83393
9:6964342	9	6964342	6.96434							0.09426	4.23351	-6.47249
9:6964597	9	6964597	6.9646							0.08811	4.26813	-6.61146
9:6964644	9	6964644	6.96464							0.09221	4.51539	-6.72778
9:6964857	9	6964857	6.96486							0.08811	4.26813	-6.61146
9:6965244	9	6965244	6.96524							0.09016	4.60937	-6.83393
9:6965703	9	6965703	6.9657							0.09016	4.60937	-6.83393
9:6965718	9	6965718	6.96572							0.09221	4.62881	-6.79378
9:6965725	9	6965725	6.96572							0.09221	4.47278	-6.67817
9:6965881	9	6965881	6.96588							0.08811	4.35999	-6.70946
9:6966022	9	6966022	6.96602							0.09016	4.60937	-6.83393
9:6966428	9	6966428	6.96643							0.09016	4.60937	-6.83393
9:6966577	9	6966577	6.96658							0.09016	4.60937	-6.83393
9:6966623	9	6966623	6.96662							0.09016	4.60937	-6.83393
9:6966625	9	6966625	6.96662							0.09016	4.60937	-6.83393
9:6966640	9	6966640	6.96664							0.09016	4.60937	-6.83393
9:6966768	9	6966768	6.96677							0.09221	4.72388	-6.86999
9:6967172	9	6967172	6.96717							0.09426	4.67739	-6.78676
9:6967429	9	6967429	6.96743							0.09631	4.40599	-6.50048
9:6968182	9	6968182	6.96818							0.09426	4.67739	-6.78676
9:6969396	9	6969396	6.9694							0.09221	5.06564	-7.13201
9:6970128	9	6970128	6.97013							0.09016	4.60937	-6.83393
9:6970312	9	6970312	6.97031							0.09426	5.03372	-6.94965
9:6972413	9	6972413	6.97241							0.08197	5.11601	-7.56182
9:6972699	9	6972699	6.9727							0.09631	5.40572	-7.08004
9:6972792	9	6972792	6.97279							0.08607	5.51375	-7.62456
9:6972796	9	6972796	6.9728							0.08607	5.51375	-7.62456
9:6973925	9	6973925	6.97393							0.08607	5.51375	-7.62456
9:6974189	9	6974189	6.97419							0.08402	5.13993	-7.40883
9:6974646	9	6974646	6.97465							0.08402	5.49506	-7.78375
9:6974682	9	6974682	6.97468							0.08402	5.13993	-7.40883
9:6975185	9	6975185	6.97518							0.08607	5.51375	-7.62456
9:6975339	9	6975339	6.97534							0.08402	5.15791	-7.51724
9:6975379	9	6975379	6.97538							0.08402	5.96888	-8.01174
9:6975517	9	6975517	6.97552							0.07992	5.54902	-7.76828
9:6976168	9	6976168	6.97617							0.08607	5.51375	-7.62456
9:6976239	9	6976239	6.97624							0.08607	5.51375	-7.62456
9:6976283	9	6976283	6.97628							0.09016	5.96214	-7.70376
9:6976755	9	6976755	6.97675							0.08402	5.3985	-7.63434
9:6977324	9	6977324	6.97732							0.1004	5.53322	-7.165
9:6980441	9	6980441	6.98044							0.08607	5.51375	-7.62456
9:6981045	9	6981045	6.98104							0.08607	5.51375	-7.62456
9:6982410	9	6982410	6.98241							0.09016	4.84833	-6.94247
9:6982490	9	6982490	6.98249							0.09016	4.84833	-6.94247
9:6982536	9	6982536	6.98254							0.09016	4.84833	-6.94247
9:6983486	9	6983486	6.98349							0.09221	4.82894	-6.87316
9:6983515	9	6983515	6.98351							0.09016	4.84833	-6.94247
9:6983602	9	6983602	6.9836							0.09016	4.84833	-6.94247
9:6983614	9	6983614	6.98361							0.09016	4.84833	-6.94247
9:6983661	9	6983661	6.98366							0.09016	4.84833	-6.94247
9:6983727	9	6983727	6.98373							0.08402	5.05173	-7.32754
9:6984037	9	6984037	6.98404							0.1004	5.47354	-7.06619
9:6984496	9	6984496	6.9845							0.08607	5.51375	-7.62456
9:6984962	9	6984962	6.98496							0.08607	5.51375	-7.62456
9:6985067	9	6985067	6.98507							0.08607	5.51375	-7.62456
9:6985165	9	6985165	6.98517							0.08607	5.51375	-7.62456
9:6985418	9	6985418	6.98542							0.07582	4.47022	-7.39379
9:6985419	9	6985419	6.98542							0.1127	5.15156	-6.61459
9:6985998	9	6985998	6.986							0.05533	5.4951	-10.4303
9:6986574	9	6986574	6.98657							0.1189	5.02172	-6.30723
9:6988792	9	6988792	6.98879							0.08607	5.51375	-7.62456
9:6988840	9	6988840	6.98884							0.08811	5.64048	-7.67634
9:6988856	9	6988856	6.98886							0.08607	5.51375	-7.62456
9:6989036	9	6989036	6.98904							0.08607	5.51375	-7.62456
9:6989870	9	6989870	6.98987							0.08402	5.13993	-7.40883
9:6990484	9	6990484	6.99048							0.09016	5.96214	-7.70376
9:6990756	9	6990756	6.99076							0.09221	5.15983	-7.04386
9:6990772	9	6990772	6.99077							0.08197	4.9391	-7.33367
9:6991094	9	6991094	6.99109							0.07992	4.34998	-6.77109
9:6993162	9	6993162	6.99316							0.08607	5.51375	-7.62456
9:6995119	9	6995119	6.99512							0.08607	5.51375	-7.62456
9:6995480	9	6995480	6.99548							0.08402	5.32349	-7.65775
9:6996523	9	6996523	6.99652							0.08811	4.7354	-6.938
9:6996858	9	6996858	6.99686							0.08811	5.73295	-7.72536
9:6996954	9	6996954	6.99695							0.08197	5.20955	-7.67051
9:6996960	9	6996960	6.99696							0.08197	5.20955	-7.67051
9:6997244	9	6997244	6.99724							0.07377	4.40136	-7.41786
9:6997277	9	6997277	6.99728							0.07582	4.47646	-7.27268
9:7000534	9	7000534	7.00053							0.08402	5.29522	-7.57667
9:7000542	9	7000542	7.00054							0.08811	4.63993	-6.87958
9:7001694	9	7001694	7.00169							0.08607	5.51375	-7.62456
9:7001875	9	7001875	7.00188							0.09016	4.84833	-6.94247
9:7003023	9	7003023	7.00302							0.09016	4.84833	-6.94247
9:7003586	9	7003586	7.00359							0.08607	5.51375	-7.62456
9:7004313	9	7004313	7.00431							0.08402	5.0025	-7.37394
9:7004979	9	7004979	7.00498							0.08607	5.51375	-7.62456
9:7006027	9	7006027	7.00603							0.09221	4.78711	-6.84746
9:7009558	9	7009558	7.00956							0.08607	5.51375	-7.62456
9:7010250	9	7010250	7.01025							0.08607	5.51375	-7.62456
9:7010314	9	7010314	7.01031							0.08811	4.93022	-7.15692
9:7010749	9	7010749	7.01075							0.08607	5.51375	-7.62456
9:7011272	9	7011272	7.01127							0.08197	5.13277	-7.66661
9:7011510	9	7011510	7.01151							0.08607	5.51375	-7.62456
9:7011596	9	7011596	7.0116							0.08607	5.51375	-7.62456
9:7011820	9	7011820	7.01182							0.08607	5.51375	-7.62456
9:7012043	9	7012043	7.01204							0.08607	5.51375	-7.62456
9:7012397	9	7012397	7.0124							0.09016	4.84833	-6.94247
9:7012505	9	7012505	7.0125							0.08197	4.62856	-6.94396
9:7013193	9	7013193	7.01319							0.08607	5.51375	-7.62456
9:7013733	9	7013733	7.01373							0.09426	4.91925	-6.89895
9:7014100	9	7014100	7.0141							0.08607	5.51375	-7.62456
9:7014283	9	7014283	7.01428							0.08607	5.51375	-7.62456
9:7014618	9	7014618	7.01462							0.08811	5.24855	-7.34816
9:7014755	9	7014755	7.01476							0.09016	5.25083	-7.21288
9:7014767	9	7014767	7.01477							0.1414	5.00703	-5.98137
9:7014874	9	7014874	7.01487							0.08607	5.51375	-7.62456
9:7014948	9	7014948	7.01495							0.08607	5.51375	-7.62456
9:7015394	9	7015394	7.01539							0.08811	5.24318	-7.38614
9:7015640	9	7015640	7.01564							0.08197	6.09535	-8.20448
9:7017122	9	7017122	7.01712							0.08607	5.51375	-7.62456
9:7017234	9	7017234	7.01723							0.08607	5.51375	-7.62456
9:7017363	9	7017363	7.01736							0.08607	5.51375	-7.62456
9:7017704	9	7017704	7.0177							0.08607	5.51375	-7.62456
9:7017870	9	7017870	7.01787							0.08607	5.51375	-7.62456
9:7018301	9	7018301	7.0183							0.08607	5.51375	-7.62456
9:7020719	9	7020719	7.02072							0.08607	5.51375	-7.62456
9:7021176	9	7021176	7.02118							0.08607	5.51375	-7.62456
9:7021978	9	7021978	7.02198							0.08607	5.51375	-7.62456
9:7022136	9	7022136	7.02214							0.08607	5.51375	-7.62456
9:7022201	9	7022201	7.0222							0.08402	5.05173	-7.32754
9:7024144	9	7024144	7.02414							0.08402	5.37588	-7.69717
9:7045124	9	7045124	7.04512							0.08607	5.51375	-7.62456
9:7045566	9	7045566	7.04557							0.08607	5.51375	-7.62456
9:7046583	9	7046583	7.04658							0.08811	5.60239	-7.61467
9:7047553	9	7047553	7.04755							0.08402	5.29522	-7.57667
9:7047659	9	7047659	7.04766							0.08607	5.51375	-7.62456
9:7047676	9	7047676	7.04768							0.08607	5.51375	-7.62456
9:7047962	9	7047962	7.04796							0.09016	4.49372	-6.5687
9:7048007	9	7048007	7.04801							0.08607	5.51375	-7.62456
9:7048036	9	7048036	7.04804							0.08607	5.51375	-7.62456
9:7048302	9	7048302	7.0483							0.08607	5.51375	-7.62456
9:7048516	9	7048516	7.04852							0.08811	5.06213	-7.23069
9:7049623	9	7049623	7.04962							0.07377	5.4208	-7.79343
9:7049704	9	7049704	7.0497							0.07582	5.35183	-7.65675
9:7053662	9	7053662	7.05366							0.07377	5.34355	-7.88709
9:7054406	9	7054406	7.05441							0.07787	4.1392	-6.47854
9:7054591	9	7054591	7.05459							0.07377	5.4208	-7.79343
9:7054639	9	7054639	7.05464							0.08197	4.77656	-6.96175
9:7054708	9	7054708	7.05471							0.08402	5.50255	-7.29585
9:7054711	9	7054711	7.05471							0.08197	4.77656	-6.96175
9:7054754	9	7054754	7.05475							0.07787	5.43457	-7.645
9:7055110	9	7055110	7.05511							0.08197	4.77656	-6.96175
9:7056744	9	7056744	7.05674							0.08197	4.77656	-6.96175
9:7058034	9	7058034	7.05803							0.09221	5.48086	-7.35373
9:7058174	9	7058174	7.05817							0.1066	4.08173	-5.80474
9:7058194	9	7058194	7.05819							0.08607	5.0164	-7.19794
9:7058272	9	7058272	7.05827							0.08197	4.30823	-6.52101
9:7058482	9	7058482	7.05848							0.07787	5.43457	-7.645
9:7058621	9	7058621	7.05862							0.07992	5.74201	-7.79989
9:7058625	9	7058625	7.05863							0.08402	5.06664	-7.12731
9:7058928	9	7058928	7.05893							0.07992	4.44977	-6.84449
9:7059402	9	7059402	7.0594							0.08197	4.77656	-6.96175
9:7059435	9	7059435	7.05943							0.08197	4.77656	-6.96175
9:7059469	9	7059469	7.05947							0.08197	4.77656	-6.96175
9:7059563	9	7059563	7.05956							0.08811	4.32113	-6.41997
9:7059572	9	7059572	7.05957							0.08402	4.84009	-6.96934
9:7059784	9	7059784	7.05978							0.08197	4.77656	-6.96175
9:7059966	9	7059966	7.05997							0.07992	4.73032	-7.06924
9:7059970	9	7059970	7.05997							0.07582	5.40693	-7.79384
9:7059991	9	7059991	7.05999							0.07787	5.25914	-7.62483
9:7060125	9	7060125	7.06013							0.07787	5.43457	-7.645
9:7060519	9	7060519	7.06052							0.07787	5.43457	-7.645
9:7060861	9	7060861	7.06086							0.08402	4.7601	-6.89135
9:7060863	9	7060863	7.06086							0.07787	5.43457	-7.645
9:7060956	9	7060956	7.06096							0.07787	5.43457	-7.645
9:7061400	9	7061400	7.0614							0.09016	4.34982	-6.41268
9:7061416	9	7061416	7.06142							0.07787	5.43457	-7.645
9:7061493	9	7061493	7.06149							0.07787	5.43457	-7.645
9:7061791	9	7061791	7.06179							0.07377	4.88399	-7.43378
9:7062276	9	7062276	7.06228							0.08197	4.36926	-6.68506
9:7062819	9	7062819	7.06282							0.07172	4.83615	-7.529
9:7062875	9	7062875	7.06288							0.06557	5.02178	-8.2337
9:7063358	9	7063358	7.06336							0.06762	4.49498	-7.40735
9:7063502	9	7063502	7.0635							0.07377	4.32817	-6.99779
9:7064173	9	7064173	7.06417							0.08402	4.51339	-6.66816
9:7064373	9	7064373	7.06437							0.08197	4.77656	-6.96175
9:7064438	9	7064438	7.06444							0.08197	4.77656	-6.96175
9:7064442	9	7064442	7.06444							0.07787	4.72525	-7.04032
9:7068765	9	7068765	7.06876							0.07787	4.72525	-7.04032
9:7070469	9	7070469	7.07047							0.08811	5.10645	-7.08087
9:7070501	9	7070501	7.0705							0.08197	4.93424	-7.11166
9:7071194	9	7071194	7.07119							0.07992	4.40874	-6.72956
9:7072815	9	7072815	7.07282							0.1291	4.88843	-5.8902
9:7072877	9	7072877	7.07288							0.08197	4.45368	-6.69088
9:7072882	9	7072882	7.07288							0.07377	5.00622	-7.57888
9:7076601	9	7076601	7.0766							0.07377	5.4208	-7.79343
9:7076761	9	7076761	7.07676							0.07787	4.85558	-7.22231
9:7076791	9	7076791	7.07679							0.07582	5.07258	-7.44607
9:7077040	9	7077040	7.07704							0.07582	5.0291	-7.43759
9:7086242	9	7086242	7.08624							0.08607	4.00573	-6.27595
9:7089968	9	7089968	7.08997							0.06557	4.03378	-7.33611
9:7096309	9	7096309	7.09631							0.09426	5.02018	-6.83754
9:7096572	9	7096572	7.09657							0.09221	5.19534	-7.08387
9:7099366	9	7099366	7.09937							0.09631	4.70671	-6.55569
9:7099621	9	7099621	7.09962							0.09426	5.02018	-6.83754
9:7101340	9	7101340	7.10134							0.09426	5.02018	-6.83754
9:7102079	9	7102079	7.10208							0.09631	5.30558	-6.97538
9:7103336	9	7103336	7.10334							0.09426	5.02018	-6.83754
9:7103867	9	7103867	7.10387							0.09221	4.68148	-6.63809
9:7105384	9	7105384	7.10538							0.09426	5.02018	-6.83754
9:7105810	9	7105810	7.10581							0.09426	5.02018	-6.83754
9:7105981	9	7105981	7.10598							0.09426	5.02018	-6.83754
9:7106196	9	7106196	7.1062							0.09426	5.02018	-6.83754
9:7106688	9	7106688	7.10669							0.09631	4.62933	-6.48844
9:7106772	9	7106772	7.10677							0.09221	4.47927	-6.50679
9:7107005	9	7107005	7.10701							0.09221	5.32159	-7.10106
9:7116106	9	7116106	7.11611							0.09426	5.02018	-6.83754
9:7116939	9	7116939	7.11694							0.09426	5.02018	-6.83754
9:7117049	9	7117049	7.11705							0.09426	5.02018	-6.83754
9:7117089	9	7117089	7.11709							0.09426	5.02018	-6.83754
9:7118099	9	7118099	7.1181							0.125	4.75177	-6.34299
9:7118181	9	7118181	7.11818							0.09631	5.31263	-6.99186
9:7118920	9	7118920	7.11892							0.09426	5.02018	-6.83754
9:7118955	9	7118955	7.11895							0.09426	5.02018	-6.83754
9:7119084	9	7119084	7.11908							0.09426	5.02018	-6.83754
9:7119191	9	7119191	7.11919							0.09221	5.32159	-7.10106
9:7119894	9	7119894	7.11989							0.09426	5.02018	-6.83754
9:7120035	9	7120035	7.12003							0.09631	5.12141	-6.85414
9:7120194	9	7120194	7.12019							0.08811	5.0294	-7.07737
9:7120261	9	7120261	7.12026							0.09016	5.04429	-7.06878
9:7120285	9	7120285	7.12028							0.09426	5.02018	-6.83754
9:7120573	9	7120573	7.12057							0.09016	5.04429	-7.06878
9:7120666	9	7120666	7.12067							0.09426	5.02018	-6.83754
9:7120746	9	7120746	7.12075							0.09426	5.02018	-6.83754
9:7120766	9	7120766	7.12077							0.09426	5.02018	-6.83754
9:7121239	9	7121239	7.12124							0.09426	5.02018	-6.83754
9:7121576	9	7121576	7.12158							0.09221	5.19534	-7.08387
9:7127545	9	7127545	7.12754							0.09426	5.02018	-6.83754
9:7127674	9	7127674	7.12767							0.09426	5.02018	-6.83754
9:7127770	9	7127770	7.12777							0.09426	5.02018	-6.83754
9:7128247	9	7128247	7.12825							0.09426	5.02018	-6.83754
9:7128468	9	7128468	7.12847							0.09426	5.02018	-6.83754
9:7128734	9	7128734	7.12873							0.09426	5.02018	-6.83754
9:7129044	9	7129044	7.12904							0.09221	4.26618	-6.40491
9:7129233	9	7129233	7.12923							0.09426	5.02018	-6.83754
9:7129276	9	7129276	7.12928							0.09221	4.68148	-6.63809
9:7129735	9	7129735	7.12974							0.09426	5.02018	-6.83754
9:7129824	9	7129824	7.12982							0.09426	5.02018	-6.83754
9:7129865	9	7129865	7.12986							0.09426	4.89371	-6.76356
9:7130152	9	7130152	7.13015							0.08607	4.17525	-6.48975
9:7130436	9	7130436	7.13044							0.08197	4.51871	-7.0131
9:7130654	9	7130654	7.13065							0.09631	5.24061	-6.96277
9:7130740	9	7130740	7.13074							0.09426	5.02018	-6.83754
9:7130870	9	7130870	7.13087							0.08811	5.17101	-7.07167
9:7130904	9	7130904	7.1309							0.08402	4.83841	-7.05098
9:7131072	9	7131072	7.13107							0.09426	5.02018	-6.83754
9:7131198	9	7131198	7.1312							0.09426	5.02018	-6.83754
9:7131906	9	7131906	7.13191							0.09426	5.02018	-6.83754
9:7132229	9	7132229	7.13223							0.09426	5.02018	-6.83754
9:7132349	9	7132349	7.13235							0.09016	5.35549	-7.13075
9:7132550	9	7132550	7.13255							0.09426	5.02018	-6.83754
9:7132876	9	7132876	7.13288							0.09016	4.38499	-6.63352
9:7132952	9	7132952	7.13295							0.08811	4.05523	-6.41017
9:7133126	9	7133126	7.13313							0.09221	5.19534	-7.08387
9:7133185	9	7133185	7.13319							0.09016	5.97323	-7.62858
9:7133715	9	7133715	7.13371							0.09426	5.02018	-6.83754
9:7134127	9	7134127	7.13413							0.09426	5.02018	-6.83754
9:7134128	9	7134128	7.13413							0.09426	5.02018	-6.83754
9:7134456	9	7134456	7.13446							0.09016	4.39175	-6.39645
9:7134459	9	7134459	7.13446							0.09016	4.39175	-6.39645
9:7134518	9	7134518	7.13452							0.09426	5.02018	-6.83754
9:7134695	9	7134695	7.13469							0.09631	4.79666	-6.6359
9:7134971	9	7134971	7.13497							0.09426	5.02018	-6.83754
9:7135132	9	7135132	7.13513							0.09426	5.02018	-6.83754
9:7135268	9	7135268	7.13527							0.09426	5.02018	-6.83754
9:7135611	9	7135611	7.13561							0.09426	5.02018	-6.83754
9:7136261	9	7136261	7.13626							0.09221	5.32159	-7.10106
9:7136354	9	7136354	7.13635							0.08197	5.92226	-7.95238
9:7136666	9	7136666	7.13667							0.09631	4.6674	-7.02735
9:7137587	9	7137587	7.13759							0.09016	5.44722	-7.26389
9:7138491	9	7138491	7.13849							0.09426	5.02018	-6.83754
9:7138831	9	7138831	7.13883							0.09426	5.0815	-6.94555
9:7139018	9	7139018	7.13902							0.09426	5.44075	-7.16162
9:7139200	9	7139200	7.1392							0.09016	5.52859	-7.26837
9:7139873	9	7139873	7.13987							0.08607	5.43527	-7.38848
9:7140546	9	7140546	7.14055							0.09016	5.50343	-7.33381
9:7140631	9	7140631	7.14063							0.09016	5.50343	-7.33381
9:7140802	9	7140802	7.1408							0.09221	5.56814	-7.3439
9:7140814	9	7140814	7.14081							0.09016	5.50343	-7.33381
9:7140925	9	7140925	7.14093							0.08607	5.43527	-7.38848
9:7140928	9	7140928	7.14093							0.08607	5.43527	-7.38848
9:7141039	9	7141039	7.14104							0.08607	5.43527	-7.38848
9:7142917	9	7142917	7.14292							0.08607	5.43527	-7.38848
9:7143607	9	7143607	7.14361							0.08197	4.02748	-6.47141
9:7144833	9	7144833	7.14483							0.08197	4.02748	-6.47141
9:7145164	9	7145164	7.14516							0.08402	4.11368	-6.54207
9:7145173	9	7145173	7.14517							0.08197	4.02748	-6.47141
9:7145713	9	7145713	7.14571							0.08197	4.02748	-6.47141
9:7147585	9	7147585	7.14759							0.08197	4.02748	-6.47141
9:7148004	9	7148004	7.148							0.08197	4.02748	-6.47141
9:7148211	9	7148211	7.14821							0.08197	4.02748	-6.47141
9:7148423	9	7148423	7.14842							0.08197	4.02748	-6.47141
9:7148863	9	7148863	7.14886							0.08402	4.21064	-6.59292
9:7155790	9	7155790	7.15579							0.08197	4.02748	-6.47141
9:7155950	9	7155950	7.15595							0.08197	4.02748	-6.47141
9:7157650	9	7157650	7.15765							0.08197	4.02748	-6.47141
9:7157921	9	7157921	7.15792							0.08197	4.02748	-6.47141
9:7158334	9	7158334	7.15833							0.08197	4.02748	-6.47141
9:7158531	9	7158531	7.15853							0.08197	4.02748	-6.47141
9:7158569	9	7158569	7.15857							0.08197	4.02748	-6.47141
9:7159868	9	7159868	7.15987							0.08607	4.00022	-6.34457
9:7160671	9	7160671	7.16067							0.08197	4.02748	-6.47141
9:7160840	9	7160840	7.16084							0.08607	4.10888	-6.45243
9:7160873	9	7160873	7.16087							0.08197	4.02748	-6.47141
9:7160901	9	7160901	7.1609							0.08197	4.02748	-6.47141
9:7161262	9	7161262	7.16126							0.08197	4.02748	-6.47141
9:7161512	9	7161512	7.16151							0.08197	4.02748	-6.47141
9:7162469	9	7162469	7.16247							0.08197	4.02748	-6.47141
9:7162513	9	7162513	7.16251							0.08197	4.02748	-6.47141
9:7163231	9	7163231	7.16323							0.08197	4.02748	-6.47141
9:7163590	9	7163590	7.16359							0.08607	4.10888	-6.45243
9:7164071	9	7164071	7.16407							0.08197	4.02748	-6.47141
9:7164128	9	7164128	7.16413							0.08197	4.02748	-6.47141
9:7164544	9	7164544	7.16454							0.08197	4.02748	-6.47141
9:7164732	9	7164732	7.16473							0.08197	4.02748	-6.47141
9:7164937	9	7164937	7.16494							0.08197	4.02748	-6.47141
9:7165144	9	7165144	7.16514							0.08197	4.02748	-6.47141
9:7165161	9	7165161	7.16516							0.08197	4.02748	-6.47141
9:7165284	9	7165284	7.16528							0.08607	4.10888	-6.45243
9:7165544	9	7165544	7.16554							0.08607	4.10888	-6.45243
9:7166096	9	7166096	7.1661							0.08607	4.10888	-6.45243
9:7166345	9	7166345	7.16634							0.08197	4.02748	-6.47141
9:7167760	9	7167760	7.16776							0.08197	4.02748	-6.47141
9:7167845	9	7167845	7.16784							0.08197	4.02748	-6.47141
9:7169589	9	7169589	7.16959							0.08197	4.02748	-6.47141
9:7170001	9	7170001	7.17							0.08197	4.02748	-6.47141
9:7171872	9	7171872	7.17187							0.08197	4.02748	-6.47141
9:7173427	9	7173427	7.17343							0.08197	4.02748	-6.47141
9:7173440	9	7173440	7.17344							0.08197	4.02748	-6.47141
9:7173442	9	7173442	7.17344							0.08197	4.02748	-6.47141
9:7173478	9	7173478	7.17348							0.08197	4.02748	-6.47141
9:7173485	9	7173485	7.17349							0.08197	4.02748	-6.47141
9:7173617	9	7173617	7.17362							0.08197	4.02748	-6.47141
9:7173638	9	7173638	7.17364							0.08197	4.02748	-6.47141
9:7178808	9	7178808	7.17881							0.08197	4.02748	-6.47141
9:7178845	9	7178845	7.17884							0.08197	4.02748	-6.47141
9:7178860	9	7178860	7.17886							0.08197	4.02748	-6.47141
9:7178876	9	7178876	7.17888							0.08197	4.02748	-6.47141
9:7178893	9	7178893	7.17889							0.08197	4.02748	-6.47141
9:7178895	9	7178895	7.17889							0.08197	4.02748	-6.47141
9:7180650	9	7180650	7.18065							0.07992	4.61295	-7.05583
9:7180674	9	7180674	7.18067							0.08197	4.02748	-6.47141
9:7180683	9	7180683	7.18068							0.08197	4.02748	-6.47141
9:7180931	9	7180931	7.18093							0.08197	4.02748	-6.47141
9:7180941	9	7180941	7.18094							0.08197	4.02748	-6.47141
9:7181011	9	7181011	7.18101							0.08197	4.02748	-6.47141
9:7181040	9	7181040	7.18104							0.08197	4.02748	-6.47141
9:7181073	9	7181073	7.18107							0.08197	4.02748	-6.47141
9:7181109	9	7181109	7.18111							0.08197	4.02748	-6.47141
9:7181133	9	7181133	7.18113							0.08197	4.02748	-6.47141
9:7181220	9	7181220	7.18122							0.08197	4.02748	-6.47141
9:7181352	9	7181352	7.18135							0.08197	4.02748	-6.47141
9:7181382	9	7181382	7.18138							0.08197	4.02748	-6.47141
9:7181673	9	7181673	7.18167							0.07992	4.06824	-6.59495
9:7181769	9	7181769	7.18177							0.08197	4.02748	-6.47141
9:7181895	9	7181895	7.18189							0.08197	4.02748	-6.47141
9:7181965	9	7181965	7.18196							0.08197	4.02748	-6.47141
9:7181973	9	7181973	7.18197							0.08197	4.02748	-6.47141
9:7182155	9	7182155	7.18215							0.08197	4.02748	-6.47141
9:7182188	9	7182188	7.18219							0.08197	4.02748	-6.47141
9:7182387	9	7182387	7.18239							0.08197	4.02748	-6.47141
9:7182390	9	7182390	7.18239							0.08197	4.02748	-6.47141
9:7182403	9	7182403	7.1824							0.08197	4.02748	-6.47141
9:7182548	9	7182548	7.18255							0.08197	4.02748	-6.47141
9:7182572	9	7182572	7.18257							0.08197	4.02748	-6.47141
9:7182710	9	7182710	7.18271							0.08197	4.02748	-6.47141
9:7182735	9	7182735	7.18274							0.08197	4.02748	-6.47141
9:7182755	9	7182755	7.18276							0.08197	4.02748	-6.47141
9:7182756	9	7182756	7.18276							0.08197	4.02748	-6.47141
9:7183302	9	7183302	7.1833							0.2275	4.36145	-5.4037
9:7183381	9	7183381	7.18338							0.08197	4.02748	-6.47141
9:7183404	9	7183404	7.1834							0.08197	4.02748	-6.47141
9:7183700	9	7183700	7.1837							0.08197	4.02748	-6.47141
9:7183747	9	7183747	7.18375							0.08197	4.02748	-6.47141
9:7183764	9	7183764	7.18376							0.08197	4.02748	-6.47141
9:7183787	9	7183787	7.18379							0.08197	4.02748	-6.47141
9:7183801	9	7183801	7.1838							0.08197	4.02748	-6.47141
9:7184204	9	7184204	7.1842							0.08197	4.02748	-6.47141
9:7184223	9	7184223	7.18422							0.08197	4.02748	-6.47141
9:7184543	9	7184543	7.18454							0.08197	4.02748	-6.47141
9:7184563	9	7184563	7.18456							0.08197	4.02748	-6.47141
9:7184694	9	7184694	7.18469							0.08197	4.02748	-6.47141
9:7184705	9	7184705	7.18471							0.08197	4.02748	-6.47141
9:7184767	9	7184767	7.18477							0.08197	4.02748	-6.47141
9:7184814	9	7184814	7.18481							0.08197	4.02748	-6.47141
9:7184824	9	7184824	7.18482							0.08197	4.02748	-6.47141
9:7184872	9	7184872	7.18487							0.08607	4.61242	-6.9167
9:7184950	9	7184950	7.18495							0.07787	4.5503	-6.9785
9:7184957	9	7184957	7.18496							0.07787	4.5503	-6.9785
9:7185000	9	7185000	7.185							0.07787	4.5503	-6.9785
9:7185116	9	7185116	7.18512							0.08197	4.02748	-6.47141
9:7185142	9	7185142	7.18514							0.08197	4.02748	-6.47141
9:7185763	9	7185763	7.18576							0.08197	4.02748	-6.47141
9:7186113	9	7186113	7.18611							0.08197	4.02748	-6.47141
9:7186124	9	7186124	7.18612							0.08197	4.02748	-6.47141
9:7186129	9	7186129	7.18613							0.08197	4.02748	-6.47141
9:7186292	9	7186292	7.18629							0.08197	4.02748	-6.47141
9:7186337	9	7186337	7.18634							0.08197	4.02748	-6.47141
9:7186341	9	7186341	7.18634							0.08197	4.02748	-6.47141
9:7186344	9	7186344	7.18634							0.08197	4.02748	-6.47141
9:7186364	9	7186364	7.18636							0.08197	4.02748	-6.47141
9:7186366	9	7186366	7.18637							0.08197	4.02748	-6.47141
9:7186421	9	7186421	7.18642							0.08197	4.02748	-6.47141
9:7186428	9	7186428	7.18643							0.08197	4.02748	-6.47141
9:7186436	9	7186436	7.18644							0.08197	4.02748	-6.47141
9:7186454	9	7186454	7.18645							0.08197	4.02748	-6.47141
9:7186469	9	7186469	7.18647							0.08197	4.02748	-6.47141
9:7186495	9	7186495	7.18649							0.08197	4.02748	-6.47141
9:7186560	9	7186560	7.18656							0.08197	4.02748	-6.47141
9:7186654	9	7186654	7.18665							0.08197	4.02748	-6.47141
9:7186719	9	7186719	7.18672							0.08197	4.02748	-6.47141
9:7186721	9	7186721	7.18672							0.08197	4.02748	-6.47141
9:7186760	9	7186760	7.18676							0.08197	4.02748	-6.47141
9:7186830	9	7186830	7.18683							0.07992	4.30777	-6.85739
9:7186869	9	7186869	7.18687							0.07992	4.30777	-6.85739
9:7186915	9	7186915	7.18691							0.08197	4.31186	-6.78349
9:7186975	9	7186975	7.18698							0.08197	4.02748	-6.47141
9:7187023	9	7187023	7.18702							0.08197	4.02748	-6.47141
9:7187029	9	7187029	7.18703							0.08197	4.02748	-6.47141
9:7187032	9	7187032	7.18703							0.08197	4.02748	-6.47141
9:7187092	9	7187092	7.18709							0.08197	4.02748	-6.47141
9:7187187	9	7187187	7.18719							0.08197	4.02748	-6.47141
9:7187229	9	7187229	7.18723							0.08197	4.02748	-6.47141
9:7187280	9	7187280	7.18728							0.08197	4.02748	-6.47141
9:7187326	9	7187326	7.18733							0.08197	4.02748	-6.47141
9:7187383	9	7187383	7.18738							0.08197	4.02748	-6.47141
9:7187405	9	7187405	7.18741							0.08197	4.02748	-6.47141
9:7187407	9	7187407	7.18741							0.09426	4.02852	-6.17173
9:7187493	9	7187493	7.18749							0.08197	4.02748	-6.47141
9:7187554	9	7187554	7.18755							0.08197	4.02748	-6.47141
9:7187563	9	7187563	7.18756							0.08197	4.02748	-6.47141
9:7187592	9	7187592	7.18759							0.08197	4.02748	-6.47141
9:7187604	9	7187604	7.1876							0.08197	4.02748	-6.47141
9:7187677	9	7187677	7.18768							0.08197	4.02748	-6.47141
9:7187917	9	7187917	7.18792							0.08197	4.02748	-6.47141
9:7188461	9	7188461	7.18846							0.08197	4.02748	-6.47141
9:7188625	9	7188625	7.18863							0.08197	4.02748	-6.47141
9:7188702	9	7188702	7.1887							0.08197	4.02748	-6.47141
9:7188709	9	7188709	7.18871							0.08197	4.02748	-6.47141
9:7190645	9	7190645	7.19064							0.08197	4.02748	-6.47141
9:7191278	9	7191278	7.19128							0.07992	4.14955	-6.72416
9:7196482	9	7196482	7.19648							0.08197	4.02748	-6.47141
9:7197215	9	7197215	7.19721							0.08197	4.02748	-6.47141
9:7197357	9	7197357	7.19736							0.08197	4.02748	-6.47141
9:7197383	9	7197383	7.19738							0.08197	4.02748	-6.47141
9:7197394	9	7197394	7.19739							0.08197	4.02748	-6.47141
9:7197405	9	7197405	7.1974							0.08197	4.02748	-6.47141
9:7197616	9	7197616	7.19762							0.07787	4.09509	-6.82314
9:7197822	9	7197822	7.19782							0.07787	4.83505	-7.21503
9:7197851	9	7197851	7.19785							0.07787	4.83505	-7.21503
9:7197857	9	7197857	7.19786							0.07787	4.83505	-7.21503
9:7197865	9	7197865	7.19787							0.07992	4.62815	-6.98408
9:7197874	9	7197874	7.19787							0.07787	4.83505	-7.21503
9:7199209	9	7199209	7.19921							0.08197	4.02748	-6.47141
9:7200731	9	7200731	7.20073							0.07992	4.61295	-7.05583
9:7203297	9	7203297	7.2033							0.08197	4.02748	-6.47141
9:7204169	9	7204169	7.20417							0.08197	4.02748	-6.47141
9:7206164	9	7206164	7.20616							0.08197	4.02748	-6.47141
9:7206245	9	7206245	7.20625							0.08197	4.02748	-6.47141
9:7206277	9	7206277	7.20628							0.08197	4.02748	-6.47141
9:7206582	9	7206582	7.20658							0.08197	4.02748	-6.47141
9:7207359	9	7207359	7.20736							0.08197	4.02748	-6.47141
9:7207888	9	7207888	7.20789							0.08197	4.02748	-6.47141
9:7214412	9	7214412	7.21441							0.08197	4.02748	-6.47141
9:7214419	9	7214419	7.21442							0.08197	4.02748	-6.47141
9:7214878	9	7214878	7.21488							0.08197	4.02748	-6.47141
9:7215557	9	7215557	7.21556							0.08197	4.02748	-6.47141
9:7217078	9	7217078	7.21708							0.08197	4.02748	-6.47141
9:7217080	9	7217080	7.21708							0.08197	4.02748	-6.47141
9:7219394	9	7219394	7.21939							0.08197	4.02748	-6.47141
9:7220895	9	7220895	7.22089							0.08197	4.02748	-6.47141
9:7221022	9	7221022	7.22102							0.08197	4.02748	-6.47141
9:7222011	9	7222011	7.22201							0.08197	4.02748	-6.47141
9:7222956	9	7222956	7.22296							0.08197	4.02748	-6.47141
9:7223135	9	7223135	7.22314							0.08197	4.02748	-6.47141
9:7223651	9	7223651	7.22365							0.08197	4.02748	-6.47141
9:7224725	9	7224725	7.22473							0.08197	4.02748	-6.47141
9:7226364	9	7226364	7.22636							0.08197	4.02748	-6.47141
9:7226556	9	7226556	7.22656							0.08402	4.18231	-6.53105
9:7226721	9	7226721	7.22672							0.08197	4.02748	-6.47141
9:7226781	9	7226781	7.22678							0.07992	4.95774	-7.2484
9:7227100	9	7227100	7.2271							0.08197	4.02748	-6.47141
9:7227337	9	7227337	7.22734							0.07787	4.5503	-6.9785
9:7227483	9	7227483	7.22748							0.07787	4.5503	-6.9785
9:7227651	9	7227651	7.22765							0.08197	4.02748	-6.47141
9:7230290	9	7230290	7.23029							0.08607	4.05907	-6.25144
9:7231469	9	7231469	7.23147							0.08197	4.02748	-6.47141
9:7231564	9	7231564	7.23156							0.08197	4.02748	-6.47141
9:7231617	9	7231617	7.23162							0.08197	4.02748	-6.47141
9:7232865	9	7232865	7.23287							0.07787	4.4573	-7.00463
9:7233303	9	7233303	7.2333							0.08197	4.02748	-6.47141
9:7234606	9	7234606	7.23461							0.08197	4.02748	-6.47141
9:7234663	9	7234663	7.23466							0.08402	4.07736	-6.46488
9:7234921	9	7234921	7.23492							0.08197	4.02748	-6.47141
9:7235194	9	7235194	7.23519							0.08197	4.02748	-6.47141
9:7235262	9	7235262	7.23526							0.08197	4.02748	-6.47141
9:7235618	9	7235618	7.23562							0.07992	4.34774	-6.83469
9:7235713	9	7235713	7.23571							0.08197	4.02748	-6.47141
9:7235959	9	7235959	7.23596							0.08197	4.02748	-6.47141
9:7236500	9	7236500	7.2365							0.08197	4.02748	-6.47141
9:7236506	9	7236506	7.23651							0.08197	4.02748	-6.47141
9:7236650	9	7236650	7.23665							0.08197	4.02748	-6.47141
9:7236741	9	7236741	7.23674							0.08197	4.02748	-6.47141
9:7237110	9	7237110	7.23711							0.08197	4.02748	-6.47141
9:7237138	9	7237138	7.23714							0.08197	4.02748	-6.47141
9:7237193	9	7237193	7.23719							0.08197	4.02748	-6.47141
9:7237259	9	7237259	7.23726							0.07992	4.30962	-6.83739
9:7237260	9	7237260	7.23726							0.07992	4.30962	-6.83739
9:7237269	9	7237269	7.23727							0.07992	4.30962	-6.83739
9:7237278	9	7237278	7.23728							0.08197	4.02748	-6.47141
9:7238561	9	7238561	7.23856							0.08197	4.02748	-6.47141
9:7238857	9	7238857	7.23886							0.08197	4.02748	-6.47141
9:7239036	9	7239036	7.23904							0.08197	4.02748	-6.47141
9:7239171	9	7239171	7.23917							0.08197	4.02748	-6.47141
9:7239214	9	7239214	7.23921							0.08197	4.02748	-6.47141
9:7239841	9	7239841	7.23984							0.08197	4.02748	-6.47141
9:7239943	9	7239943	7.23994							0.08197	4.02748	-6.47141
9:7240187	9	7240187	7.24019							0.08197	4.02748	-6.47141
9:7241200	9	7241200	7.2412							0.08197	4.02748	-6.47141
9:7241660	9	7241660	7.24166							0.08197	4.02748	-6.47141
9:7243369	9	7243369	7.24337							0.08197	4.02748	-6.47141
9:7244710	9	7244710	7.24471							0.08197	4.02748	-6.47141
9:7248451	9	7248451	7.24845							0.08197	4.02748	-6.47141
9:7250043	9	7250043	7.25004							0.08197	4.02748	-6.47141
9:7250877	9	7250877	7.25088							0.08197	4.02748	-6.47141
9:7251263	9	7251263	7.25126							0.08402	4.34619	-6.706
9:7254563	9	7254563	7.25456							0.08197	4.02748	-6.47141
9:7258620	9	7258620	7.25862							0.08197	4.02748	-6.47141
9:7258631	9	7258631	7.25863							0.08197	4.02748	-6.47141
9:7258683	9	7258683	7.25868							0.08197	4.02748	-6.47141
9:7259764	9	7259764	7.25976							0.08197	4.68824	-7.21818
9:7259875	9	7259875	7.25988							0.08402	4.30738	-6.65162
9:7260014	9	7260014	7.26001							0.08402	4.23824	-6.61178
9:7260223	9	7260223	7.26022							0.08197	4.02748	-6.47141
9:7260488	9	7260488	7.26049							0.08197	4.02748	-6.47141
9:7261947	9	7261947	7.26195							0.08197	4.02748	-6.47141
9:7262707	9	7262707	7.26271							0.08607	4.11476	-6.47895
9:7263089	9	7263089	7.26309							0.08197	4.02748	-6.47141
9:7263094	9	7263094	7.26309							0.08197	4.02748	-6.47141
9:7263219	9	7263219	7.26322							0.08197	4.02748	-6.47141
9:7263268	9	7263268	7.26327							0.08197	4.02748	-6.47141
9:7263342	9	7263342	7.26334							0.08197	4.02748	-6.47141
9:7263632	9	7263632	7.26363							0.08197	4.02748	-6.47141
9:7263720	9	7263720	7.26372							0.08197	4.02748	-6.47141
9:7271467	9	7271467	7.27147							0.08197	4.02748	-6.47141
9:7273304	9	7273304	7.2733							0.08197	4.02748	-6.47141
9:7273663	9	7273663	7.27366							0.08197	4.02748	-6.47141
9:7276496	9	7276496	7.2765							0.08197	4.02748	-6.47141
9:7279689	9	7279689	7.27969							0.08197	4.02748	-6.47141
9:7280707	9	7280707	7.28071							0.08607	4.05406	-6.37179
9:7281111	9	7281111	7.28111							0.08197	4.02748	-6.47141
9:7281528	9	7281528	7.28153							0.08197	4.02748	-6.47141
9:7281962	9	7281962	7.28196							0.08197	4.02748	-6.47141
9:7282373	9	7282373	7.28237							0.08197	4.02748	-6.47141
9:7283335	9	7283335	7.28334							0.08197	4.02748	-6.47141
9:7283519	9	7283519	7.28352							0.08197	4.02748	-6.47141
9:7283626	9	7283626	7.28363							0.08197	4.02748	-6.47141
9:7283639	9	7283639	7.28364							0.08197	4.02748	-6.47141
9:7284081	9	7284081	7.28408							0.08197	4.02748	-6.47141
9:7284634	9	7284634	7.28463							0.08197	4.02748	-6.47141
9:7284663	9	7284663	7.28466							0.08197	4.02748	-6.47141
9:7284974	9	7284974	7.28497							0.08197	4.02748	-6.47141
9:7285003	9	7285003	7.285							0.08197	4.02748	-6.47141
9:7285018	9	7285018	7.28502							0.08197	4.02748	-6.47141
9:7285222	9	7285222	7.28522							0.08197	4.02748	-6.47141
9:7285799	9	7285799	7.2858							0.08197	4.02748	-6.47141
9:7286051	9	7286051	7.28605							0.08197	4.02748	-6.47141
9:7286576	9	7286576	7.28658							0.08197	4.02748	-6.47141
9:7286623	9	7286623	7.28662							0.08197	4.02748	-6.47141
9:7286657	9	7286657	7.28666							0.08197	4.02748	-6.47141
9:7287574	9	7287574	7.28757							0.08197	4.02748	-6.47141
9:7287811	9	7287811	7.28781							0.08197	4.02748	-6.47141
9:7287854	9	7287854	7.28785							0.08197	4.02748	-6.47141
9:7288205	9	7288205	7.2882							0.08197	4.02748	-6.47141
9:7288228	9	7288228	7.28823							0.08197	4.02748	-6.47141
9:7288450	9	7288450	7.28845							0.08197	4.02748	-6.47141
9:7288460	9	7288460	7.28846							0.08197	4.02748	-6.47141
9:7288528	9	7288528	7.28853							0.08197	4.02748	-6.47141
9:7288533	9	7288533	7.28853							0.08197	4.02748	-6.47141
9:7289197	9	7289197	7.2892							0.08197	4.02748	-6.47141
9:7289871	9	7289871	7.28987							0.08197	4.02748	-6.47141
9:7289893	9	7289893	7.28989							0.09016	4.1711	-6.49229
9:7289907	9	7289907	7.28991							0.09016	4.1711	-6.49229
9:7289971	9	7289971	7.28997							0.08197	4.02748	-6.47141
9:7290757	9	7290757	7.29076							0.09016	4.1711	-6.49229
9:7291080	9	7291080	7.29108							0.08197	4.02748	-6.47141
9:7291557	9	7291557	7.29156							0.08197	4.02748	-6.47141
9:7291840	9	7291840	7.29184							0.08197	4.02748	-6.47141
9:7292573	9	7292573	7.29257							0.08197	4.02748	-6.47141
9:7292995	9	7292995	7.293							0.08197	4.02748	-6.47141
9:7293231	9	7293231	7.29323							0.08197	4.02748	-6.47141
9:7294860	9	7294860	7.29486							0.07787	4.49933	-7.05258
9:7294892	9	7294892	7.29489							0.07992	4.61295	-7.05583
9:7294940	9	7294940	7.29494							0.07992	4.61295	-7.05583
9:7295079	9	7295079	7.29508							0.08197	4.02748	-6.47141
9:7296138	9	7296138	7.29614							0.08402	4.20526	-6.56748
9:7296202	9	7296202	7.2962							0.08197	4.02748	-6.47141
9:7296228	9	7296228	7.29623							0.08197	4.02748	-6.47141
9:7299337	9	7299337	7.29934							0.07787	4.13307	-6.72944
9:7299632	9	7299632	7.29963							0.08197	4.02748	-6.47141
9:7300671	9	7300671	7.30067							0.08197	4.02748	-6.47141
9:7300743	9	7300743	7.30074							0.08197	4.02748	-6.47141
9:7300920	9	7300920	7.30092							0.08197	4.02748	-6.47141
9:7301317	9	7301317	7.30132							0.08197	4.02748	-6.47141
9:7301673	9	7301673	7.30167							0.08197	4.02748	-6.47141
9:7301928	9	7301928	7.30193							0.08197	4.02748	-6.47141
9:7301992	9	7301992	7.30199							0.08197	4.02748	-6.47141
9:7301996	9	7301996	7.302							0.09016	4.1711	-6.49229
9:7302609	9	7302609	7.30261							0.08607	4.02566	-6.40964
9:7303728	9	7303728	7.30373							0.09016	4.1711	-6.49229
9:7304007	9	7304007	7.30401							0.08197	4.02748	-6.47141
9:7304014	9	7304014	7.30401							0.08197	4.02748	-6.47141
9:7306484	9	7306484	7.30648							0.06557	4.62431	-7.79231
9:7306488	9	7306488	7.30649							0.06967	4.20874	-7.52404
9:7307657	9	7307657	7.30766							0.09016	4.1711	-6.49229
9:7307673	9	7307673	7.30767							0.08197	4.02748	-6.47141
9:7307681	9	7307681	7.30768							0.08197	4.02748	-6.47141
9:7307739	9	7307739	7.30774							0.09016	4.1711	-6.49229
9:7308213	9	7308213	7.30821							0.08197	4.02748	-6.47141
9:7308222	9	7308222	7.30822							0.08402	4.35374	-6.68469
9:7308313	9	7308313	7.30831							0.08197	4.02748	-6.47141
9:7309455	9	7309455	7.30945							0.1168	4.23138	-6.07823
9:7312211	9	7312211	7.31221							0.08197	4.02748	-6.47141
9:7312295	9	7312295	7.31229							0.08197	4.02748	-6.47141
9:7312440	9	7312440	7.31244							0.08197	4.02748	-6.47141
9:7312595	9	7312595	7.31259							0.08197	4.02748	-6.47141
9:7313084	9	7313084	7.31308							0.08197	4.02748	-6.47141
9:7313458	9	7313458	7.31346							0.08197	4.02748	-6.47141
9:7313459	9	7313459	7.31346							0.08197	4.02748	-6.47141
9:7313643	9	7313643	7.31364							0.09016	4.1711	-6.49229
9:7313665	9	7313665	7.31367							0.08197	4.02748	-6.47141
9:7313701	9	7313701	7.3137							0.08197	4.02748	-6.47141
9:7315752	9	7315752	7.31575							0.08197	4.02748	-6.47141
9:7328912	9	7328912	7.32891							0.168	4.13221	-5.19753
9:7332601	9	7332601	7.3326							0.1619	4.18064	-5.21395
9:7343674	9	7343674	7.34367							0.1619	4.09068	-5.19988
9:8775742	9	8775742	8.77574																0.1571	4.18362	5.84093
9:9660886	9	9660886	9.66089	0.4578	4.37748	-7.67687	0.4578	4.01448	-6.75021
9:9677774	9	9677774	9.67777							0.4672	4.0981	5.72829
9:9796223	9	9796223	9.79622													0.1969	4.11572	-6.83576
9:11256526	9	11256526	11.2565	0.4317	4.781	9.61064
9:11318124	9	11318124	11.3181										0.4406	4.12555	-5.16337
9:11331819	9	11331819	11.3318										0.3238	4.40411	-5.53642
9:14419881	9	14419881	14.4199																0.07743	4.21751	-17.2354
9:14419936	9	14419936	14.4199										0.07172	4.51331	-17.9893
9:14419946	9	14419946	14.4199										0.06967	5.78048	-21.7788
9:14419947	9	14419947	14.4199										0.07172	5.26321	-19.1469
9:14419949	9	14419949	14.4199										0.07172	5.26321	-19.1469
9:14420011	9	14420011	14.42										0.06557	4.75324	-20.0395
9:14420020	9	14420020	14.42										0.06557	4.75324	-20.0395
9:18977599	9	18977599	18.9776																0.2013	4.69338	-8.85802
9:19286135	9	19286135	19.2861							0.1107	4.06533	-5.00041
9:19578802	9	19578802	19.5788													0.135	4.76029	-8.03031
9:19588177	9	19588177	19.5882													0.1416	4.40345	-7.58044
[truncated: 720 more rows]

## Sheet: Chr1
SNP	CHR	BP	MBP	Mn1 AWD	Mn1 CF	Mn2 AWD	Mn2 CF	Md AWD	Md CF
1:56034	1	56034	0.056034		4.43898
1:410559	1	410559	0.410559						4.56066
1:441256	1	441256	0.441256						4.04655
1:550422	1	550422	0.550422				4.56808
1:1120556	1	1120556	1.12056				4.54156
1:1709099	1	1709099	1.7091		4.12796
1:2175734	1	2175734	2.17573		4.70087
1:2175754	1	2175754	2.17575		5.13847
1:2175798	1	2175798	2.1758		4.43858
1:2175890	1	2175890	2.17589		4.53769
1:2175944	1	2175944	2.17594		4.65598
1:2176033	1	2176033	2.17603		4.65598
1:2176072	1	2176072	2.17607		4.65598
1:2176563	1	2176563	2.17656		4.56558
1:2176601	1	2176601	2.1766		4.62799
1:2176854	1	2176854	2.17685		4.42709
1:2176979	1	2176979	2.17698		4.65598
1:2177356	1	2177356	2.17736		4.65598
1:2177419	1	2177419	2.17742		4.79909
1:2178186	1	2178186	2.17819		4.70957
1:2178208	1	2178208	2.17821		4.65598
1:2178925	1	2178925	2.17893		4.65598
1:2179008	1	2179008	2.17901		4.65598
1:2179013	1	2179013	2.17901					4.2358	4.01273
1:2179055	1	2179055	2.17905		4.65598
1:2201117	1	2201117	2.20112		4.81029
1:2202232	1	2202232	2.20223		4.54712
1:2203860	1	2203860	2.20386		4.65598
1:2205415	1	2205415	2.20541		4.06633
1:2205780	1	2205780	2.20578		4.65598
1:2205868	1	2205868	2.20587		4.53769
1:2205913	1	2205913	2.20591		5.27596
1:2206624	1	2206624	2.20662		4.69939
1:2207129	1	2207129	2.20713		4.3387
1:2208357	1	2208357	2.20836		4.65598
1:2208691	1	2208691	2.20869		4.65598
1:2209708	1	2209708	2.20971		4.65598
1:2210373	1	2210373	2.21037		4.54712
1:2210415	1	2210415	2.21041		4.54712
1:2210510	1	2210510	2.21051		4.24592
1:2210784	1	2210784	2.21078		4.34377
1:2211015	1	2211015	2.21102		4.24009
1:2211036	1	2211036	2.21104		4.24009
1:2211321	1	2211321	2.21132		4.34377
1:2211445	1	2211445	2.21144		4.55857
1:2211796	1	2211796	2.2118		4.34377
1:2212328	1	2212328	2.21233		4.10229
1:2213343	1	2213343	2.21334		4.34377
1:2213962	1	2213962	2.21396		4.34377
1:2214002	1	2214002	2.214		4.34377
1:2214046	1	2214046	2.21405		4.34377
1:2214327	1	2214327	2.21433		4.34377
1:2214614	1	2214614	2.21461		4.34377
1:2215473	1	2215473	2.21547		4.34377
1:2216817	1	2216817	2.21682		4.34377
1:2219286	1	2219286	2.21929		4.34377
1:2219626	1	2219626	2.21963		4.34377
1:2222756	1	2222756	2.22276		4.34377
1:2223215	1	2223215	2.22322		4.34377
1:2223643	1	2223643	2.22364		4.34377
1:2223668	1	2223668	2.22367		4.34377
1:2223727	1	2223727	2.22373		4.34377
1:2223754	1	2223754	2.22375		4.34377
1:2223899	1	2223899	2.2239		4.34377
1:2225726	1	2225726	2.22573		4.34377
1:2225730	1	2225730	2.22573		4.24009
1:2225803	1	2225803	2.2258		4.34377
1:2226057	1	2226057	2.22606		4.34377
1:2226297	1	2226297	2.2263		4.34377
1:2226643	1	2226643	2.22664		4.34377
1:2226803	1	2226803	2.2268		4.0992
1:2226804	1	2226804	2.2268		4.0992
1:2226961	1	2226961	2.22696		4.46126
1:2227005	1	2227005	2.22701		4.34377
1:2227070	1	2227070	2.22707		4.28447
1:2227118	1	2227118	2.22712		4.97193
1:2227492	1	2227492	2.22749		4.87491
1:2237694	1	2237694	2.23769		4.05314
1:2424722	1	2424722	2.42472						4.01347
1:2425156	1	2425156	2.42516			4.07189	5.6331	4.91385	5.55647
1:2425169	1	2425169	2.42517				4.74902	4.45922	5.05257
1:2425440	1	2425440	2.42544	4.58142			4.15882		4.26243
1:2425614	1	2425614	2.42561			4.30287
1:2425810	1	2425810	2.42581					5.73926
1:2425822	1	2425822	2.42582					4.84055
1:2425991	1	2425991	2.42599			4.29926
1:2426002	1	2426002	2.426			4.64967
1:2426025	1	2426025	2.42603				4.99606
1:3969512	1	3969512	3.96951				4.96541
1:6951287	1	6951287	6.95129					4.40601
1:11038300	1	11038300	11.0383						4.1691
1:11038304	1	11038304	11.0383						4.1691
1:16007661	1	16007661	16.0077						4.20034
1:16056248	1	16056248	16.0562						5.42183
1:18646568	1	18646568	18.6466						4.03506
1:18647397	1	18647397	18.6474						4.04324
1:18648480	1	18648480	18.6485						4.11677
1:18651520	1	18651520	18.6515						4.04324
1:18652037	1	18652037	18.652						4.19421
1:18654531	1	18654531	18.6545						4.65674
1:18656324	1	18656324	18.6563						4.69396
1:18666367	1	18666367	18.6664	4.1669					4.87717
1:18666691	1	18666691	18.6667		5.12789				4.25924
1:18669623	1	18669623	18.6696						4.25604
1:18669712	1	18669712	18.6697						4.22039
1:22899113	1	22899113	22.8991		5.08416
1:23543507	1	23543507	23.5435						4.01129
1:25131889	1	25131889	25.1319						4.70723
1:29045375	1	29045375	29.0454						4.17453
1:29045378	1	29045378	29.0454						4.17453
1:30775832	1	30775832	30.7758					4.76129
1:37036738	1	37036738	37.0367						4.10996
1:39053306	1	39053306	39.0533					4.85572
1:39083762	1	39083762	39.0838					4.00845
1:41137600	1	41137600	41.1376					4.59108
1:41139067	1	41139067	41.1391					4.00477
1:41762885	1	41762885	41.7629				4.42934
1:41764435	1	41764435	41.7644				4.63494
1:41769214	1	41769214	41.7692				4.67409
1:41811633	1	41811633	41.8116				4.28998
1:41815511	1	41815511	41.8155				4.01321
1:41817587	1	41817587	41.8176				4.07331
1:41853078	1	41853078	41.8531				4.40807
1:41856756	1	41856756	41.8568				4.03662
1:41857707	1	41857707	41.8577				4.24553
1:41857713	1	41857713	41.8577				4.24553
1:42768843	1	42768843	42.7688	4.71396

## Sheet: Chr2
SNP	CHR	BP	MBP	Mn1 AWD	Mn1 CF	Mn2 AWD	Mn2 CF	Md AWD	Md CF
2:1483464	2	1483464	1.48346					5.3028
2:1570115	2	1570115	1.57011					4.69201
2:2306822	2	2306822	2.30682						4.64911
2:2753204	2	2753204	2.7532				4.28381
2:4108051	2	4108051	4.10805		4.02716
2:6919957	2	6919957	6.91996		4.15557
2:8476007	2	8476007	8.47601				5.58907
2:9037997	2	9037997	9.038	4.37149
2:11413837	2	11413837	11.4138			5.23834
2:11607460	2	11607460	11.6075	4.07251
2:14500752	2	14500752	14.5008			4.10784
2:19998545	2	19998545	19.9985						4.13872
2:20000143	2	20000143	20.0001						4.13872
2:20005671	2	20005671	20.0057						4.51641
2:20005803	2	20005803	20.0058						5.22751
2:20005885	2	20005885	20.0059						5.22751
2:20007357	2	20007357	20.0074						5.22751
2:20007584	2	20007584	20.0076						5.22751
2:20007819	2	20007819	20.0078						5.22751
2:20011338	2	20011338	20.0113						5.22751
2:20014177	2	20014177	20.0142						5.22751
2:20015105	2	20015105	20.0151						5.22751
2:20015251	2	20015251	20.0153						4.73677
2:20015286	2	20015286	20.0153						6.04143
2:20015450	2	20015450	20.0155						5.22751
2:20015563	2	20015563	20.0156						5.22751
2:20015594	2	20015594	20.0156						5.22751
2:20016079	2	20016079	20.0161						5.22751
2:20016274	2	20016274	20.0163						4.61702
2:20016294	2	20016294	20.0163						4.49447
2:20016478	2	20016478	20.0165						5.22751
2:20016682	2	20016682	20.0167						4.53137
2:20016688	2	20016688	20.0167						4.31468
2:20016751	2	20016751	20.0168						4.47032
2:20016862	2	20016862	20.0169						5.3516
2:20017038	2	20017038	20.017						5.34889
2:20017151	2	20017151	20.0172						5.22751
2:20017408	2	20017408	20.0174						5.22751
2:20017433	2	20017433	20.0174						5.22751
2:20017947	2	20017947	20.0179						4.65312
2:20018055	2	20018055	20.0181						4.76632
2:20018084	2	20018084	20.0181						4.76632
2:20018085	2	20018085	20.0181						4.76632
2:20018136	2	20018136	20.0181						4.76632
2:20018243	2	20018243	20.0182						5.22751
2:20018325	2	20018325	20.0183						4.76632
2:20018360	2	20018360	20.0184						4.76632
2:20018375	2	20018375	20.0184						4.76632
2:20018424	2	20018424	20.0184						4.76632
2:20018506	2	20018506	20.0185						5.22751
2:20018662	2	20018662	20.0187						5.22751
2:20018844	2	20018844	20.0188						5.22751
2:20018984	2	20018984	20.019						5.81108
2:20018994	2	20018994	20.019						5.22751
2:20019261	2	20019261	20.0193						5.22751
2:20019434	2	20019434	20.0194						5.22751
2:20019691	2	20019691	20.0197						5.22751
2:20019742	2	20019742	20.0197						5.22751
2:20020000	2	20020000	20.02						5.22751
2:20020018	2	20020018	20.02						5.12491
2:20020092	2	20020092	20.0201						5.22751
2:20020103	2	20020103	20.0201						5.22751
2:20020111	2	20020111	20.0201						5.22751
2:20020124	2	20020124	20.0201						5.22751
2:20020140	2	20020140	20.0201						5.22751
2:20020141	2	20020141	20.0201						5.22751
2:20020371	2	20020371	20.0204						5.22751
2:20020463	2	20020463	20.0205						5.22751
2:20020583	2	20020583	20.0206						5.22751
2:20020596	2	20020596	20.0206						5.22751
2:20020727	2	20020727	20.0207						5.22751
2:20020889	2	20020889	20.0209						5.22751
2:20021235	2	20021235	20.0212						5.22751
2:20021298	2	20021298	20.0213						5.22751
2:20021688	2	20021688	20.0217						5.22751
2:20021761	2	20021761	20.0218						5.0814
2:20021852	2	20021852	20.0219						5.22751
2:20021996	2	20021996	20.022						5.48366
2:20022175	2	20022175	20.0222						5.22751
2:20022260	2	20022260	20.0223						5.22751
2:20022491	2	20022491	20.0225						5.48366
2:20023047	2	20023047	20.023						5.22751
2:20023049	2	20023049	20.023						5.22751
2:20023308	2	20023308	20.0233						4.86179
2:20023409	2	20023409	20.0234						4.86179
2:20023610	2	20023610	20.0236						4.1481
2:20023777	2	20023777	20.0238						4.86179
2:20024124	2	20024124	20.0241						4.86179
2:20024191	2	20024191	20.0242						4.86179
2:20024271	2	20024271	20.0243						4.1481
2:20024493	2	20024493	20.0245						6.22721
2:20024530	2	20024530	20.0245						4.55264
2:20024548	2	20024548	20.0245						4.1481
2:20024893	2	20024893	20.0249						4.06573
2:20025658	2	20025658	20.0257						4.06573
2:20193635	2	20193635	20.1936			4.15122
2:20984964	2	20984964	20.985						5.52952
2:21339066	2	21339066	21.3391					4.6964
2:24480783	2	24480783	24.4808					4.34607
2:24484159	2	24484159	24.4842					5.13815
2:24506682	2	24506682	24.5067					4.33812
2:24506905	2	24506905	24.5069					4.04863
2:24507376	2	24507376	24.5074					4.05829
2:24507723	2	24507723	24.5077					4.05829
2:24508793	2	24508793	24.5088					4.40974
2:24509027	2	24509027	24.509					4.91711
2:24509506	2	24509506	24.5095					4.91711
2:24509525	2	24509525	24.5095					4.27574
2:24509923	2	24509923	24.5099			4.12204		5.11664
2:24510249	2	24510249	24.5102			4.0038		4.72647
2:25261811	2	25261811	25.2618		5.32547
2:26852412	2	26852412	26.8524						4.82107
2:27555001	2	27555001	27.555						4.28641
2:28904605	2	28904605	28.9046			4.78444
2:30781087	2	30781087	30.7811						4.15568
2:35234704	2	35234704	35.2347			4.03296
2:35236897	2	35236897	35.2369			4.11447
2:35238329	2	35238329	35.2383			4.11447
2:35239560	2	35239560	35.2396			4.11447

## Sheet: Chr3
SNP	CHR	BP	MBP	Mn1 AWD	Mn1 CF	Mn2 AWD	Mn2 CF	Md AWD	Md CF
3:2803260	3	2803260	2.80326			4.15963
3:3464647	3	3464647	3.46465				4.53762
3:3464711	3	3464711	3.46471					4.74416	4.67437
3:3464717	3	3464717	3.46472						4.74753
3:3464845	3	3464845	3.46484					5.04158
3:3465366	3	3465366	3.46537			4.01972
3:3465674	3	3465674	3.46567						4.43651
3:3465898	3	3465898	3.4659				4.11208
3:3465900	3	3465900	3.4659				4.57835
3:3466283	3	3466283	3.46628						5.52403
3:3466737	3	3466737	3.46674				4.09062
3:3466757	3	3466757	3.46676				4.38131
3:3466766	3	3466766	3.46677						4.35264
3:3466776	3	3466776	3.46678						4.06206
3:3466842	3	3466842	3.46684						4.37881
3:3466881	3	3466881	3.46688						4.47073
3:3466919	3	3466919	3.46692				4.34406
3:3466967	3	3466967	3.46697						4.2001
3:3467301	3	3467301	3.4673						4.03611
3:3467424	3	3467424	3.46742				4.09417
3:3467631	3	3467631	3.46763					4.75379
3:3467911	3	3467911	3.46791	4.00974
3:3471747	3	3471747	3.47175	4.17645
3:3471765	3	3471765	3.47176	4.17645
3:4303160	3	4303160	4.30316					4.05442
3:5884602	3	5884602	5.8846				5.90749
3:5885956	3	5885956	5.88596				6.28165
3:5886017	3	5886017	5.88602				6.28165
3:5886087	3	5886087	5.88609				6.28165
3:5886493	3	5886493	5.88649				5.78954
3:5887658	3	5887658	5.88766				5.78954
3:5887894	3	5887894	5.88789				4.70757
3:5889410	3	5889410	5.88941				4.07288
3:5891327	3	5891327	5.89133				5.78954
3:5891331	3	5891331	5.89133				5.78954
3:5891574	3	5891574	5.89157				5.58106
3:5891585	3	5891585	5.89159				5.78954
3:5891703	3	5891703	5.8917				5.78954
3:5892040	3	5892040	5.89204				5.0835
3:5892138	3	5892138	5.89214				5.51058
3:5892256	3	5892256	5.89226				4.87768
3:5892273	3	5892273	5.89227				4.70798
3:5892444	3	5892444	5.89244				4.61798
3:5892513	3	5892513	5.89251				5.94915
3:5892728	3	5892728	5.89273				4.20669
3:5892732	3	5892732	5.89273				4.024
3:5892736	3	5892736	5.89274				4.024
3:5893483	3	5893483	5.89348				5.74758
3:5893507	3	5893507	5.89351				5.74758
3:5893513	3	5893513	5.89351				5.74758
3:5893738	3	5893738	5.89374				5.78954
3:5893815	3	5893815	5.89382				5.78954
3:5894197	3	5894197	5.8942				5.78954
3:5894472	3	5894472	5.89447				5.7374
3:5894624	3	5894624	5.89462				5.7374
3:5894658	3	5894658	5.89466				5.7374
3:5894731	3	5894731	5.89473				5.51058
3:5894879	3	5894879	5.89488				5.78954
3:5895206	3	5895206	5.89521				5.63686
3:5895233	3	5895233	5.89523				6.2027
3:5895527	3	5895527	5.89553				5.78954
3:5898594	3	5898594	5.89859				5.78954
3:5901086	3	5901086	5.90109				5.78954
3:5902363	3	5902363	5.90236				4.23297
3:5902555	3	5902555	5.90256				5.78954
3:5902940	3	5902940	5.90294				4.25074
3:5903065	3	5903065	5.90306				5.78954
3:5903096	3	5903096	5.9031				5.78954
3:5903388	3	5903388	5.90339				5.78954
3:5903446	3	5903446	5.90345				5.78954
3:5903523	3	5903523	5.90352				5.29872
3:5903542	3	5903542	5.90354				4.29443
3:5903620	3	5903620	5.90362				4.24178
3:6706420	3	6706420	6.70642		4.57894
3:14016363	3	14016363	14.0164	4.06253
3:14584838	3	14584838	14.5848	5.09856
3:15389228	3	15389228	15.3892				5.28239
3:15389288	3	15389288	15.3893				5.04347
3:15389626	3	15389626	15.3896				4.6208
3:15392034	3	15392034	15.392				5.9209
3:15392094	3	15392094	15.3921				5.91856
3:15392327	3	15392327	15.3923				5.46082
3:15397222	3	15397222	15.3972				5.28239
3:15397703	3	15397703	15.3977				4.22752
3:15399635	3	15399635	15.3996				5.21819
3:15402489	3	15402489	15.4025				5.46082
3:15403572	3	15403572	15.4036				5.28239
3:15403871	3	15403871	15.4039				5.28239
3:15403932	3	15403932	15.4039				5.3047
3:15404800	3	15404800	15.4048				4.35043
3:15404907	3	15404907	15.4049				5.46082
3:15404977	3	15404977	15.405				5.46082
3:15405561	3	15405561	15.4056				4.69785
3:15406058	3	15406058	15.4061				5.21819
3:15406219	3	15406219	15.4062				4.74255
3:15406473	3	15406473	15.4065				5.46082
3:15407916	3	15407916	15.4079				5.21819
3:15407995	3	15407995	15.408				5.21819
3:15408776	3	15408776	15.4088				5.46588
3:15408791	3	15408791	15.4088				5.09335		4.07407
3:15409365	3	15409365	15.4094				4.51837
3:15409570	3	15409570	15.4096				5.46082
3:15409659	3	15409659	15.4097				5.46082
3:15409745	3	15409745	15.4097				5.41404
3:15409861	3	15409861	15.4099				5.04347
3:15409890	3	15409890	15.4099				5.04347
3:15409994	3	15409994	15.41				5.04347
3:15409999	3	15409999	15.41				5.04347
3:15414772	3	15414772	15.4148				5.28239
3:15419562	3	15419562	15.4196				5.28239
3:15420413	3	15420413	15.4204				5.61494
3:15422112	3	15422112	15.4221				5.36649
3:15423065	3	15423065	15.4231				5.61494
3:15423981	3	15423981	15.424				5.28239
3:15424633	3	15424633	15.4246				5.28239
3:15425400	3	15425400	15.4254				5.28239
3:25529211	3	25529211	25.5292			4.14143
3:25529462	3	25529462	25.5295			4.15002
3:26924904	3	26924904	26.9249					5.50536	4.73214
3:27418077	3	27418077	27.4181				5.05237
3:28346018	3	28346018	28.346	4.84141
3:32340758	3	32340758	32.3408		4.71303

## Sheet: Chr4
SNP	CHR	BP	MBP	Mn1 AWD	Mn1 CF	Mn2 AWD	Mn2 CF	Md AWD	Md CF
4:126867	4	126867	0.126867						6.12209
4:222742	4	222742	0.222742						4.64819
4:248919	4	248919	0.248919				4.26215
4:255870	4	255870	0.25587				4.05558
4:256658	4	256658	0.256658				4.18117
4:256961	4	256961	0.256961				4.05558
4:258922	4	258922	0.258922				4.05558
4:372542	4	372542	0.372542						5.30245
4:417244	4	417244	0.417244				4.05968
4:1041786	4	1041786	1.04179					4.03209
4:1888677	4	1888677	1.88868						4.70286
4:1968177	4	1968177	1.96818						4.37162
4:1968324	4	1968324	1.96832						4.37162
4:1968510	4	1968510	1.96851						4.37162
4:1975731	4	1975731	1.97573					4.5888	4.30843
4:1983205	4	1983205	1.98321						4.29688
4:2045990	4	2045990	2.04599					4.00725
4:3708544	4	3708544	3.70854					5.25063
4:3941078	4	3941078	3.94108						4.28976
4:3947158	4	3947158	3.94716	4.17746
4:4002115	4	4002115	4.00211					4.81276
4:4241572	4	4241572	4.24157					4.64919
4:5376835	4	5376835	5.37683						5.35068
4:8427344	4	8427344	8.42734	4.42233
4:11137061	4	11137061	11.1371					4.05362
4:13414372	4	13414372	13.4144						4.03879
4:13425347	4	13425347	13.4253						4.02436
4:13425349	4	13425349	13.4253						4.02436
4:13425376	4	13425376	13.4254						4.43162
4:13426148	4	13426148	13.4261						4.05738
4:18485015	4	18485015	18.485		4.06345
4:19372104	4	19372104	19.3721		4.33512
4:19430812	4	19430812	19.4308	4.14248
4:19439952	4	19439952	19.44	4.0773
4:19442846	4	19442846	19.4428	5.28205
4:19443404	4	19443404	19.4434	5.68309
4:19443586	4	19443586	19.4436	5.79312
4:19444015	4	19444015	19.444	5.79312
4:19444515	4	19444515	19.4445	5.79312
4:19446103	4	19446103	19.4461	4.18075
4:19446106	4	19446106	19.4461	4.51463
4:19446137	4	19446137	19.4461	4.27083
4:19452367	4	19452367	19.4524	4.19837
4:19453240	4	19453240	19.4532	4.26273
4:19461451	4	19461451	19.4615	4.22948
4:19467151	4	19467151	19.4672	4.16987
4:19467378	4	19467378	19.4674	4.24298
4:19475616	4	19475616	19.4756	4.41157
4:19486959	4	19486959	19.487	4.01827
4:19486961	4	19486961	19.487	4.01827
4:19491496	4	19491496	19.4915	4.08651
4:19492214	4	19492214	19.4922	4.17547
4:19493197	4	19493197	19.4932	4.22948
4:19493536	4	19493536	19.4935	4.2655
4:19495610	4	19495610	19.4956	4.03748
4:19500996	4	19500996	19.501	4.19837
4:19503192	4	19503192	19.5032	4.27215
4:19505176	4	19505176	19.5052	4.04237
4:19505221	4	19505221	19.5052	4.09945
4:21864799	4	21864799	21.8648			5.47284
4:21888804	4	21888804	21.8888			4.41243
4:22083577	4	22083577	22.0836					4.30777
4:23626273	4	23626273	23.6263				4.07323
4:23750243	4	23750243	23.7502				4.13462
4:23754757	4	23754757	23.7548				4.1059
4:23775432	4	23775432	23.7754				4.06167
4:23787775	4	23787775	23.7878					4.38113
4:23821814	4	23821814	23.8218					4.03296
4:23884104	4	23884104	23.8841					5.16537
4:23887229	4	23887229	23.8872					5.16537
4:23887989	4	23887989	23.888					4.90329
4:23889220	4	23889220	23.8892					5.16537
4:23890819	4	23890819	23.8908					4.82242
4:23891054	4	23891054	23.8911					4.82242
4:23891475	4	23891475	23.8915					4.82242
4:23891513	4	23891513	23.8915					4.82242
4:23892087	4	23892087	23.8921					5.2925	4.01315
4:23893120	4	23893120	23.8931					4.82242
4:23896567	4	23896567	23.8966					4.82242
4:23897634	4	23897634	23.8976					4.22906
4:23898677	4	23898677	23.8987					4.57864
4:23900561	4	23900561	23.9006					4.5343
4:23900571	4	23900571	23.9006					4.70611
4:23900586	4	23900586	23.9006					4.70611
4:23900921	4	23900921	23.9009					4.80313
4:23900996	4	23900996	23.901					4.82242
4:23902324	4	23902324	23.9023					4.82242
4:23905504	4	23905504	23.9055					4.7191	4.29231
4:23914329	4	23914329	23.9143					4.1319
4:23971652	4	23971652	23.9717					4.57321
4:23973872	4	23973872	23.9739					4.82242
4:23978750	4	23978750	23.9788					4.82242
4:23981797	4	23981797	23.9818					4.53983
4:23988915	4	23988915	23.9889					4.21019
4:23989917	4	23989917	23.9899					4.82242
4:24000142	4	24000142	24.0001					4.82242
4:24001040	4	24001040	24.001					4.83846
4:24001277	4	24001277	24.0013					4.59539
4:24002462	4	24002462	24.0025					4.42258
4:24002572	4	24002572	24.0026					5.04077
4:24002783	4	24002783	24.0028					5.04077
4:24003612	4	24003612	24.0036					5.97812
4:24004953	4	24004953	24.005					4.92401
4:24004963	4	24004963	24.005					4.92401
4:24005233	4	24005233	24.0052					4.68708
4:24010101	4	24010101	24.0101					4.40232
4:24010140	4	24010140	24.0101					4.40232
4:24010252	4	24010252	24.0103					4.40232
4:24012689	4	24012689	24.0127					4.21726
4:24020154	4	24020154	24.0202					4.34331
4:24027185	4	24027185	24.0272					4.15228
4:24027764	4	24027764	24.0278					4.34331
4:24028124	4	24028124	24.0281					4.34331
4:24028342	4	24028342	24.0283					4.24317
4:24030900	4	24030900	24.0309					4.30581
4:24033489	4	24033489	24.0335					4.34331
4:24044035	4	24044035	24.044					4.81106
4:24044666	4	24044666	24.0447					4.4753
4:24047169	4	24047169	24.0472				4.4484
4:24047321	4	24047321	24.0473					4.0973
4:24047485	4	24047485	24.0475					4.22153
4:24047839	4	24047839	24.0478					4.39403
4:24047928	4	24047928	24.0479					4.34331
4:24048564	4	24048564	24.0486					4.34331
4:24051465	4	24051465	24.0515					4.24753
4:24057974	4	24057974	24.058					4.04318
4:24062903	4	24062903	24.0629					4.34331
4:24067030	4	24067030	24.067					4.46999
4:24072517	4	24072517	24.0725					4.43327
4:24072580	4	24072580	24.0726					4.46999
4:24075052	4	24075052	24.0751					4.83573
4:24076086	4	24076086	24.0761					5.09125
4:24079185	4	24079185	24.0792					5.02526
4:24081791	4	24081791	24.0818					4.93242
4:24082312	4	24082312	24.0823					5.26167
4:24083519	4	24083519	24.0835					5.29007
4:24085080	4	24085080	24.0851					4.84778
4:24085156	4	24085156	24.0852					4.63235
4:24085376	4	24085376	24.0854					4.63235
4:24085489	4	24085489	24.0855					4.63235
4:24085534	4	24085534	24.0855					4.63235
4:24085580	4	24085580	24.0856					4.63235
4:24085586	4	24085586	24.0856					4.63235
4:24085589	4	24085589	24.0856					4.63235
4:24085605	4	24085605	24.0856					4.39897
4:24085667	4	24085667	24.0857					4.39897
4:24085679	4	24085679	24.0857					4.60493
4:24085692	4	24085692	24.0857					4.60493
4:24085733	4	24085733	24.0857					4.66414
4:24085771	4	24085771	24.0858					4.09592
4:24085777	4	24085777	24.0858					4.09592
4:24088610	4	24088610	24.0886					4.63235
4:24089232	4	24089232	24.0892					4.63235
4:24089299	4	24089299	24.0893					4.63235
4:24091233	4	24091233	24.0912					4.55744
4:24091323	4	24091323	24.0913					4.535
4:24091570	4	24091570	24.0916					4.24677
4:24092207	4	24092207	24.0922					4.80051
4:24093438	4	24093438	24.0934					4.82679
4:24093534	4	24093534	24.0935					5.43133
4:24093535	4	24093535	24.0935					5.43133
4:24093543	4	24093543	24.0935					5.28522
4:24093683	4	24093683	24.0937					4.14919
4:24094342	4	24094342	24.0943					4.66582
4:24094406	4	24094406	24.0944					4.66582
4:24094929	4	24094929	24.0949					4.66582
4:24097383	4	24097383	24.0974					4.66582
4:24100005	4	24100005	24.1					4.66582
4:24100082	4	24100082	24.1001					4.66582
4:24101324	4	24101324	24.1013					4.66582
4:24103707	4	24103707	24.1037					4.73549
4:24105329	4	24105329	24.1053					4.66582
4:24105385	4	24105385	24.1054					4.66582
4:24107935	4	24107935	24.1079					5.85502
4:24108225	4	24108225	24.1082					4.72752
4:24108430	4	24108430	24.1084					4.84537
4:24108491	4	24108491	24.1085					4.65304
4:24109546	4	24109546	24.1095					4.36169
4:24109763	4	24109763	24.1098					4.66582
4:24110001	4	24110001	24.11					4.66582
4:24110358	4	24110358	24.1104					4.66582
4:24110368	4	24110368	24.1104					4.66582
4:24110521	4	24110521	24.1105					4.66582
4:24110695	4	24110695	24.1107					4.66582
4:24110716	4	24110716	24.1107					4.5755
4:24110774	4	24110774	24.1108					4.25742
4:24110854	4	24110854	24.1109					4.50577
4:24112104	4	24112104	24.1121					4.64697
4:24112420	4	24112420	24.1124					4.557
4:24112881	4	24112881	24.1129					4.94788
4:24113016	4	24113016	24.113					4.94788
4:24113095	4	24113095	24.1131					4.63098
4:24113332	4	24113332	24.1133					4.09578
4:24113422	4	24113422	24.1134					4.66582
4:24113615	4	24113615	24.1136					4.94788
4:24113706	4	24113706	24.1137					4.1467
4:24113726	4	24113726	24.1137					4.1467
4:24113844	4	24113844	24.1138					4.91542
4:24114088	4	24114088	24.1141					4.66582
4:24114603	4	24114603	24.1146					4.04001
4:24114954	4	24114954	24.115					4.66582
4:24117819	4	24117819	24.1178					4.7199
4:24117958	4	24117958	24.118					4.7199
4:24117965	4	24117965	24.118					4.66582
4:24118235	4	24118235	24.1182					4.75418
4:24118256	4	24118256	24.1183					4.72618
4:24118461	4	24118461	24.1185					4.7199
4:24121139	4	24121139	24.1211					4.91542
4:24121306	4	24121306	24.1213					4.81179
4:24121318	4	24121318	24.1213					4.81179
4:24121379	4	24121379	24.1214					4.66582
4:24121521	4	24121521	24.1215					4.81179
4:24121546	4	24121546	24.1215					4.81179
4:24121578	4	24121578	24.1216					4.93686
4:24121587	4	24121587	24.1216					4.93686
4:24121590	4	24121590	24.1216					4.93686
4:24122126	4	24122126	24.1221					4.66582
4:24122307	4	24122307	24.1223					4.81179
4:24122394	4	24122394	24.1224					4.66582
4:24122942	4	24122942	24.1229					4.66582
4:24122951	4	24122951	24.123					4.66582
4:24123138	4	24123138	24.1231					4.66582
4:24123172	4	24123172	24.1232					4.66582
4:24123184	4	24123184	24.1232					4.66582
4:24124621	4	24124621	24.1246					5.28495
4:24124668	4	24124668	24.1247					5.28495
4:24124750	4	24124750	24.1247					6.07754
4:24124760	4	24124760	24.1248					5.98215
4:24124788	4	24124788	24.1248					5.46702
4:24124827	4	24124827	24.1248					6.293
4:24124850	4	24124850	24.1248					5.79516
4:24124874	4	24124874	24.1249					5.46702
4:24125551	4	24125551	24.1256					5.00247
4:24126370	4	24126370	24.1264					5.04168
4:24126951	4	24126951	24.127					4.66637
4:24127471	4	24127471	24.1275					4.81579
4:24127657	4	24127657	24.1277					4.27108
4:24127913	4	24127913	24.1279					4.68262
4:24128895	4	24128895	24.1289					5.39079
4:24133629	4	24133629	24.1336					4.90471
4:24134550	4	24134550	24.1346					4.60009
4:24135222	4	24135222	24.1352					4.66836
4:24135644	4	24135644	24.1356					4.05762
4:24137368	4	24137368	24.1374					4.66836
4:24138360	4	24138360	24.1384					4.66836
4:24140019	4	24140019	24.14					4.66836
4:24140924	4	24140924	24.1409					4.32391
4:24143982	4	24143982	24.144					4.66836
4:24144412	4	24144412	24.1444					4.95512
4:24144837	4	24144837	24.1448					4.66836
4:24144899	4	24144899	24.1449					4.62387
4:24144976	4	24144976	24.145					5.00698
4:24145096	4	24145096	24.1451					4.30659
4:24148589	4	24148589	24.1486					4.66836
4:24150092	4	24150092	24.1501					4.80239
4:24150157	4	24150157	24.1502					4.76243
4:24150342	4	24150342	24.1503					4.65185
4:24153802	4	24153802	24.1538					4.43284
4:24154270	4	24154270	24.1543					4.66836
4:24155585	4	24155585	24.1556					4.43201
4:24155681	4	24155681	24.1557					4.39667
4:24155887	4	24155887	24.1559					4.66836
4:24156149	4	24156149	24.1561					4.65113
4:24156358	4	24156358	24.1564					4.09308
4:24157106	4	24157106	24.1571					4.92949
4:24158787	4	24158787	24.1588					4.66836
4:24168398	4	24168398	24.1684					4.59355
4:24175061	4	24175061	24.1751					4.00461
4:24175801	4	24175801	24.1758					4.66836
4:24176047	4	24176047	24.176					4.2795
4:24179235	4	24179235	24.1792					4.31853
4:24179902	4	24179902	24.1799					4.61247
4:24180324	4	24180324	24.1803					4.7198
4:24180759	4	24180759	24.1808					4.02939
4:24180936	4	24180936	24.1809					4.02939
4:24183168	4	24183168	24.1832					4.31853
4:24184044	4	24184044	24.184					4.31853
4:24184867	4	24184867	24.1849					4.06816
4:24185521	4	24185521	24.1855					4.06816
4:24186303	4	24186303	24.1863					4.06816
4:24187291	4	24187291	24.1873					4.5739
4:24187387	4	24187387	24.1874					4.53001
4:24188825	4	24188825	24.1888					4.07603
4:24188831	4	24188831	24.1888					4.07603
4:24190061	4	24190061	24.1901					4.12867
4:24191508	4	24191508	24.1915					4.41743
4:24191582	4	24191582	24.1916					4.08396
4:24191589	4	24191589	24.1916					4.41109
4:24192151	4	24192151	24.1922					4.30106
4:24192327	4	24192327	24.1923					4.15847
4:24192382	4	24192382	24.1924					4.22086
4:24192390	4	24192390	24.1924					4.35476
4:24192577	4	24192577	24.1926					4.07608
4:24193472	4	24193472	24.1935					4.1515
4:24193894	4	24193894	24.1939					4.48321
4:24194536	4	24194536	24.1945					4.73046
4:24194712	4	24194712	24.1947					4.1515
4:24194751	4	24194751	24.1948					4.34621
4:24194862	4	24194862	24.1949					4.38923
4:24194866	4	24194866	24.1949					4.10981
4:24194882	4	24194882	24.1949					4.02124
4:24194887	4	24194887	24.1949					4.02124
4:24194998	4	24194998	24.195					4.07921
4:24195056	4	24195056	24.1951					4.08551
4:24195633	4	24195633	24.1956					4.56695
4:24195639	4	24195639	24.1956					4.13053
4:24195679	4	24195679	24.1957					4.21682
4:24195772	4	24195772	24.1958					4.08592
4:24196376	4	24196376	24.1964					4.38585
4:24196401	4	24196401	24.1964					4.07938
4:24196526	4	24196526	24.1965					4.06816
4:24196564	4	24196564	24.1966					4.2383
4:24196596	4	24196596	24.1966					4.45481
4:24196679	4	24196679	24.1967					4.44519
4:24196697	4	24196697	24.1967					4.92978
4:24197037	4	24197037	24.197					4.4333
4:24197084	4	24197084	24.1971					4.40544
4:24197613	4	24197613	24.1976					4.19801
4:24197649	4	24197649	24.1976					4.05647
4:24197678	4	24197678	24.1977					4.39435
4:24197695	4	24197695	24.1977					4.31388
4:24197949	4	24197949	24.1979					4.49401
4:24198734	4	24198734	24.1987					4.34489
4:24198881	4	24198881	24.1989					4.15437
4:24199782	4	24199782	24.1998					4.20729
4:24201193	4	24201193	24.2012					4.12369
4:24201250	4	24201250	24.2013					4.06816
4:24201649	4	24201649	24.2016					4.06816
4:24201981	4	24201981	24.202					4.31853
4:24202782	4	24202782	24.2028					4.06816
4:24203313	4	24203313	24.2033					4.15834
4:24204068	4	24204068	24.2041					4.06816
4:24204355	4	24204355	24.2044					4.31853
4:24204392	4	24204392	24.2044					4.06816
4:24205083	4	24205083	24.2051					4.06816
4:24205222	4	24205222	24.2052					4.06816
4:24205375	4	24205375	24.2054					4.31853
4:24205387	4	24205387	24.2054					4.06816
4:24205410	4	24205410	24.2054					4.31853
4:24205802	4	24205802	24.2058					4.55893
4:24205831	4	24205831	24.2058					4.32722
4:24205838	4	24205838	24.2058					4.32722
4:24206736	4	24206736	24.2067					4.44564
4:24206742	4	24206742	24.2067					4.44564
4:24207147	4	24207147	24.2071					4.06816
4:24207237	4	24207237	24.2072					4.06816
4:24207361	4	24207361	24.2074					4.06816
4:24208373	4	24208373	24.2084					4.51659
4:24210434	4	24210434	24.2104					4.31306
4:24210665	4	24210665	24.2107					4.39481
4:24212023	4	24212023	24.212					4.06816
4:24212244	4	24212244	24.2122					4.06816
4:24212314	4	24212314	24.2123					4.20976
4:24212478	4	24212478	24.2125					4.45248
4:24212924	4	24212924	24.2129					4.17908
4:24213142	4	24213142	24.2131					4.06816
4:24213144	4	24213144	24.2131					4.06816
4:24213401	4	24213401	24.2134					4.25375
4:24213817	4	24213817	24.2138					4.3793
4:24214548	4	24214548	24.2145					4.31853
4:24214941	4	24214941	24.2149					4.06816
4:24216394	4	24216394	24.2164					4.06816
4:24216484	4	24216484	24.2165					4.31306
4:24216682	4	24216682	24.2167					4.06816
4:24217195	4	24217195	24.2172					4.06816
4:24217288	4	24217288	24.2173					4.06816
4:24217326	4	24217326	24.2173					4.06816
4:24217572	4	24217572	24.2176					4.06816
4:24220553	4	24220553	24.2206					4.06816
4:24220851	4	24220851	24.2209					4.06816
4:24221462	4	24221462	24.2215					4.06816
4:24221547	4	24221547	24.2215					4.06816
4:24222564	4	24222564	24.2226					4.06816
4:24223377	4	24223377	24.2234					4.66359
4:24223584	4	24223584	24.2236					4.17716
4:24223642	4	24223642	24.2236					4.17716
4:24223652	4	24223652	24.2237					4.17716
4:24223826	4	24223826	24.2238					4.36455
4:24223878	4	24223878	24.2239					4.06816
4:24223988	4	24223988	24.224					4.06816
4:24224042	4	24224042	24.224					4.06816
4:24224062	4	24224062	24.2241					4.06816
4:24228517	4	24228517	24.2285					5.0087
4:24228575	4	24228575	24.2286					4.06816
4:24229125	4	24229125	24.2291					4.06816
4:24236476	4	24236476	24.2365					4.03344
4:24236869	4	24236869	24.2369					4.06816
4:24237753	4	24237753	24.2378					4.06816
4:24238646	4	24238646	24.2386					4.50448
4:24246872	4	24246872	24.2469					4.06816
4:24248127	4	24248127	24.2481					4.31853
4:24248299	4	24248299	24.2483					4.31764
4:24248539	4	24248539	24.2485					4.49708
4:24249067	4	24249067	24.2491					4.49708
4:24249682	4	24249682	24.2497					4.49708
4:24249696	4	24249696	24.2497					4.42955
4:24249743	4	24249743	24.2497					4.27813
4:24249780	4	24249780	24.2498					4.09583
4:24249815	4	24249815	24.2498					4.22938
4:24249897	4	24249897	24.2499					4.00101
4:24249973	4	24249973	24.25					4.43259
4:24250125	4	24250125	24.2501					4.49708
4:24250154	4	24250154	24.2502					4.18472
4:24251130	4	24251130	24.2511					4.22938
4:24251585	4	24251585	24.2516					4.49708
4:24251605	4	24251605	24.2516					4.49708
4:24251675	4	24251675	24.2517					4.69821
4:24251826	4	24251826	24.2518					4.49708
4:24251865	4	24251865	24.2519					4.49708
4:24251891	4	24251891	24.2519					4.44667
4:24252040	4	24252040	24.252					4.49708
4:24252115	4	24252115	24.2521					4.49708
4:24252123	4	24252123	24.2521					4.52623
4:24252139	4	24252139	24.2521					4.54947
4:24252579	4	24252579	24.2526					4.18472
4:24253137	4	24253137	24.2531					4.60271
4:24253537	4	24253537	24.2535					4.49708
4:24254975	4	24254975	24.255					4.41854
4:24255436	4	24255436	24.2554					4.09616
4:24255533	4	24255533	24.2555					4.49708
4:24257185	4	24257185	24.2572					4.36865
4:24257300	4	24257300	24.2573					4.49708
4:24257386	4	24257386	24.2574					4.49708
4:24257415	4	24257415	24.2574					4.85871
4:24258977	4	24258977	24.259					4.49708
4:24259376	4	24259376	24.2594					4.75005
4:24259599	4	24259599	24.2596					4.61709
4:24259909	4	24259909	24.2599					4.5485
4:24259912	4	24259912	24.2599					4.67061
4:24259958	4	24259958	24.26					4.61709
4:24260701	4	24260701	24.2607					4.49708
4:24260819	4	24260819	24.2608					4.7574
4:24265549	4	24265549	24.2655					4.13743
4:24278392	4	24278392	24.2784					4.15457
4:24278809	4	24278809	24.2788					4.06674
4:24279405	4	24279405	24.2794					4.0984
4:24281606	4	24281606	24.2816					4.06674
4:24282021	4	24282021	24.282					4.06674
4:24283456	4	24283456	24.2835					4.03331
4:24284687	4	24284687	24.2847					4.06674
4:24287392	4	24287392	24.2874					4.06674
4:24287511	4	24287511	24.2875					4.11918
4:24287776	4	24287776	24.2878					4.06674
4:24293813	4	24293813	24.2938					4.18954
4:24295943	4	24295943	24.2959					4.06674
4:24296083	4	24296083	24.2961					4.06674
4:24296096	4	24296096	24.2961					4.06674
4:24303432	4	24303432	24.3034					4.38618
4:24303667	4	24303667	24.3037					4.06674
4:24304149	4	24304149	24.3041					4.06674
4:24308492	4	24308492	24.3085					4.06674
4:24309454	4	24309454	24.3095					4.27982
4:24309726	4	24309726	24.3097					4.06674
4:24311196	4	24311196	24.3112					4.06674
4:24311200	4	24311200	24.3112					4.06674
4:24311460	4	24311460	24.3115					4.06908
4:24311812	4	24311812	24.3118					4.06674
4:24312034	4	24312034	24.312					4.06674
4:24312365	4	24312365	24.3124					4.06674
4:24312688	4	24312688	24.3127					4.22863
4:24312827	4	24312827	24.3128					4.82384
4:24316063	4	24316063	24.3161					4.06674
4:24316674	4	24316674	24.3167					4.20358
4:24316928	4	24316928	24.3169					4.04475
4:24317807	4	24317807	24.3178					4.16401
4:24317977	4	24317977	24.318					4.02903
4:24318551	4	24318551	24.3186					4.15457
4:24320125	4	24320125	24.3201					4.03989
4:24327197	4	24327197	24.3272					4.03989
4:24327832	4	24327832	24.3278					4.19366
4:24328180	4	24328180	24.3282					4.03989
4:24328693	4	24328693	24.3287					4.08998
4:24331190	4	24331190	24.3312					4.65378
4:24331215	4	24331215	24.3312					4.66742
4:24332753	4	24332753	24.3328					4.03989
4:24338421	4	24338421	24.3384					4.03989
4:24342121	4	24342121	24.3421					4.09107
4:24347151	4	24347151	24.3472					4.00845
4:24350324	4	24350324	24.3503					4.08291
4:24365577	4	24365577	24.3656					5.53548
4:24365897	4	24365897	24.3659						4.00327
4:24371911	4	24371911	24.3719					4.15302
4:24377690	4	24377690	24.3777					4.32052
4:24378779	4	24378779	24.3788					4.15968
4:24379541	4	24379541	24.3795					4.18472
4:24380818	4	24380818	24.3808					4.02873
4:24386555	4	24386555	24.3866					4.02873
4:24386570	4	24386570	24.3866					4.02873
4:24386876	4	24386876	24.3869					4.33378
4:24387597	4	24387597	24.3876					4.15421
4:24398243	4	24398243	24.3982					4.32031
4:24410782	4	24410782	24.4108					4.12251
4:24421204	4	24421204	24.4212					4.07027
4:25591771	4	25591771	25.5918					4.44741
4:29449544	4	29449544	29.4495				4.13496		4.39012
4:29545637	4	29545637	29.5456				4.0434
4:29877299	4	29877299	29.8773				4.09852
4:30776242	4	30776242	30.7762				5.05284
4:31837035	4	31837035	31.837					4.09108	4.16739
4:31917203	4	31917203	31.9172					4.51303
4:31930050	4	31930050	31.9301				4.12484
4:32172765	4	32172765	32.1728					4.10041
4:32524748	4	32524748	32.5247						4.02275
4:32630325	4	32630325	32.6303						4.21763
4:34598293	4	34598293	34.5983					4.26528

## Sheet: Chr5
SNP	CHR	BP	MBP	Mn1 AWD	Mn1 CF	Mn2 AWD	Mn2 CF	Md AWD	Md CF
5:1176485	5	1176485	1.17649						4.00585
5:2344467	5	2344467	2.34447					4.57654
5:2446188	5	2446188	2.44619				4.58309
5:2447380	5	2447380	2.44738				4.58309
5:2447410	5	2447410	2.44741				4.58309
5:2447425	5	2447425	2.44742				4.58309
5:2447457	5	2447457	2.44746				4.58309
5:2447484	5	2447484	2.44748				4.58309
5:2447668	5	2447668	2.44767				4.66119
5:2447710	5	2447710	2.44771				4.80713
5:2447735	5	2447735	2.44774				4.90347
5:2447812	5	2447812	2.44781				4.96846
5:2449280	5	2449280	2.44928				4.74239
5:2449574	5	2449574	2.44957				4.73321
5:3074231	5	3074231	3.07423		4.11803
5:14752593	5	14752593	14.7526		4.16764
5:14754198	5	14754198	14.7542						4.00064
5:16007078	5	16007078	16.0071				4.48144
5:18454017	5	18454017	18.454				4.62866
5:18458143	5	18458143	18.4581				4.80799
5:21077052	5	21077052	21.0771				4.06477
5:21974406	5	21974406	21.9744			4.18174
5:28393569	5	28393569	28.3936			4.01329
5:28455640	5	28455640	28.4556			4.24106
5:28467594	5	28467594	28.4676			4.0009
5:28468085	5	28468085	28.4681			4.00644

## Sheet: Chr6
SNP	CHR	BP	MBP	Mn1 AWD	Mn1 CF	Mn2 AWD	Mn2 CF	Md AWD	Md CF
6:984125	6	984125	0.984125		4.61923
6:2529811	6	2529811	2.52981					4.06684
6:2860261	6	2860261	2.86026					4.18447
6:2860263	6	2860263	2.86026					4.7595
6:3691536	6	3691536	3.69154					4.32499
6:3699146	6	3699146	3.69915					4.32499
6:5710593	6	5710593	5.71059				4.53341
6:10380706	6	10380706	10.3807					4.15366
6:12014598	6	12014598	12.0146				5.22747
6:13672149	6	13672149	13.6721					4.86574
6:15825805	6	15825805	15.8258						4.27628
6:16075873	6	16075873	16.0759						4.39736
6:18916066	6	18916066	18.9161					4.66416
6:19782600	6	19782600	19.7826					4.21025
6:22106645	6	22106645	22.1066				4.10233
6:22107619	6	22107619	22.1076	4.1746
6:22627917	6	22627917	22.6279			4.36708
6:22627929	6	22627929	22.6279			4.36708
6:22627944	6	22627944	22.6279			4.40667		4.43252
6:22937147	6	22937147	22.9371					4.47464	4.35422
6:22999578	6	22999578	22.9996						4.38059
6:23040310	6	23040310	23.0403						4.2245
6:23040311	6	23040311	23.0403						4.46434
6:23040322	6	23040322	23.0403						4.42106
6:23040324	6	23040324	23.0403						4.14179
6:23040329	6	23040329	23.0403						4.11677
6:23040337	6	23040337	23.0403						4.19959
6:25390128	6	25390128	25.3901					4.67781
6:26188443	6	26188443	26.1884					4.08076
6:28435109	6	28435109	28.4351	4.72497
6:30836187	6	30836187	30.8362						4.11721
6:30837546	6	30837546	30.8375						4.15945
6:30841486	6	30841486	30.8415						4.12645
6:30841543	6	30841543	30.8415						4.11233
6:30841585	6	30841585	30.8416						4.1692
6:30841670	6	30841670	30.8417						4.12404
6:30842278	6	30842278	30.8423						4.24958
6:30850063	6	30850063	30.8501						4.16212

## Sheet: Chr7
SNP	CHR	BP	MBP	Mn1 AWD	Mn1 CF	Mn2 AWD	Mn2 CF	Md AWD	Md CF
7:2290294	7	2290294	2.29029			4.35473
7:3552142	7	3552142	3.55214	4.36568
7:3853020	7	3853020	3.85302					4.13949
7:3853028	7	3853028	3.85303					4.13949
7:3853057	7	3853057	3.85306					4.13949
7:3853069	7	3853069	3.85307					4.13949
7:3853152	7	3853152	3.85315					4.69554
7:3853191	7	3853191	3.85319					4.52872
7:3853260	7	3853260	3.85326					4.13949
7:3853318	7	3853318	3.85332					4.13949
7:3853419	7	3853419	3.85342					4.13949
7:3853473	7	3853473	3.85347					4.52872
7:3853505	7	3853505	3.85351					4.52872
7:3853634	7	3853634	3.85363					4.04588
7:3853648	7	3853648	3.85365					4.04588
7:3853678	7	3853678	3.85368					4.13949
7:3853726	7	3853726	3.85373					4.13949
7:3853889	7	3853889	3.85389					4.31212
7:3854359	7	3854359	3.85436					4.04202
7:3854395	7	3854395	3.85439					4.27062
7:3854403	7	3854403	3.8544					4.43865
7:3854415	7	3854415	3.85441					4.22774
7:3854439	7	3854439	3.85444					4.02263
7:3854509	7	3854509	3.85451					4.27062
7:3854563	7	3854563	3.85456					4.27062
7:3854570	7	3854570	3.85457					4.27062
7:3854707	7	3854707	3.85471					4.13949
7:3854713	7	3854713	3.85471					4.26055
7:3854763	7	3854763	3.85476					4.13949
7:3855009	7	3855009	3.85501					4.16171
7:3855509	7	3855509	3.85551					4.41134
7:3855573	7	3855573	3.85557					4.13949
7:3855690	7	3855690	3.85569					4.13949
7:3856066	7	3856066	3.85607					4.30809
7:3856084	7	3856084	3.85608					4.30809
7:3856311	7	3856311	3.85631					4.13949
7:5265117	7	5265117	5.26512		4.42748
7:6698865	7	6698865	6.69886						4.27455
7:8758468	7	8758468	8.75847						4.28122
7:8912162	7	8912162	8.91216						4.59928
7:9128965	7	9128965	9.12897			4.43412
7:9230549	7	9230549	9.23055			4.11626
7:9347800	7	9347800	9.3478						4.29294
7:9360880	7	9360880	9.36088						4.81013
7:9487810	7	9487810	9.48781						4.38315
7:9489278	7	9489278	9.48928					4.20117
7:9489293	7	9489293	9.48929					4.20117
7:9496531	7	9496531	9.49653						4.34346
7:9500098	7	9500098	9.5001						4.19124
7:9500508	7	9500508	9.50051						4.02084
7:9505058	7	9505058	9.50506						4.24156
7:9505531	7	9505531	9.50553						4.24156
7:9516201	7	9516201	9.5162						4.54392
7:9526749	7	9526749	9.52675						4.66296
7:9526755	7	9526755	9.52675						4.66296
7:9526757	7	9526757	9.52676						4.54392
7:9614847	7	9614847	9.61485						4.03007
7:9625609	7	9625609	9.62561		4.80286
7:9755910	7	9755910	9.75591						4.98128
7:9782310	7	9782310	9.78231		4.00362
7:9820557	7	9820557	9.82056						4.33918
7:9821141	7	9821141	9.82114						5.47359
7:9821992	7	9821992	9.82199						4.38469
7:9824241	7	9824241	9.82424				4.34561
7:9824248	7	9824248	9.82425				4.34561
7:9824643	7	9824643	9.82464						5.09294
7:9825843	7	9825843	9.82584						4.46487
7:9827177	7	9827177	9.82718						4.46487
7:9830576	7	9830576	9.83058						4.20326
7:9831457	7	9831457	9.83146					4.65377
7:9835693	7	9835693	9.83569						4.08352
7:9836474	7	9836474	9.83647						4.66704
7:9838220	7	9838220	9.83822						4.34109
7:9960884	7	9960884	9.96088						4.54392
7:10013563	7	10013563	10.0136						4.27269
7:10063488	7	10063488	10.0635					4.44249	5.43546
7:10063520	7	10063520	10.0635				4.10303		5.13723
7:10085841	7	10085841	10.0858						4.54392
7:10085888	7	10085888	10.0859						4.54392
7:10093699	7	10093699	10.0937						4.43589
7:10354257	7	10354257	10.3543					4.40878
7:10548452	7	10548452	10.5485					4.68403	4.24287
7:10556343	7	10556343	10.5563			4.96764
7:10556357	7	10556357	10.5564			4.96764
7:10572094	7	10572094	10.5721					4.11874	5.11949
7:10572106	7	10572106	10.5721						5.16759
7:10572137	7	10572137	10.5721					4.08075	5.39617
7:10572163	7	10572163	10.5722						4.21372
7:10658137	7	10658137	10.6581			4.48684
7:10658159	7	10658159	10.6582			4.48684
7:10706848	7	10706848	10.7068			4.20406
7:10707543	7	10707543	10.7075			4.83091
7:10707557	7	10707557	10.7076			4.69635
7:10738148	7	10738148	10.7381			4.102
7:10744307	7	10744307	10.7443			4.96764
7:10744474	7	10744474	10.7445			4.96764
7:10751206	7	10751206	10.7512			4.102
7:10751299	7	10751299	10.7513			4.04549
7:10751323	7	10751323	10.7513			4.04549
7:10756282	7	10756282	10.7563			4.3886
7:10757218	7	10757218	10.7572			4.00955
7:10816164	7	10816164	10.8162			4.24926
7:10816216	7	10816216	10.8162			4.24926
7:10850848	7	10850848	10.8508						4.05243
7:10852921	7	10852921	10.8529			4.102
7:10852926	7	10852926	10.8529			4.102
7:10852947	7	10852947	10.8529			4.102
7:10852950	7	10852950	10.8529			4.102
7:10852968	7	10852968	10.853			4.66552
7:10925239	7	10925239	10.9252			4.24926
7:10954608	7	10954608	10.9546			4.24926
7:10968725	7	10968725	10.9687			4.48226
7:10983730	7	10983730	10.9837			4.78541
7:10994302	7	10994302	10.9943			4.48759
7:10994310	7	10994310	10.9943			4.48759
7:10994318	7	10994318	10.9943			4.48759
7:10994325	7	10994325	10.9943			4.48759
7:10994341	7	10994341	10.9943			4.48759
7:10994354	7	10994354	10.9944			4.48759
7:10994355	7	10994355	10.9944			4.48759
7:10997313	7	10997313	10.9973					4.73777
7:11017720	7	11017720	11.0177			4.01471
7:11018694	7	11018694	11.0187			6.90597
7:11028520	7	11028520	11.0285			4.24926
7:11028558	7	11028558	11.0286			4.24926
7:11028575	7	11028575	11.0286			4.24926
7:11028579	7	11028579	11.0286			4.24926
7:11030534	7	11030534	11.0305			4.25618
7:11037919	7	11037919	11.0379			4.14966
7:11039849	7	11039849	11.0398			4.16708
7:11068319	7	11068319	11.0683			4.53985
7:11068329	7	11068329	11.0683			4.53985
7:11068374	7	11068374	11.0684			4.53985
7:11068382	7	11068382	11.0684			4.53985
7:11069742	7	11069742	11.0697			4.13274
7:11071368	7	11071368	11.0714			4.24926
7:11071697	7	11071697	11.0717			4.24926
7:11072661	7	11072661	11.0727			4.44438
7:11077197	7	11077197	11.0772			4.67041
7:11087272	7	11087272	11.0873			4.30469
7:11087487	7	11087487	11.0875			4.10356
7:11088375	7	11088375	11.0884			4.0809
7:11111325	7	11111325	11.1113			4.77212
7:11111386	7	11111386	11.1114			4.59747
7:11111409	7	11111409	11.1114			4.59747
7:11111450	7	11111450	11.1114			4.59747
7:11111459	7	11111459	11.1115			4.59747
7:11111466	7	11111466	11.1115			4.59747
7:11111470	7	11111470	11.1115			4.59747
7:11128638	7	11128638	11.1286			4.00243
7:11142221	7	11142221	11.1422						4.25391
7:11237892	7	11237892	11.2379			4.24926
7:11238183	7	11238183	11.2382			4.102
7:11364880	7	11364880	11.3649				4.34087
7:11365433	7	11365433	11.3654				4.32029
7:11379769	7	11379769	11.3798				4.03859
7:11380506	7	11380506	11.3805				4.0422
7:11382870	7	11382870	11.3829				4.06231
7:11445199	7	11445199	11.4452				4.13961
7:11446963	7	11446963	11.447					4.08951
7:11448041	7	11448041	11.448						4.87063
7:11450331	7	11450331	11.4503				4.14074
7:11450698	7	11450698	11.4507				4.07714
7:11527899	7	11527899	11.5279					6.18958
7:11547734	7	11547734	11.5477					4.23986
7:11553881	7	11553881	11.5539			5.03871
7:11572001	7	11572001	11.572						4.22219
7:11599600	7	11599600	11.5996			4.102
7:11614175	7	11614175	11.6142					4.02044
7:11621817	7	11621817	11.6218			4.102
7:11621922	7	11621922	11.6219			4.24719
7:11647915	7	11647915	11.6479						4.54041
7:11683628	7	11683628	11.6836			4.05948
7:11708782	7	11708782	11.7088			4.24926
7:11708805	7	11708805	11.7088			4.24926
7:11708830	7	11708830	11.7088			4.24926
7:11744685	7	11744685	11.7447			4.68981
7:11744687	7	11744687	11.7447			4.68981
7:11762076	7	11762076	11.7621			4.81006
7:11787860	7	11787860	11.7879			4.2562
7:11787921	7	11787921	11.7879			4.19782
7:11846137	7	11846137	11.8461			4.51327
7:11861221	7	11861221	11.8612					4.42239
7:11868072	7	11868072	11.8681			4.05948
7:11868504	7	11868504	11.8685			4.24926
7:11876734	7	11876734	11.8767			4.102
7:11882262	7	11882262	11.8823			4.15791
7:11890535	7	11890535	11.8905			4.102
7:11892839	7	11892839	11.8928			4.17524
7:11900379	7	11900379	11.9004			4.24719
7:11900389	7	11900389	11.9004			4.24719
7:11900399	7	11900399	11.9004			4.24719
7:11900407	7	11900407	11.9004			4.24719
7:11900409	7	11900409	11.9004			4.24719
7:11900446	7	11900446	11.9004			4.24719
7:11900521	7	11900521	11.9005			4.09672
7:12296382	7	12296382	12.2964					4.65247	4.08324
7:12296396	7	12296396	12.2964					4.65247	4.08324
7:12315810	7	12315810	12.3158			4.102
7:12422672	7	12422672	12.4227			4.24926
7:12422674	7	12422674	12.4227			4.24926
7:12422725	7	12422725	12.4227			4.05714
7:12422730	7	12422730	12.4227			4.53985
7:12422732	7	12422732	12.4227			4.53985
7:12422733	7	12422733	12.4227			4.24926
7:12525039	7	12525039	12.525			4.65227
7:12652642	7	12652642	12.6526			4.102
7:12673414	7	12673414	12.6734			4.97179
7:12684250	7	12684250	12.6843			4.87213
7:12685497	7	12685497	12.6855			4.24926
7:12685537	7	12685537	12.6855			4.24926
7:12685616	7	12685616	12.6856			4.24926
7:12685631	7	12685631	12.6856			4.24926
7:12685663	7	12685663	12.6857			4.24926
7:12685678	7	12685678	12.6857			4.24926
7:12768491	7	12768491	12.7685			4.102
7:12771300	7	12771300	12.7713			4.24926
7:12776366	7	12776366	12.7764			4.48684
7:12777190	7	12777190	12.7772					4.73474
7:12777280	7	12777280	12.7773					4.42325
7:12797294	7	12797294	12.7973			4.24926
7:12837058	7	12837058	12.8371					4.32238
7:12854839	7	12854839	12.8548			4.24926
7:12880670	7	12880670	12.8807			4.57017
7:13061752	7	13061752	13.0618				4.18205
7:13063671	7	13063671	13.0637				4.17916
7:13095283	7	13095283	13.0953					4.10999
7:13172741	7	13172741	13.1727			4.7339
7:13214210	7	13214210	13.2142			4.15519
7:13338624	7	13338624	13.3386			4.21466
7:13358197	7	13358197	13.3582					5.77539	4.77398
7:13359026	7	13359026	13.359			4.58575
7:13359549	7	13359549	13.3595					4.16323
7:13360087	7	13360087	13.3601					4.42956
7:13395880	7	13395880	13.3959					4.49958	4.86094
7:13396031	7	13396031	13.396					4.1572	4.31321
7:13396461	7	13396461	13.3965						4.06908
7:13421959	7	13421959	13.422					5.30709
7:13496594	7	13496594	13.4966			4.24926
7:13573475	7	13573475	13.5735			4.05604
7:13577811	7	13577811	13.5778					4.68778
7:13583300	7	13583300	13.5833					4.28019
7:13695318	7	13695318	13.6953			4.53985
7:13702341	7	13702341	13.7023			4.31471
7:13710381	7	13710381	13.7104			4.24926
7:13710425	7	13710425	13.7104			4.102
7:13710603	7	13710603	13.7106			4.24926
7:13740348	7	13740348	13.7403					4.17054
7:13749025	7	13749025	13.749			4.42717
7:13749034	7	13749034	13.749			4.24926
7:13749035	7	13749035	13.749			4.24926
7:13750850	7	13750850	13.7508			4.13072
7:13750877	7	13750877	13.7509			4.13072
7:13774438	7	13774438	13.7744			4.35607
7:13832936	7	13832936	13.8329					4.27726
7:13900097	7	13900097	13.9001						4.07086
7:13998572	7	13998572	13.9986		4.7798
7:14019482	7	14019482	14.0195			4.13152
7:14390982	7	14390982	14.391					4.97538
7:14418154	7	14418154	14.4182						4.57321
7:14470309	7	14470309	14.4703			4.01191		4.20488
7:14590571	7	14590571	14.5906			4.24926
7:14605416	7	14605416	14.6054			4.23313
7:15173168	7	15173168	15.1732				6.08095		4.68871
7:15539190	7	15539190	15.5392				4.61774
7:15848360	7	15848360	15.8484					4.01002
7:16107744	7	16107744	16.1077				4.09544
7:20884892	7	20884892	20.8849					4.41089
7:21340856	7	21340856	21.3409					4.59093
7:21343531	7	21343531	21.3435					4.59093
7:22798952	7	22798952	22.799			4.82927
7:25625965	7	25625965	25.626			5.04296
7:25626130	7	25626130	25.6261			4.30743
7:25626215	7	25626215	25.6262			4.90312	5.10103
7:25631196	7	25631196	25.6312			4.34926	5.09471
7:25631369	7	25631369	25.6314			4.34926	5.09471
7:25632045	7	25632045	25.632				4.98822
7:25632266	7	25632266	25.6323			4.5221	5.36791
7:25632322	7	25632322	25.6323			4.5221	5.36791
7:25632368	7	25632368	25.6324			4.5221	5.36791
7:25633123	7	25633123	25.6331			4.5221	5.36791
7:25634640	7	25634640	25.6346				4.34083
7:25634690	7	25634690	25.6347			4.5221	5.36791
7:25635488	7	25635488	25.6355				4.12751
7:25635731	7	25635731	25.6357			4.34926	5.09471
7:25636635	7	25636635	25.6366			4.34926	5.09471
7:25637898	7	25637898	25.6379				4.47947
7:25640358	7	25640358	25.6404			4.41565	5.08533
7:25640394	7	25640394	25.6404			4.53376	5.33453
7:25645198	7	25645198	25.6452				4.58999
7:25645247	7	25645247	25.6452				4.58999
7:25646391	7	25646391	25.6464			4.5221	5.36791
7:25646953	7	25646953	25.647			4.35773	4.96008
7:25647260	7	25647260	25.6473			4.34926	5.09471
7:25649004	7	25649004	25.649			4.5221	5.36791
7:25649087	7	25649087	25.6491			4.34926	5.09471
7:25649447	7	25649447	25.6494			4.8622	5.69624
7:25650741	7	25650741	25.6507			4.34926	5.09471
7:25650995	7	25650995	25.651			4.5221	5.36791
7:25652631	7	25652631	25.6526			4.5221	5.36791
7:25652952	7	25652952	25.653			4.39143	4.6855
7:25653902	7	25653902	25.6539				5.07862
7:25654499	7	25654499	25.6545			4.5221	5.36791
7:25656051	7	25656051	25.6561			4.53414
7:25660180	7	25660180	25.6602			4.1024	5.29448
7:25666304	7	25666304	25.6663				4.13557
7:25668707	7	25668707	25.6687			4.5221	5.36791
7:25669583	7	25669583	25.6696			4.35908	5.08913
7:25670028	7	25670028	25.67			4.34926	5.09471
7:25680290	7	25680290	25.6803			4.27048
7:25680307	7	25680307	25.6803			5.0146	5.52215
7:25683071	7	25683071	25.6831			4.00961
7:25695264	7	25695264	25.6953			5.02383
7:25698981	7	25698981	25.699				4.02569
7:25703746	7	25703746	25.7037			4.09954
7:25705205	7	25705205	25.7052			4.5221	5.36791
7:25705311	7	25705311	25.7053			4.11891
7:25706521	7	25706521	25.7065			4.06451
7:25707398	7	25707398	25.7074			4.00739
7:25707530	7	25707530	25.7075			4.64389
7:25709258	7	25709258	25.7093			4.5221	5.36791
7:25727666	7	25727666	25.7277				4.26081
7:25745309	7	25745309	25.7453			4.07954
7:25762654	7	25762654	25.7627				4.78885
7:25762996	7	25762996	25.763				5.07548
7:25763758	7	25763758	25.7638				4.32493
7:25765280	7	25765280	25.7653				4.52859
7:25789199	7	25789199	25.7892						4.21612
7:25793645	7	25793645	25.7936				4.99246

## Sheet: Chr8
SNP	CHR	BP	MBP	Mn1 AWD	Mn1 CF	Mn2 AWD	Mn2 CF	Md AWD	Md CF
8:1464744	8	1464744	1.46474						4.10751
8:2187121	8	2187121	2.18712				4.25844
8:2193317	8	2193317	2.19332				4.61854
8:2212005	8	2212005	2.212				4.93842
8:4225570	8	4225570	4.22557					4.04681
8:4227343	8	4227343	4.22734					4.23633
8:4227489	8	4227489	4.22749					4.20162
8:4293676	8	4293676	4.29368					4.10026
8:4402320	8	4402320	4.40232					4.11707
8:4853773	8	4853773	4.85377					4.19694
8:4853953	8	4853953	4.85395					4.66659
8:4854435	8	4854435	4.85443					4.456
8:4866143	8	4866143	4.86614					4.21132
8:6389376	8	6389376	6.38938	4.38582
8:7664855	8	7664855	7.66486		4.55276
8:10013208	8	10013208	10.0132		4.32721
8:11078164	8	11078164	11.0782	5.63901	4.15543
8:11078167	8	11078167	11.0782	5.53944	4.00458
8:11078180	8	11078180	11.0782	5.56772
8:13044457	8	13044457	13.0445						4.22577
8:13507623	8	13507623	13.5076						5.19374
8:17985428	8	17985428	17.9854	4.03398
8:22320937	8	22320937	22.3209			4.72014
8:26862291	8	26862291	26.8623		5.05511
8:26892734	8	26892734	26.8927		4.17277

## Sheet: Chr9
SNP	CHR	BP	MBP	Mn1 AWD	Mn1 CF	Mn2 AWD	Mn2 CF	Md AWD	Md CF
9:5632746	9	5632746	5.63275	5.14551
9:6584828	9	6584828	6.58483		4.06461
9:6940982	9	6940982	6.94098			4.71602
9:6941009	9	6941009	6.94101			4.71602
9:6942041	9	6942041	6.94204			4.47383
9:6942348	9	6942348	6.94235			4.47383
9:6942448	9	6942448	6.94245			4.47383
9:6942498	9	6942498	6.9425			4.47383
9:6942733	9	6942733	6.94273			4.47383
9:6943420	9	6943420	6.94342			4.47383
9:6943622	9	6943622	6.94362			4.51082
9:6943647	9	6943647	6.94365			4.47383
9:6943676	9	6943676	6.94368			4.54381
9:6943684	9	6943684	6.94368			4.47383
9:6943957	9	6943957	6.94396			4.47383
9:6944024	9	6944024	6.94402			4.31763
9:6944375	9	6944375	6.94437			4.54381
9:6944706	9	6944706	6.94471			4.47383
9:6944859	9	6944859	6.94486			4.3288
9:6944961	9	6944961	6.94496			4.54381
9:6945083	9	6945083	6.94508			4.54381
9:6945152	9	6945152	6.94515			4.14615
9:6945253	9	6945253	6.94525			4.22967
9:6945888	9	6945888	6.94589			4.47383
9:6945963	9	6945963	6.94596			4.47383
9:6946049	9	6946049	6.94605			4.47383
9:6946211	9	6946211	6.94621			4.47383
9:6946387	9	6946387	6.94639			4.47383
9:6946586	9	6946586	6.94659			4.47383
9:6947126	9	6947126	6.94713			4.47383
9:6947414	9	6947414	6.94741			4.34214
9:6947523	9	6947523	6.94752			4.73899
9:6947589	9	6947589	6.94759			4.47383
9:6947635	9	6947635	6.94764			4.47383
9:6947663	9	6947663	6.94766			4.54381
9:6947668	9	6947668	6.94767			4.47383
9:6947694	9	6947694	6.94769			4.84694
9:6948002	9	6948002	6.948			4.47383
9:6948476	9	6948476	6.94848			4.54381
9:6952558	9	6952558	6.95256			5.54166		4.10088
9:6953449	9	6953449	6.95345			4.32856
9:6953870	9	6953870	6.95387			4.60937
9:6954432	9	6954432	6.95443			4.60937
9:6957211	9	6957211	6.95721			4.60937
9:6957216	9	6957216	6.95722			4.60937
9:6957472	9	6957472	6.95747			4.60937
9:6957496	9	6957496	6.9575			4.60937
9:6961291	9	6961291	6.96129			4.49139
9:6961337	9	6961337	6.96134			4.04941
9:6961708	9	6961708	6.96171			4.60937
9:6961807	9	6961807	6.96181			4.44297
9:6962444	9	6962444	6.96244			4.62277
9:6962700	9	6962700	6.9627			4.60937
9:6963515	9	6963515	6.96352			4.60937
9:6964000	9	6964000	6.964			4.60937
9:6964342	9	6964342	6.96434			4.23351
9:6964597	9	6964597	6.9646			4.26813
9:6964644	9	6964644	6.96464			4.51539
9:6964857	9	6964857	6.96486			4.26813
9:6965244	9	6965244	6.96524			4.60937
9:6965703	9	6965703	6.9657			4.60937
9:6965718	9	6965718	6.96572			4.62881
9:6965725	9	6965725	6.96572			4.47278
9:6965881	9	6965881	6.96588			4.35999
9:6966022	9	6966022	6.96602			4.60937
9:6966428	9	6966428	6.96643			4.60937
9:6966577	9	6966577	6.96658			4.60937
9:6966623	9	6966623	6.96662			4.60937
9:6966625	9	6966625	6.96662			4.60937
9:6966640	9	6966640	6.96664			4.60937
9:6966768	9	6966768	6.96677			4.72388
9:6967172	9	6967172	6.96717			4.67739
9:6967429	9	6967429	6.96743			4.40599
9:6968182	9	6968182	6.96818			4.67739
9:6969396	9	6969396	6.9694			5.06564
9:6970128	9	6970128	6.97013			4.60937
9:6970312	9	6970312	6.97031			5.03372
9:6972413	9	6972413	6.97241			5.11601
9:6972699	9	6972699	6.9727			5.40572
9:6972792	9	6972792	6.97279			5.51375
9:6972796	9	6972796	6.9728			5.51375
9:6973925	9	6973925	6.97393			5.51375
9:6974189	9	6974189	6.97419			5.13993
9:6974646	9	6974646	6.97465			5.49506
9:6974682	9	6974682	6.97468			5.13993
9:6975185	9	6975185	6.97518			5.51375
9:6975339	9	6975339	6.97534			5.15791
9:6975379	9	6975379	6.97538			5.96888
9:6975517	9	6975517	6.97552			5.54902
9:6976168	9	6976168	6.97617			5.51375
9:6976239	9	6976239	6.97624			5.51375
9:6976283	9	6976283	6.97628			5.96214
9:6976755	9	6976755	6.97675			5.3985
9:6977324	9	6977324	6.97732			5.53322
9:6980441	9	6980441	6.98044			5.51375
9:6981045	9	6981045	6.98104			5.51375
9:6982410	9	6982410	6.98241			4.84833
9:6982490	9	6982490	6.98249			4.84833
9:6982536	9	6982536	6.98254			4.84833
9:6983486	9	6983486	6.98349			4.82894
9:6983515	9	6983515	6.98351			4.84833
9:6983602	9	6983602	6.9836			4.84833
9:6983614	9	6983614	6.98361			4.84833
9:6983661	9	6983661	6.98366			4.84833
9:6983727	9	6983727	6.98373			5.05173
9:6984037	9	6984037	6.98404			5.47354
9:6984496	9	6984496	6.9845			5.51375
9:6984962	9	6984962	6.98496			5.51375
9:6985067	9	6985067	6.98507			5.51375
9:6985165	9	6985165	6.98517			5.51375
9:6985418	9	6985418	6.98542			4.47022
9:6985419	9	6985419	6.98542			5.15156
9:6985998	9	6985998	6.986			5.4951
9:6986574	9	6986574	6.98657			5.02172
9:6988792	9	6988792	6.98879			5.51375
9:6988840	9	6988840	6.98884			5.64048
9:6988856	9	6988856	6.98886			5.51375
9:6989036	9	6989036	6.98904			5.51375
9:6989870	9	6989870	6.98987			5.13993
9:6990484	9	6990484	6.99048			5.96214
9:6990756	9	6990756	6.99076			5.15983
9:6990772	9	6990772	6.99077			4.9391
9:6991094	9	6991094	6.99109			4.34998
9:6993162	9	6993162	6.99316			5.51375
9:6995119	9	6995119	6.99512			5.51375
9:6995480	9	6995480	6.99548			5.32349
9:6996523	9	6996523	6.99652			4.7354
9:6996858	9	6996858	6.99686			5.73295
9:6996954	9	6996954	6.99695			5.20955
9:6996960	9	6996960	6.99696			5.20955
9:6997244	9	6997244	6.99724			4.40136
9:6997277	9	6997277	6.99728			4.47646
9:7000534	9	7000534	7.00053			5.29522
9:7000542	9	7000542	7.00054			4.63993
9:7001694	9	7001694	7.00169			5.51375
9:7001875	9	7001875	7.00188			4.84833
9:7003023	9	7003023	7.00302			4.84833
9:7003586	9	7003586	7.00359			5.51375
9:7004313	9	7004313	7.00431			5.0025
9:7004979	9	7004979	7.00498			5.51375
9:7006027	9	7006027	7.00603			4.78711
9:7009558	9	7009558	7.00956			5.51375
9:7010250	9	7010250	7.01025			5.51375
9:7010314	9	7010314	7.01031			4.93022
9:7010749	9	7010749	7.01075			5.51375
9:7011272	9	7011272	7.01127			5.13277
9:7011510	9	7011510	7.01151			5.51375
9:7011596	9	7011596	7.0116			5.51375
9:7011820	9	7011820	7.01182			5.51375
9:7012043	9	7012043	7.01204			5.51375
9:7012397	9	7012397	7.0124			4.84833
9:7012505	9	7012505	7.0125			4.62856
9:7013193	9	7013193	7.01319			5.51375
9:7013733	9	7013733	7.01373			4.91925
9:7014100	9	7014100	7.0141			5.51375
9:7014283	9	7014283	7.01428			5.51375
9:7014618	9	7014618	7.01462			5.24855
9:7014755	9	7014755	7.01476			5.25083
9:7014767	9	7014767	7.01477			5.00703
9:7014874	9	7014874	7.01487			5.51375
9:7014948	9	7014948	7.01495			5.51375
9:7015394	9	7015394	7.01539			5.24318
9:7015640	9	7015640	7.01564			6.09535
9:7017122	9	7017122	7.01712			5.51375
9:7017234	9	7017234	7.01723			5.51375
9:7017363	9	7017363	7.01736			5.51375
9:7017704	9	7017704	7.0177			5.51375
9:7017870	9	7017870	7.01787			5.51375
9:7018301	9	7018301	7.0183			5.51375
9:7020719	9	7020719	7.02072			5.51375
9:7021176	9	7021176	7.02118			5.51375
9:7021978	9	7021978	7.02198			5.51375
9:7022136	9	7022136	7.02214			5.51375
9:7022201	9	7022201	7.0222			5.05173
9:7024144	9	7024144	7.02414			5.37588
9:7045124	9	7045124	7.04512			5.51375
9:7045566	9	7045566	7.04557			5.51375
9:7046583	9	7046583	7.04658			5.60239
9:7047553	9	7047553	7.04755			5.29522
9:7047659	9	7047659	7.04766			5.51375
9:7047676	9	7047676	7.04768			5.51375
9:7047962	9	7047962	7.04796			4.49372
9:7048007	9	7048007	7.04801			5.51375
9:7048036	9	7048036	7.04804			5.51375
9:7048302	9	7048302	7.0483			5.51375
9:7048516	9	7048516	7.04852			5.06213
9:7049623	9	7049623	7.04962			5.4208
9:7049704	9	7049704	7.0497			5.35183
9:7053662	9	7053662	7.05366			5.34355
9:7054406	9	7054406	7.05441			4.1392
9:7054591	9	7054591	7.05459			5.4208
9:7054639	9	7054639	7.05464			4.77656
9:7054708	9	7054708	7.05471			5.50255
9:7054711	9	7054711	7.05471			4.77656
9:7054754	9	7054754	7.05475			5.43457
9:7055110	9	7055110	7.05511			4.77656
9:7056744	9	7056744	7.05674			4.77656
9:7058034	9	7058034	7.05803			5.48086
9:7058174	9	7058174	7.05817			4.08173
9:7058194	9	7058194	7.05819			5.0164
9:7058272	9	7058272	7.05827			4.30823
9:7058482	9	7058482	7.05848			5.43457
9:7058621	9	7058621	7.05862			5.74201
9:7058625	9	7058625	7.05863			5.06664
9:7058928	9	7058928	7.05893			4.44977
9:7059402	9	7059402	7.0594			4.77656
9:7059435	9	7059435	7.05943			4.77656
9:7059469	9	7059469	7.05947			4.77656
9:7059563	9	7059563	7.05956			4.32113
9:7059572	9	7059572	7.05957			4.84009
9:7059784	9	7059784	7.05978			4.77656
9:7059966	9	7059966	7.05997			4.73032
9:7059970	9	7059970	7.05997			5.40693
9:7059991	9	7059991	7.05999			5.25914
9:7060125	9	7060125	7.06013			5.43457
9:7060519	9	7060519	7.06052			5.43457
9:7060861	9	7060861	7.06086			4.7601
9:7060863	9	7060863	7.06086			5.43457
9:7060956	9	7060956	7.06096			5.43457
9:7061400	9	7061400	7.0614			4.34982
9:7061416	9	7061416	7.06142			5.43457
9:7061493	9	7061493	7.06149			5.43457
9:7061791	9	7061791	7.06179			4.88399
9:7062276	9	7062276	7.06228			4.36926
9:7062819	9	7062819	7.06282			4.83615
9:7062875	9	7062875	7.06288			5.02178
9:7063358	9	7063358	7.06336			4.49498
9:7063502	9	7063502	7.0635			4.32817
9:7064173	9	7064173	7.06417			4.51339
9:7064373	9	7064373	7.06437			4.77656
9:7064438	9	7064438	7.06444			4.77656
9:7064442	9	7064442	7.06444			4.72525
9:7068765	9	7068765	7.06876			4.72525
9:7070469	9	7070469	7.07047			5.10645
9:7070501	9	7070501	7.0705			4.93424
9:7071194	9	7071194	7.07119			4.40874
9:7072815	9	7072815	7.07282			4.88843
9:7072877	9	7072877	7.07288			4.45368
9:7072882	9	7072882	7.07288			5.00622
9:7076601	9	7076601	7.0766			5.4208
9:7076761	9	7076761	7.07676			4.85558
9:7076791	9	7076791	7.07679			5.07258
9:7077040	9	7077040	7.07704			5.0291
9:7086242	9	7086242	7.08624			4.00573
9:7089968	9	7089968	7.08997			4.03378
9:7096309	9	7096309	7.09631			5.02018
9:7096572	9	7096572	7.09657			5.19534
9:7099366	9	7099366	7.09937			4.70671
9:7099621	9	7099621	7.09962			5.02018
9:7101340	9	7101340	7.10134			5.02018
9:7102079	9	7102079	7.10208			5.30558
9:7103336	9	7103336	7.10334			5.02018
9:7103867	9	7103867	7.10387			4.68148
9:7105384	9	7105384	7.10538			5.02018
9:7105810	9	7105810	7.10581			5.02018
9:7105981	9	7105981	7.10598			5.02018
9:7106196	9	7106196	7.1062			5.02018
9:7106688	9	7106688	7.10669			4.62933
9:7106772	9	7106772	7.10677			4.47927
9:7107005	9	7107005	7.10701			5.32159
9:7116106	9	7116106	7.11611			5.02018
9:7116939	9	7116939	7.11694			5.02018
9:7117049	9	7117049	7.11705			5.02018
9:7117089	9	7117089	7.11709			5.02018
9:7118099	9	7118099	7.1181			4.75177
9:7118181	9	7118181	7.11818			5.31263
9:7118920	9	7118920	7.11892			5.02018
9:7118955	9	7118955	7.11895			5.02018
9:7119084	9	7119084	7.11908			5.02018
9:7119191	9	7119191	7.11919			5.32159
9:7119894	9	7119894	7.11989			5.02018
9:7120035	9	7120035	7.12003			5.12141
9:7120194	9	7120194	7.12019			5.0294
9:7120261	9	7120261	7.12026			5.04429
9:7120285	9	7120285	7.12028			5.02018
9:7120573	9	7120573	7.12057			5.04429
9:7120666	9	7120666	7.12067			5.02018
9:7120746	9	7120746	7.12075			5.02018
9:7120766	9	7120766	7.12077			5.02018
9:7121239	9	7121239	7.12124			5.02018
9:7121576	9	7121576	7.12158			5.19534
9:7127545	9	7127545	7.12754			5.02018
9:7127674	9	7127674	7.12767			5.02018
9:7127770	9	7127770	7.12777			5.02018
9:7128247	9	7128247	7.12825			5.02018
9:7128468	9	7128468	7.12847			5.02018
9:7128734	9	7128734	7.12873			5.02018
9:7129044	9	7129044	7.12904			4.26618
9:7129233	9	7129233	7.12923			5.02018
9:7129276	9	7129276	7.12928			4.68148
9:7129735	9	7129735	7.12974			5.02018
9:7129824	9	7129824	7.12982			5.02018
9:7129865	9	7129865	7.12986			4.89371
9:7130152	9	7130152	7.13015			4.17525
9:7130436	9	7130436	7.13044			4.51871
9:7130654	9	7130654	7.13065			5.24061
9:7130740	9	7130740	7.13074			5.02018
9:7130870	9	7130870	7.13087			5.17101
9:7130904	9	7130904	7.1309			4.83841
9:7131072	9	7131072	7.13107			5.02018
9:7131198	9	7131198	7.1312			5.02018
9:7131906	9	7131906	7.13191			5.02018
9:7132229	9	7132229	7.13223			5.02018
9:7132349	9	7132349	7.13235			5.35549
9:7132550	9	7132550	7.13255			5.02018
9:7132876	9	7132876	7.13288			4.38499
9:7132952	9	7132952	7.13295			4.05523
9:7133126	9	7133126	7.13313			5.19534
9:7133185	9	7133185	7.13319			5.97323
9:7133715	9	7133715	7.13371			5.02018
9:7134127	9	7134127	7.13413			5.02018
9:7134128	9	7134128	7.13413			5.02018
9:7134456	9	7134456	7.13446			4.39175
9:7134459	9	7134459	7.13446			4.39175
9:7134518	9	7134518	7.13452			5.02018
9:7134695	9	7134695	7.13469			4.79666
9:7134971	9	7134971	7.13497			5.02018
9:7135132	9	7135132	7.13513			5.02018
9:7135268	9	7135268	7.13527			5.02018
9:7135611	9	7135611	7.13561			5.02018
9:7136261	9	7136261	7.13626			5.32159
9:7136354	9	7136354	7.13635			5.92226
9:7136666	9	7136666	7.13667			4.6674
9:7137587	9	7137587	7.13759			5.44722
9:7138491	9	7138491	7.13849			5.02018
9:7138831	9	7138831	7.13883			5.0815
9:7139018	9	7139018	7.13902			5.44075
9:7139200	9	7139200	7.1392			5.52859
9:7139873	9	7139873	7.13987			5.43527
9:7140546	9	7140546	7.14055			5.50343
9:7140631	9	7140631	7.14063			5.50343
9:7140802	9	7140802	7.1408			5.56814
9:7140814	9	7140814	7.14081			5.50343
9:7140925	9	7140925	7.14093			5.43527
9:7140928	9	7140928	7.14093			5.43527
9:7141039	9	7141039	7.14104			5.43527
9:7142917	9	7142917	7.14292			5.43527
9:7143607	9	7143607	7.14361			4.02748
9:7144833	9	7144833	7.14483			4.02748
9:7145164	9	7145164	7.14516			4.11368
9:7145173	9	7145173	7.14517			4.02748
9:7145713	9	7145713	7.14571			4.02748
9:7147585	9	7147585	7.14759			4.02748
9:7148004	9	7148004	7.148			4.02748
9:7148211	9	7148211	7.14821			4.02748
9:7148423	9	7148423	7.14842			4.02748
9:7148863	9	7148863	7.14886			4.21064
9:7155790	9	7155790	7.15579			4.02748
9:7155950	9	7155950	7.15595			4.02748
9:7157650	9	7157650	7.15765			4.02748
9:7157921	9	7157921	7.15792			4.02748
9:7158334	9	7158334	7.15833			4.02748
9:7158531	9	7158531	7.15853			4.02748
9:7158569	9	7158569	7.15857			4.02748
9:7159868	9	7159868	7.15987			4.00022
9:7160671	9	7160671	7.16067			4.02748
9:7160840	9	7160840	7.16084			4.10888
9:7160873	9	7160873	7.16087			4.02748
9:7160901	9	7160901	7.1609			4.02748
9:7161262	9	7161262	7.16126			4.02748
9:7161512	9	7161512	7.16151			4.02748
9:7162469	9	7162469	7.16247			4.02748
9:7162513	9	7162513	7.16251			4.02748
9:7163231	9	7163231	7.16323			4.02748
9:7163590	9	7163590	7.16359			4.10888
9:7164071	9	7164071	7.16407			4.02748
9:7164128	9	7164128	7.16413			4.02748
9:7164544	9	7164544	7.16454			4.02748
9:7164732	9	7164732	7.16473			4.02748
9:7164937	9	7164937	7.16494			4.02748
9:7165144	9	7165144	7.16514			4.02748
9:7165161	9	7165161	7.16516			4.02748
9:7165284	9	7165284	7.16528			4.10888
9:7165544	9	7165544	7.16554			4.10888
9:7166096	9	7166096	7.1661			4.10888
9:7166345	9	7166345	7.16634			4.02748
9:7167760	9	7167760	7.16776			4.02748
9:7167845	9	7167845	7.16784			4.02748
9:7169589	9	7169589	7.16959			4.02748
9:7170001	9	7170001	7.17			4.02748
9:7171872	9	7171872	7.17187			4.02748
9:7173427	9	7173427	7.17343			4.02748
9:7173440	9	7173440	7.17344			4.02748
9:7173442	9	7173442	7.17344			4.02748
9:7173478	9	7173478	7.17348			4.02748
9:7173485	9	7173485	7.17349			4.02748
9:7173617	9	7173617	7.17362			4.02748
9:7173638	9	7173638	7.17364			4.02748
9:7178808	9	7178808	7.17881			4.02748
9:7178845	9	7178845	7.17884			4.02748
9:7178860	9	7178860	7.17886			4.02748
9:7178876	9	7178876	7.17888			4.02748
9:7178893	9	7178893	7.17889			4.02748
9:7178895	9	7178895	7.17889			4.02748
9:7180650	9	7180650	7.18065			4.61295
9:7180674	9	7180674	7.18067			4.02748
9:7180683	9	7180683	7.18068			4.02748
9:7180931	9	7180931	7.18093			4.02748
9:7180941	9	7180941	7.18094			4.02748
9:7181011	9	7181011	7.18101			4.02748
9:7181040	9	7181040	7.18104			4.02748
9:7181073	9	7181073	7.18107			4.02748
9:7181109	9	7181109	7.18111			4.02748
9:7181133	9	7181133	7.18113			4.02748
9:7181220	9	7181220	7.18122			4.02748
9:7181352	9	7181352	7.18135			4.02748
9:7181382	9	7181382	7.18138			4.02748
9:7181673	9	7181673	7.18167			4.06824
9:7181769	9	7181769	7.18177			4.02748
9:7181895	9	7181895	7.18189			4.02748
9:7181965	9	7181965	7.18196			4.02748
9:7181973	9	7181973	7.18197			4.02748
9:7182155	9	7182155	7.18215			4.02748
9:7182188	9	7182188	7.18219			4.02748
9:7182387	9	7182387	7.18239			4.02748
9:7182390	9	7182390	7.18239			4.02748
9:7182403	9	7182403	7.1824			4.02748
9:7182548	9	7182548	7.18255			4.02748
9:7182572	9	7182572	7.18257			4.02748
9:7182710	9	7182710	7.18271			4.02748
9:7182735	9	7182735	7.18274			4.02748
9:7182755	9	7182755	7.18276			4.02748
9:7182756	9	7182756	7.18276			4.02748
9:7183302	9	7183302	7.1833			4.36145
9:7183381	9	7183381	7.18338			4.02748
9:7183404	9	7183404	7.1834			4.02748
9:7183700	9	7183700	7.1837			4.02748
9:7183747	9	7183747	7.18375			4.02748
9:7183764	9	7183764	7.18376			4.02748
9:7183787	9	7183787	7.18379			4.02748
9:7183801	9	7183801	7.1838			4.02748
9:7184204	9	7184204	7.1842			4.02748
9:7184223	9	7184223	7.18422			4.02748
9:7184543	9	7184543	7.18454			4.02748
9:7184563	9	7184563	7.18456			4.02748
9:7184694	9	7184694	7.18469			4.02748
9:7184705	9	7184705	7.18471			4.02748
9:7184767	9	7184767	7.18477			4.02748
9:7184814	9	7184814	7.18481			4.02748
9:7184824	9	7184824	7.18482			4.02748
9:7184872	9	7184872	7.18487			4.61242
9:7184950	9	7184950	7.18495			4.5503
9:7184957	9	7184957	7.18496			4.5503
9:7185000	9	7185000	7.185			4.5503
9:7185116	9	7185116	7.18512			4.02748
9:7185142	9	7185142	7.18514			4.02748
9:7185763	9	7185763	7.18576			4.02748
9:7186113	9	7186113	7.18611			4.02748
9:7186124	9	7186124	7.18612			4.02748
9:7186129	9	7186129	7.18613			4.02748
9:7186292	9	7186292	7.18629			4.02748
9:7186337	9	7186337	7.18634			4.02748
9:7186341	9	7186341	7.18634			4.02748
9:7186344	9	7186344	7.18634			4.02748
9:7186364	9	7186364	7.18636			4.02748
9:7186366	9	7186366	7.18637			4.02748
9:7186421	9	7186421	7.18642			4.02748
9:7186428	9	7186428	7.18643			4.02748
9:7186436	9	7186436	7.18644			4.02748
9:7186454	9	7186454	7.18645			4.02748
9:7186469	9	7186469	7.18647			4.02748
9:7186495	9	7186495	7.18649			4.02748
9:7186560	9	7186560	7.18656			4.02748
9:7186654	9	7186654	7.18665			4.02748
9:7186719	9	7186719	7.18672			4.02748
9:7186721	9	7186721	7.18672			4.02748
9:7186760	9	7186760	7.18676			4.02748
9:7186830	9	7186830	7.18683			4.30777
9:7186869	9	7186869	7.18687			4.30777
9:7186915	9	7186915	7.18691			4.31186
9:7186975	9	7186975	7.18698			4.02748
9:7187023	9	7187023	7.18702			4.02748
9:7187029	9	7187029	7.18703			4.02748
9:7187032	9	7187032	7.18703			4.02748
9:7187092	9	7187092	7.18709			4.02748
9:7187187	9	7187187	7.18719			4.02748
9:7187229	9	7187229	7.18723			4.02748
9:7187280	9	7187280	7.18728			4.02748
9:7187326	9	7187326	7.18733			4.02748
9:7187383	9	7187383	7.18738			4.02748
9:7187405	9	7187405	7.18741			4.02748
9:7187407	9	7187407	7.18741			4.02852
9:7187493	9	7187493	7.18749			4.02748
9:7187554	9	7187554	7.18755			4.02748
9:7187563	9	7187563	7.18756			4.02748
9:7187592	9	7187592	7.18759			4.02748
9:7187604	9	7187604	7.1876			4.02748
9:7187677	9	7187677	7.18768			4.02748
9:7187917	9	7187917	7.18792			4.02748
9:7188461	9	7188461	7.18846			4.02748
9:7188625	9	7188625	7.18863			4.02748
9:7188702	9	7188702	7.1887			4.02748
9:7188709	9	7188709	7.18871			4.02748
9:7190645	9	7190645	7.19064			4.02748
9:7191278	9	7191278	7.19128			4.14955
9:7196482	9	7196482	7.19648			4.02748
9:7197215	9	7197215	7.19721			4.02748
9:7197357	9	7197357	7.19736			4.02748
9:7197383	9	7197383	7.19738			4.02748
9:7197394	9	7197394	7.19739			4.02748
9:7197405	9	7197405	7.1974			4.02748
9:7197616	9	7197616	7.19762			4.09509
9:7197822	9	7197822	7.19782			4.83505
9:7197851	9	7197851	7.19785			4.83505
9:7197857	9	7197857	7.19786			4.83505
9:7197865	9	7197865	7.19787			4.62815
9:7197874	9	7197874	7.19787			4.83505
9:7199209	9	7199209	7.19921			4.02748
9:7200731	9	7200731	7.20073			4.61295
9:7203297	9	7203297	7.2033			4.02748
9:7204169	9	7204169	7.20417			4.02748
9:7206164	9	7206164	7.20616			4.02748
9:7206245	9	7206245	7.20625			4.02748
9:7206277	9	7206277	7.20628			4.02748
9:7206582	9	7206582	7.20658			4.02748
9:7207359	9	7207359	7.20736			4.02748
9:7207888	9	7207888	7.20789			4.02748
9:7214412	9	7214412	7.21441			4.02748
9:7214419	9	7214419	7.21442			4.02748
9:7214878	9	7214878	7.21488			4.02748
9:7215557	9	7215557	7.21556			4.02748
9:7217078	9	7217078	7.21708			4.02748
9:7217080	9	7217080	7.21708			4.02748
9:7219394	9	7219394	7.21939			4.02748
9:7220895	9	7220895	7.22089			4.02748
9:7221022	9	7221022	7.22102			4.02748
9:7222011	9	7222011	7.22201			4.02748
9:7222956	9	7222956	7.22296			4.02748
9:7223135	9	7223135	7.22314			4.02748
9:7223651	9	7223651	7.22365			4.02748
9:7224725	9	7224725	7.22473			4.02748
9:7226364	9	7226364	7.22636			4.02748
9:7226556	9	7226556	7.22656			4.18231
9:7226721	9	7226721	7.22672			4.02748
9:7226781	9	7226781	7.22678			4.95774
9:7227100	9	7227100	7.2271			4.02748
9:7227337	9	7227337	7.22734			4.5503
9:7227483	9	7227483	7.22748			4.5503
9:7227651	9	7227651	7.22765			4.02748
9:7230290	9	7230290	7.23029			4.05907
9:7231469	9	7231469	7.23147			4.02748
9:7231564	9	7231564	7.23156			4.02748
9:7231617	9	7231617	7.23162			4.02748
9:7232865	9	7232865	7.23287			4.4573
9:7233303	9	7233303	7.2333			4.02748
9:7234606	9	7234606	7.23461			4.02748
9:7234663	9	7234663	7.23466			4.07736
9:7234921	9	7234921	7.23492			4.02748
9:7235194	9	7235194	7.23519			4.02748
9:7235262	9	7235262	7.23526			4.02748
9:7235618	9	7235618	7.23562			4.34774
9:7235713	9	7235713	7.23571			4.02748
9:7235959	9	7235959	7.23596			4.02748
9:7236500	9	7236500	7.2365			4.02748
9:7236506	9	7236506	7.23651			4.02748
9:7236650	9	7236650	7.23665			4.02748
9:7236741	9	7236741	7.23674			4.02748
9:7237110	9	7237110	7.23711			4.02748
9:7237138	9	7237138	7.23714			4.02748
9:7237193	9	7237193	7.23719			4.02748
9:7237259	9	7237259	7.23726			4.30962
9:7237260	9	7237260	7.23726			4.30962
9:7237269	9	7237269	7.23727			4.30962
9:7237278	9	7237278	7.23728			4.02748
9:7238561	9	7238561	7.23856			4.02748
9:7238857	9	7238857	7.23886			4.02748
9:7239036	9	7239036	7.23904			4.02748
9:7239171	9	7239171	7.23917			4.02748
9:7239214	9	7239214	7.23921			4.02748
9:7239841	9	7239841	7.23984			4.02748
9:7239943	9	7239943	7.23994			4.02748
9:7240187	9	7240187	7.24019			4.02748
9:7241200	9	7241200	7.2412			4.02748
9:7241660	9	7241660	7.24166			4.02748
9:7243369	9	7243369	7.24337			4.02748
9:7244710	9	7244710	7.24471			4.02748
9:7248451	9	7248451	7.24845			4.02748
9:7250043	9	7250043	7.25004			4.02748
9:7250877	9	7250877	7.25088			4.02748
9:7251263	9	7251263	7.25126			4.34619
9:7254563	9	7254563	7.25456			4.02748
9:7258620	9	7258620	7.25862			4.02748
9:7258631	9	7258631	7.25863			4.02748
9:7258683	9	7258683	7.25868			4.02748
9:7259764	9	7259764	7.25976			4.68824
9:7259875	9	7259875	7.25988			4.30738
9:7260014	9	7260014	7.26001			4.23824
9:7260223	9	7260223	7.26022			4.02748
9:7260488	9	7260488	7.26049			4.02748
9:7261947	9	7261947	7.26195			4.02748
9:7262707	9	7262707	7.26271			4.11476
9:7263089	9	7263089	7.26309			4.02748
9:7263094	9	7263094	7.26309			4.02748
9:7263219	9	7263219	7.26322			4.02748
9:7263268	9	7263268	7.26327			4.02748
9:7263342	9	7263342	7.26334			4.02748
9:7263632	9	7263632	7.26363			4.02748
9:7263720	9	7263720	7.26372			4.02748
9:7271467	9	7271467	7.27147			4.02748
9:7273304	9	7273304	7.2733			4.02748
9:7273663	9	7273663	7.27366			4.02748
9:7276496	9	7276496	7.2765			4.02748
9:7279689	9	7279689	7.27969			4.02748
9:7280707	9	7280707	7.28071			4.05406
9:7281111	9	7281111	7.28111			4.02748
9:7281528	9	7281528	7.28153			4.02748
9:7281962	9	7281962	7.28196			4.02748
9:7282373	9	7282373	7.28237			4.02748
9:7283335	9	7283335	7.28334			4.02748
9:7283519	9	7283519	7.28352			4.02748
9:7283626	9	7283626	7.28363			4.02748
9:7283639	9	7283639	7.28364			4.02748
9:7284081	9	7284081	7.28408			4.02748
9:7284634	9	7284634	7.28463			4.02748
9:7284663	9	7284663	7.28466			4.02748
9:7284974	9	7284974	7.28497			4.02748
9:7285003	9	7285003	7.285			4.02748
9:7285018	9	7285018	7.28502			4.02748
9:7285222	9	7285222	7.28522			4.02748
9:7285799	9	7285799	7.2858			4.02748
9:7286051	9	7286051	7.28605			4.02748
9:7286576	9	7286576	7.28658			4.02748
9:7286623	9	7286623	7.28662			4.02748
9:7286657	9	7286657	7.28666			4.02748
9:7287574	9	7287574	7.28757			4.02748
9:7287811	9	7287811	7.28781			4.02748
9:7287854	9	7287854	7.28785			4.02748
9:7288205	9	7288205	7.2882			4.02748
9:7288228	9	7288228	7.28823			4.02748
9:7288450	9	7288450	7.28845			4.02748
9:7288460	9	7288460	7.28846			4.02748
9:7288528	9	7288528	7.28853			4.02748
9:7288533	9	7288533	7.28853			4.02748
9:7289197	9	7289197	7.2892			4.02748
9:7289871	9	7289871	7.28987			4.02748
9:7289893	9	7289893	7.28989			4.1711
9:7289907	9	7289907	7.28991			4.1711
9:7289971	9	7289971	7.28997			4.02748
9:7290757	9	7290757	7.29076			4.1711
9:7291080	9	7291080	7.29108			4.02748
9:7291557	9	7291557	7.29156			4.02748
9:7291840	9	7291840	7.29184			4.02748
9:7292573	9	7292573	7.29257			4.02748
9:7292995	9	7292995	7.293			4.02748
9:7293231	9	7293231	7.29323			4.02748
9:7294860	9	7294860	7.29486			4.49933
9:7294892	9	7294892	7.29489			4.61295
9:7294940	9	7294940	7.29494			4.61295
9:7295079	9	7295079	7.29508			4.02748
9:7296138	9	7296138	7.29614			4.20526
9:7296202	9	7296202	7.2962			4.02748
9:7296228	9	7296228	7.29623			4.02748
9:7299337	9	7299337	7.29934			4.13307
9:7299632	9	7299632	7.29963			4.02748
9:7300671	9	7300671	7.30067			4.02748
9:7300743	9	7300743	7.30074			4.02748
9:7300920	9	7300920	7.30092			4.02748
9:7301317	9	7301317	7.30132			4.02748
9:7301673	9	7301673	7.30167			4.02748
9:7301928	9	7301928	7.30193			4.02748
9:7301992	9	7301992	7.30199			4.02748
9:7301996	9	7301996	7.302			4.1711
9:7302609	9	7302609	7.30261			4.02566
9:7303728	9	7303728	7.30373			4.1711
9:7304007	9	7304007	7.30401			4.02748
9:7304014	9	7304014	7.30401			4.02748
9:7306484	9	7306484	7.30648			4.62431
9:7306488	9	7306488	7.30649			4.20874
9:7307657	9	7307657	7.30766			4.1711
9:7307673	9	7307673	7.30767			4.02748
9:7307681	9	7307681	7.30768			4.02748
9:7307739	9	7307739	7.30774			4.1711
9:7308213	9	7308213	7.30821			4.02748
9:7308222	9	7308222	7.30822			4.35374
9:7308313	9	7308313	7.30831			4.02748
9:7309455	9	7309455	7.30945			4.23138
9:7312211	9	7312211	7.31221			4.02748
9:7312295	9	7312295	7.31229			4.02748
9:7312440	9	7312440	7.31244			4.02748
9:7312595	9	7312595	7.31259			4.02748
9:7313084	9	7313084	7.31308			4.02748
9:7313458	9	7313458	7.31346			4.02748
9:7313459	9	7313459	7.31346			4.02748
9:7313643	9	7313643	7.31364			4.1711
9:7313665	9	7313665	7.31367			4.02748
9:7313701	9	7313701	7.3137			4.02748
9:7315752	9	7315752	7.31575			4.02748
9:7328912	9	7328912	7.32891			4.13221
9:7332601	9	7332601	7.3326			4.18064
9:7343674	9	7343674	7.34367			4.09068
9:8775742	9	8775742	8.77574						4.18362
9:9660886	9	9660886	9.66089	4.37748	4.01448
9:9677774	9	9677774	9.67777			4.0981
9:9796223	9	9796223	9.79622					4.11572
9:11256526	9	11256526	11.2565	4.781
9:11318124	9	11318124	11.3181				4.12555
9:11331819	9	11331819	11.3318				4.40411
9:14419881	9	14419881	14.4199						4.21751
9:14419936	9	14419936	14.4199				4.51331
9:14419946	9	14419946	14.4199				5.78048
9:14419947	9	14419947	14.4199				5.26321
9:14419949	9	14419949	14.4199				5.26321
9:14420011	9	14420011	14.42				4.75324
9:14420020	9	14420020	14.42				4.75324
9:18977599	9	18977599	18.9776						4.69338
9:19286135	9	19286135	19.2861			4.06533
9:19578802	9	19578802	19.5788					4.76029
9:19588177	9	19588177	19.5882					4.40345
9:20894388	9	20894388	20.8944						4.67661
9:22308378	9	22308378	22.3084				4.05364

[truncated: 3 more sheets: Chr10, Chr11, Chr12]
