# Supplementary material for: Genome Wide Association Mapping of Grain and Straw Biomass Traits in the Rice Bengal and Assam Aus Panel (BAAP) Grown Under Alternate Wetting and Drying and Permanently Flooded Irrigation
Source: Front Plant Sci. 2018 Sep 3;9:1223. doi: 10.3389/fpls.2018.01223 (PMC6129953; doi:10.3389/fpls.2018.01223)
Supplement: FILE S3 — SNPs associated with straw biomass including chromosome graphs. [file Data_Sheet_3.XLS]

## Sheet: Results
SNP	CHR	BP	MBP	MAF_MnAWD1	1log10(p)_MnAWD1	Effect_MnAWD1	MAF_MnCF1	1log10(p)_MnCF1	Effect_MnCF1	MAF_MnAWD2	1log10(p)_MnAWD2	Effect_MnAWD2	MAF_MnCF2	1log10(p)_MnCF2	Effect_MnCF2	MAF_MdAWD2	1log10(p)_MdAWD2	Effect_MdAWD2	MAF_MdCF2	1log10(p)_MdCF2	Effect_MdCF2
5.13056	1	7328	0.007328																0.1504	4.19474	-17.1488
1:35736	1	35736	0.035736													0.1327	4.01033	-17.1155
1:52944	1	52944	0.052944																0.1571	4.45592	-15.5491
1:66371	1	66371	0.066371																0.1549	4.35595	-16.1433
1:66396	1	66396	0.066396																0.1549	4.36869	-15.6853
1:91090	1	91090	0.09109																0.1504	4.10136	-16.4958
1:91715	1	91715	0.091715																0.1549	4.36869	-15.6853
1:149773	1	149773	0.149773																0.1637	4.22788	-14.4058
1:151208	1	151208	0.151208																0.1615	4.15998	-15.2368
1:151218	1	151218	0.151218																0.1726	4.08867	-13.6437
1:167381	1	167381	0.167381																0.1593	4.08216	-14.5315
1:168849	1	168849	0.168849																0.1549	4.22023	-15.4515
1:182529	1	182529	0.182529																0.1637	4.11267	-14.5362
1:184721	1	184721	0.184721													0.09292	4.01583	-20.2057	0.09292	4.89647	-22.7475
1:184858	1	184858	0.184858													0.08628	4.62523	-25.1531	0.08628	5.64622	-28.2223
1:184873	1	184873	0.184873																0.08186	4.05146	-22.488
1:185413	1	185413	0.185413							0.07787	4.10349	-13.6801
1:185544	1	185544	0.185544																0.1128	4.28169	-12.5308
1:187509	1	187509	0.187509																0.1527	4.07283	-15.9457
1:197511	1	197511	0.197511																0.1438	4.26289	-15.6675
1:199556	1	199556	0.199556										0.1352	4.17628	-17.1883
1:201262	1	201262	0.201262																0.1438	4.24858	-15.9959
1:204126	1	204126	0.204126																0.1416	4.02153	-15.9133
1:215240	1	215240	0.21524																0.1438	4.26289	-15.6675
1:217210	1	217210	0.21721																0.1438	4.26289	-15.6675
1:225462	1	225462	0.225462										0.125	4.02161	-18.2423	0.1327	4.08865	-16.7291	0.1327	5.04479	-19.0986
1:230811	1	230811	0.230811							0.1373	4.30708	-11.8321
1:319253	1	319253	0.319253													0.1903	4.00279	-12.2017
1:319276	1	319276	0.319276													0.1903	4.00279	-12.2017
1:319279	1	319279	0.319279													0.1903	4.00279	-12.2017
1:319295	1	319295	0.319295													0.1903	4.00279	-12.2017
1:319303	1	319303	0.319303													0.1903	4.00279	-12.2017
1:319328	1	319328	0.319328													0.1925	4.0302	-12.1243	0.1925	4.15283	-12.5013
1:319375	1	319375	0.319375																0.2345	4.13937	-10.9194
1:386768	1	386768	0.386768							0.1926	4.46297	-10.0378	0.1926	4.74686	-13.812
1:387193	1	387193	0.387193							0.1947	4.48026	-10.1455	0.1947	4.62427	-13.7283
1:387270	1	387270	0.38727							0.1926	4.46297	-10.0378	0.1926	4.74686	-13.812
1:387408	1	387408	0.387408							0.1926	4.46297	-10.0378	0.1926	4.74686	-13.812
1:387808	1	387808	0.387808							0.1947	4.07401	-9.43641	0.1947	4.35787	-12.9803
1:389213	1	389213	0.389213							0.1947	4.48026	-10.1455	0.1947	4.62427	-13.7283
1:389302	1	389302	0.389302										0.1988	4.14357	-12.4486
1:389554	1	389554	0.389554							0.1988	4.46494	-9.86669	0.1988	4.20565	-12.6181
1:389867	1	389867	0.389867							0.1947	4.92539	-10.5547	0.1947	4.97715	-14.1168
1:390750	1	390750	0.39075										0.1947	4.10208	-12.5093
1:390997	1	390997	0.390997							0.1947	4.48026	-10.1455	0.1947	4.62427	-13.7283
1:401885	1	401885	0.401885										0.1885	4.47914	-13.6314
1:402333	1	402333	0.402333										0.1926	4.05026	-12.7963
1:403267	1	403267	0.403267										0.1885	4.47914	-13.6314
1:403535	1	403535	0.403535							0.1865	4.32294	-10.1059	0.1865	5.10385	-14.6863
1:406406	1	406406	0.406406										0.1885	4.47914	-13.6314
1:407283	1	407283	0.407283							0.1885	4.3559	-10.0575	0.1885	4.00597	-12.6753
1:407364	1	407364	0.407364										0.1885	4.47914	-13.6314
1:411457	1	411457	0.411457										0.1885	4.47914	-13.6314
1:412528	1	412528	0.412528										0.1885	4.47914	-13.6314
1:413644	1	413644	0.413644							0.1865	4.335	-10.1152	0.1865	4.33892	-13.4694
1:414403	1	414403	0.414403										0.1906	4.37488	-13.1906
1:415607	1	415607	0.415607							0.1844	4.47341	-10.0559	0.1844	4.56024	-13.3874
1:418660	1	418660	0.41866										0.1906	4.35565	-13.5351
1:418924	1	418924	0.418924										0.1906	4.35565	-13.5351
1:420941	1	420941	0.420941										0.1865	4.809	-13.9306
1:421018	1	421018	0.421018							0.1865	4.77269	-10.4879
1:421082	1	421082	0.421082										0.1865	4.21411	-13.4012
1:421083	1	421083	0.421083										0.1885	4.47914	-13.6314
1:421085	1	421085	0.421085										0.1865	4.21411	-13.4012
1:421087	1	421087	0.421087										0.1865	4.21411	-13.4012
1:421327	1	421327	0.421327							0.1865	4.77269	-10.4879
1:421699	1	421699	0.421699										0.1885	4.47914	-13.6314
1:422023	1	422023	0.422023							0.1865	4.34163	-9.95554	0.1865	4.12711	-12.7876
1:422032	1	422032	0.422032							0.1865	4.34163	-9.95554	0.1865	4.12711	-12.7876
1:423393	1	423393	0.423393										0.1885	4.65586	-14.2139
1:424903	1	424903	0.424903										0.1885	4.47914	-13.6314
1:425678	1	425678	0.425678							0.1947	4.05509	-9.62712	0.1947	4.22612	-13.0763
1:426694	1	426694	0.426694										0.1865	4.39173	-13.7073
1:427786	1	427786	0.427786										0.1926	4.21014	-13.2427
1:427974	1	427974	0.427974										0.1926	4.05026	-12.7963
1:430162	1	430162	0.430162										0.1906	4.35565	-13.5351
1:431702	1	431702	0.431702										0.1865	4.39173	-13.7073
1:431967	1	431967	0.431967										0.1926	4.34799	-13.4596
1:434166	1	434166	0.434166										0.1885	4.47914	-13.6314
1:434463	1	434463	0.434463										0.1906	4.35565	-13.5351
1:434493	1	434493	0.434493										0.1906	4.35565	-13.5351
1:436169	1	436169	0.436169										0.1906	4.35565	-13.5351
1:437372	1	437372	0.437372										0.1906	4.35565	-13.5351
1:438118	1	438118	0.438118										0.1885	4.47914	-13.6314
1:438686	1	438686	0.438686										0.1885	4.47914	-13.6314
1:440640	1	440640	0.44064										0.1885	4.47914	-13.6314
1:440969	1	440969	0.440969										0.248	4.3384	-10.4871
1:441725	1	441725	0.441725										0.1906	4.38593	-13.3377
1:442352	1	442352	0.442352										0.1865	4.41349	-13.5543
1:442469	1	442469	0.442469										0.1885	4.47914	-13.6314
1:444813	1	444813	0.444813										0.1885	4.47914	-13.6314
1:445025	1	445025	0.445025										0.1885	4.40967	-13.3697
1:445719	1	445719	0.445719										0.1885	4.47914	-13.6314
1:446132	1	446132	0.446132										0.1885	4.49797	-13.7159
1:446946	1	446946	0.446946										0.1926	4.4596	-13.5405
1:447024	1	447024	0.447024										0.1885	4.05972	-13.153
1:448968	1	448968	0.448968										0.1885	4.47914	-13.6314
1:453288	1	453288	0.453288										0.1865	4.27018	-13.3819
1:453362	1	453362	0.453362							0.1885	4.20059	-10.0315	0.1885	5.04639	-14.645
1:453422	1	453422	0.453422										0.1865	4.88361	-13.989
1:454148	1	454148	0.454148										0.1885	4.47914	-13.6314
1:454330	1	454330	0.45433										0.2008	4.19842	-12.2753
1:455540	1	455540	0.45554							0.1844	4.36974	-9.97285	0.1844	4.81823	-13.891
1:455663	1	455663	0.455663							0.1865	4.38344	-10.0729	0.1865	4.69102	-13.7954
1:457601	1	457601	0.457601										0.1844	4.54721	-13.8131
1:457695	1	457695	0.457695										0.1885	4.47914	-13.6314
1:458517	1	458517	0.458517										0.1885	4.47914	-13.6314
1:459382	1	459382	0.459382										0.1906	4.35565	-13.5351
1:459484	1	459484	0.459484										0.1885	4.47914	-13.6314
1:459589	1	459589	0.459589										0.1885	4.47914	-13.6314
1:460616	1	460616	0.460616							0.1885	4.49045	-10.5521	0.1885	4.72486	-14.4611
1:460701	1	460701	0.460701										0.1906	4.35565	-13.5351
1:460878	1	460878	0.460878										0.1885	4.24158	-13.1493
1:460889	1	460889	0.460889										0.1844	4.29239	-12.7294
1:460976	1	460976	0.460976										0.1885	4.24158	-13.1493
1:462708	1	462708	0.462708										0.1885	4.47914	-13.6314
1:463224	1	463224	0.463224							0.1475	4.07274	-11.009	0.1475	5.83636	-17.3969	0.1593	4.70727	-14.8468
1:464203	1	464203	0.464203										0.1967	4.12516	-13.3266
1:464294	1	464294	0.464294										0.1967	4.12516	-13.3266
1:464888	1	464888	0.464888										0.1988	4.00326	-13.2204
1:465034	1	465034	0.465034										0.1967	4.12516	-13.3266
1:465108	1	465108	0.465108										0.1967	4.12516	-13.3266
1:478009	1	478009	0.478009										0.1967	4.12516	-13.3266
1:478828	1	478828	0.478828										0.1988	4.00326	-13.2204
1:479231	1	479231	0.479231										0.1988	4.76752	-13.5842
1:550422	1	550422	0.550422							0.1455	4.07653	-11.7587	0.1455	4.35671	-15.6287
1:686692	1	686692	0.686692													0.1327	4.01033	-17.1155
1:687143	1	687143	0.687143													0.1327	4.01033	-17.1155
1:687680	1	687680	0.68768													0.1327	4.01033	-17.1155
1:687812	1	687812	0.687812													0.1327	4.01033	-17.1155
1:688116	1	688116	0.688116													0.1327	4.01033	-17.1155
1:715841	1	715841	0.715841																0.1106	4.59655	-17.8278
1:716626	1	716626	0.716626																0.1173	4.12891	-16.721
1:716635	1	716635	0.716635																0.1217	4.45489	-18.9863
1:722777	1	722777	0.722777													0.1327	4.01033	-17.1155
1:1213881	1	1213881	1.21388										0.05738	5.13859	-13.9972
1:2425822	1	2425822	2.42582													0.08186	4.07446	-19.8107
1:2703408	1	2703408	2.70341	0.1827	4.41246	-15.3837
1:3097066	1	3097066	3.09707										0.09221	4.03616	13.6749
1:6646477	1	6646477	6.64648				0.4578	4.36869	-7.60521
1:6797032	1	6797032	6.79703																0.1062	4.51501	-11.2328
1:6803215	1	6803215	6.80321										0.05123	4.78432	-13.2223
1:6919121	1	6919121	6.91912																0.07522	5.17815	-15.5937
1:6940858	1	6940858	6.94086													0.0885	4.43937	-13.5477
1:6947644	1	6947644	6.94764	0.05622	4.34008	-16.2534							0.05738	4.60579	-16.4955
1:6947697	1	6947697	6.9477	0.05221	4.53328	-16.9762							0.05328	5.37005	-18.2028
1:6951015	1	6951015	6.95101																0.05531	5.20473	-17.5596
1:6951287	1	6951287	6.95129													0.1106	4.72349	-11.463
1:6951292	1	6951292	6.95129													0.1018	4.67093	-11.9757
1:6997510	1	6997510	6.99751																0.09071	5.10897	-13.2501
1:6997512	1	6997512	6.99751																0.09071	5.10897	-13.2501
1:6997778	1	6997778	6.99778				0.08233	4.00361	-11.9207										0.08628	4.82315	-13.2572
1:6997824	1	6997824	6.99782				0.09036	4.98897	-12.8571
1:6998113	1	6998113	6.99811				0.08434	4.12157	-11.7378										0.0885	5.03819	-13.16
1:6998326	1	6998326	6.99833				0.08434	4.12157	-11.7378										0.0885	5.03819	-13.16
1:6998762	1	6998762	6.99876																0.09292	5.86583	-13.9915
1:6998847	1	6998847	6.99885																0.09071	5.51757	-13.7301
1:6998926	1	6998926	6.99893				0.08434	4.12157	-11.7378										0.0885	5.03819	-13.16
1:6999016	1	6999016	6.99902				0.08434	4.12157	-11.7378										0.0885	5.03819	-13.16
1:6999091	1	6999091	6.99909				0.08635	4.05845	-11.5675										0.09071	4.97524	-12.9842
1:6999105	1	6999105	6.99911				0.08233	4.07181	-12.0061										0.08628	4.71659	-13.0691
1:6999182	1	6999182	6.99918				0.08835	4.49915	-12.0206										0.09071	4.49403	-12.1898
1:6999210	1	6999210	6.99921				0.08635	4.43877	-12.0891										0.0885	5.03819	-13.16
1:6999239	1	6999239	6.99924				0.08434	4.12157	-11.7378										0.0885	5.03819	-13.16
1:6999413	1	6999413	6.99941				0.08835	4.21824	-11.7681										0.09292	4.87782	-12.8236
1:6999472	1	6999472	6.99947				0.08233	4.33539	-12.259										0.08628	4.81211	-13.0055
1:6999506	1	6999506	6.99951				0.08233	4.33539	-12.259										0.08628	4.81211	-13.0055
1:6999529	1	6999529	6.99953				0.08434	4.12157	-11.7378										0.0885	5.03819	-13.16
1:6999700	1	6999700	6.9997																0.09071	4.86495	-12.7937
1:7000005	1	7000005	7																0.09071	4.88929	-12.7868
1:7000410	1	7000410	7.00041				0.08434	4.12157	-11.7378										0.0885	5.03819	-13.16
1:7000665	1	7000665	7.00066				0.08434	4.21255	-12.1391										0.0885	4.85592	-13.1769
1:7000683	1	7000683	7.00068				0.08635	4.26177	-12.0876										0.0885	4.85592	-13.1769
1:7000783	1	7000783	7.00078				0.08434	4.12157	-11.7378										0.0885	5.03819	-13.16
1:7000933	1	7000933	7.00093				0.08434	4.12157	-11.7378										0.0885	5.03819	-13.16
1:7001304	1	7001304	7.0013																0.09071	5.04028	-13.3044
1:7001329	1	7001329	7.00133				0.08434	4.12157	-11.7378										0.0885	5.03819	-13.16
1:7001553	1	7001553	7.00155				0.08434	4.12157	-11.7378										0.0885	5.03819	-13.16
1:7001643	1	7001643	7.00164				0.08434	4.12157	-11.7378										0.0885	5.03819	-13.16
1:7002042	1	7002042	7.00204				0.08233	4.07181	-12.0061										0.08628	4.71659	-13.0691
1:7003123	1	7003123	7.00312				0.08434	4.12157	-11.7378										0.0885	5.03819	-13.16
1:7004234	1	7004234	7.00423				0.08434	4.12157	-11.7378										0.0885	5.03819	-13.16
1:7004444	1	7004444	7.00444				0.08434	4.12157	-11.7378										0.0885	5.03819	-13.16
1:7004452	1	7004452	7.00445				0.08434	4.12157	-11.7378										0.0885	5.03819	-13.16
1:7004467	1	7004467	7.00447				0.08635	4.07464	-11.5418										0.09071	4.86748	-12.7837
1:7005166	1	7005166	7.00517				0.06827	4.63951	-14.5706
1:7005206	1	7005206	7.00521				0.06827	4.996	-15.5547
1:7005262	1	7005262	7.00526																0.09735	4.54317	-11.928
1:7005290	1	7005290	7.00529																0.09292	5.27903	-13.1508
1:7005373	1	7005373	7.00537																0.1062	6.35513	-14.5424
1:7006026	1	7006026	7.00603				0.08434	4.12157	-11.7378										0.0885	5.03819	-13.16
1:7006089	1	7006089	7.00609																0.09292	5.15444	-13.0515
1:7006424	1	7006424	7.00642				0.08434	4.12157	-11.7378										0.0885	5.03819	-13.16
1:7006780	1	7006780	7.00678																0.09071	4.78822	-12.6605
1:7006817	1	7006817	7.00682				0.08434	4.12157	-11.7378										0.0885	5.03819	-13.16
1:7006903	1	7006903	7.0069				0.08434	4.12157	-11.7378										0.0885	5.03819	-13.16
1:7006966	1	7006966	7.00697				0.08635	4.08208	-11.5686										0.09071	5.11163	-13.1414
1:7007003	1	7007003	7.007																0.09292	4.85646	-12.6434
1:7007021	1	7007021	7.00702																0.09292	4.85646	-12.6434
1:7007195	1	7007195	7.0072																0.09292	5.00494	-12.6334
1:7007228	1	7007228	7.00723																0.09292	5.499	-13.2862
1:7007232	1	7007232	7.00723				0.08835	4.22997	-11.4395										0.0885	5.03819	-13.16
1:7007265	1	7007265	7.00727				0.08434	4.12157	-11.7378										0.0885	5.03819	-13.16
1:7007307	1	7007307	7.00731				0.08434	4.12157	-11.7378										0.0885	5.03819	-13.16
1:7007404	1	7007404	7.0074				0.08835	4.39801	-12.032										0.09292	4.61429	-12.2745
1:7007467	1	7007467	7.00747																0.1106	4.95972	-11.6049
1:7007519	1	7007519	7.00752				0.08434	4.12157	-11.7378										0.0885	5.03819	-13.16
1:7007566	1	7007566	7.00757				0.08233	4.07181	-12.0061										0.08628	4.71659	-13.0691
1:7007619	1	7007619	7.00762																0.09292	4.37495	-11.9077
1:7007658	1	7007658	7.00766																0.09071	4.78822	-12.6605
1:7007799	1	7007799	7.0078				0.08434	4.12157	-11.7378										0.0885	5.03819	-13.16
1:7007865	1	7007865	7.00786																0.09071	4.78822	-12.6605
1:7007983	1	7007983	7.00798																0.09071	4.78822	-12.6605
1:7008027	1	7008027	7.00803																0.09071	4.78822	-12.6605
1:7008057	1	7008057	7.00806																0.09071	4.78822	-12.6605
1:7008252	1	7008252	7.00825																0.09735	4.88719	-12.493
1:7008513	1	7008513	7.00851																0.09292	4.81684	-12.6453
1:7008533	1	7008533	7.00853																0.09292	4.81684	-12.6453
1:7008587	1	7008587	7.00859																0.0885	4.56819	-12.7143
1:7008623	1	7008623	7.00862				0.08233	4.00361	-11.9207										0.08628	4.82315	-13.2572
1:7008734	1	7008734	7.00873				0.09036	4.2571	-11.8076										0.09292	5.22894	-13.2551
1:7008735	1	7008735	7.00873				0.09036	4.2571	-11.8076										0.09292	5.22894	-13.2551
1:7008765	1	7008765	7.00877																0.09071	5.06645	-13.14
1:7008780	1	7008780	7.00878																0.09071	5.06645	-13.14
1:7010522	1	7010522	7.01052				0.08434	4.12157	-11.7378										0.0885	5.03819	-13.16
1:7010562	1	7010562	7.01056																0.1062	4.33342	-10.6325
1:7011281	1	7011281	7.01128																0.09292	5.44827	-13.4935
1:7011470	1	7011470	7.01147																0.09292	5.11061	-13.0956
1:7011487	1	7011487	7.01149																0.09071	5.06645	-13.14
1:7011995	1	7011995	7.01199				0.08434	4.12157	-11.7378										0.0885	5.03819	-13.16
1:7012243	1	7012243	7.01224																0.09071	4.959	-12.8892
1:7014140	1	7014140	7.01414				0.06627	4.73414	-14.7386
1:7014248	1	7014248	7.01425				0.06627	4.73414	-14.7386
1:7014465	1	7014465	7.01447				0.06827	4.69339	-14.4883
1:7015065	1	7015065	7.01506				0.06827	4.4736	-14.2808
1:7016736	1	7016736	7.01674				0.06827	4.42874	-14.1541
1:7016954	1	7016954	7.01695				0.06225	5.03445	-15.8498
1:7016979	1	7016979	7.01698				0.05422	4.00567	-14.2503
1:7017049	1	7017049	7.01705				0.06426	4.36683	-14.3209
1:7017643	1	7017643	7.01764				0.06426	4.36683	-14.3209
1:7018748	1	7018748	7.01875				0.06426	4.36683	-14.3209
1:7019092	1	7019092	7.01909				0.06426	4.36683	-14.3209
1:7019338	1	7019338	7.01934				0.06426	4.36683	-14.3209
1:7019561	1	7019561	7.01956				0.06426	4.36683	-14.3209
1:7019577	1	7019577	7.01958				0.06426	4.36683	-14.3209
1:7019635	1	7019635	7.01964				0.06426	4.36683	-14.3209
1:7019808	1	7019808	7.01981				0.06426	4.36683	-14.3209
1:7019869	1	7019869	7.01987				0.06627	4.36683	-14.3209
1:7019919	1	7019919	7.01992				0.06426	4.36683	-14.3209
1:7020095	1	7020095	7.0201				0.06426	4.36683	-14.3209
1:7020261	1	7020261	7.02026				0.06426	4.36683	-14.3209
1:7020432	1	7020432	7.02043				0.06426	4.36683	-14.3209
1:7020518	1	7020518	7.02052				0.06225	4.1094	-14.4244
1:7020520	1	7020520	7.02052				0.06225	4.1094	-14.4244
1:7020571	1	7020571	7.02057				0.06827	4.19892	-13.8551
1:7020711	1	7020711	7.02071				0.06426	4.36683	-14.3209
1:7020724	1	7020724	7.02072				0.06426	4.36683	-14.3209
1:7020728	1	7020728	7.02073				0.06627	5.04461	-15.2121
1:7021028	1	7021028	7.02103				0.06426	4.36683	-14.3209
1:7022100	1	7022100	7.0221				0.07028	4.17496	-13.6097
1:7860562	1	7860562	7.86056				0.0743	4.10525	-14.0846
1:8012231	1	8012231	8.01223				0.05422	4.70413	-16.7989
1:8291534	1	8291534	8.29153																0.0531	4.64197	-18.5738
1:9009064	1	9009064	9.00906	0.06627	5.1886	-16.1522
1:9009116	1	9009116	9.00912	0.05221	5.34954	-17.4163
1:11037705	1	11037705	11.0377				0.05823	4.24874	-28.087
1:11205686	1	11205686	11.2057				0.2671	4.33428	-8.66983
1:12368222	1	12368222	12.3682	0.3655	4.92018	-13.7602
1:12393306	1	12393306	12.3933	0.492	4.53542	7.62094
1:12409750	1	12409750	12.4098	0.2811	4.04345	7.55765
1:12431626	1	12431626	12.4316	0.2811	4.21735	7.61007
1:13515804	1	13515804	13.5158	0.06024	4.70668	-17.6129
1:13515815	1	13515815	13.5158	0.06225	4.97267	-17.9537
1:13515896	1	13515896	13.5159	0.06225	4.62748	-16.9973
1:13515922	1	13515922	13.5159	0.06426	4.02349	-15.5103
1:13517967	1	13517967	13.518	0.06024	4.70668	-17.6129
1:13517997	1	13517997	13.518	0.05823	5.3847	-18.3384
1:13518021	1	13518021	13.518	0.05622	4.14327	-16.2755
1:13518260	1	13518260	13.5183	0.05622	4.14327	-16.2755
1:13519142	1	13519142	13.5191	0.07028	4.63002	-15.4763
1:13519643	1	13519643	13.5196	0.05221	4.99456	-18.445
1:13519905	1	13519905	13.5199	0.05823	5.21419	-18.3515
1:13520207	1	13520207	13.5202	0.05622	5.30105	-18.5849
1:13520276	1	13520276	13.5203	0.05622	5.30105	-18.5849
1:13520367	1	13520367	13.5204	0.06225	4.3205	-16.5588
1:13520732	1	13520732	13.5207	0.06024	4.70668	-17.6129
1:13520800	1	13520800	13.5208	0.05622	4.33348	-17.0827
1:13521669	1	13521669	13.5217	0.06024	4.70668	-17.6129
1:13522715	1	13522715	13.5227	0.06024	4.70668	-17.6129
1:13523265	1	13523265	13.5233	0.06024	4.70668	-17.6129
1:13525373	1	13525373	13.5254	0.06024	4.70668	-17.6129
1:13525564	1	13525564	13.5256	0.06426	4.4251	-16.168
1:13526970	1	13526970	13.527	0.06024	4.70668	-17.6129
1:13528355	1	13528355	13.5284	0.06627	4.06389	-15.2948
1:13528410	1	13528410	13.5284	0.06426	4.93422	-17.2952
1:13528628	1	13528628	13.5286	0.06426	5.43227	-18.2147
1:13528967	1	13528967	13.529	0.06024	4.70668	-17.6129
1:13529810	1	13529810	13.5298	0.06024	4.70668	-17.6129
1:13529903	1	13529903	13.5299	0.06225	4.26665	-16.2834
1:13530210	1	13530210	13.5302	0.06225	4.67218	-17.1373
1:13530437	1	13530437	13.5304	0.06426	5.33385	-18.5094
1:13531153	1	13531153	13.5312	0.06225	4.19554	-16.6808
1:13531999	1	13531999	13.532	0.05622	4.14327	-16.2755
1:13532320	1	13532320	13.5323	0.06024	4.70668	-17.6129
1:13532365	1	13532365	13.5324	0.06225	4.89021	-17.7114
1:13532567	1	13532567	13.5326	0.06225	4.45136	-16.751
1:13532592	1	13532592	13.5326	0.06024	4.70668	-17.6129
1:13532684	1	13532684	13.5327	0.06225	4.51869	-16.9066
1:13532714	1	13532714	13.5327	0.06225	4.50956	-16.7707
1:13533101	1	13533101	13.5331	0.06426	4.32578	-15.9656
1:13534862	1	13534862	13.5349	0.07831	4.40453	-14.9085
1:13535904	1	13535904	13.5359	0.06225	4.27434	-16.4752
1:13536009	1	13536009	13.536	0.06024	4.70668	-17.6129
1:13536066	1	13536066	13.5361	0.06225	4.19554	-16.6808
1:13536081	1	13536081	13.5361	0.06225	4.19554	-16.6808
1:13536145	1	13536145	13.5361	0.06024	4.70668	-17.6129
1:13537708	1	13537708	13.5377	0.06024	4.70668	-17.6129
1:13537847	1	13537847	13.5378	0.06024	4.70668	-17.6129
1:13538057	1	13538057	13.5381	0.06024	4.70668	-17.6129
1:13538184	1	13538184	13.5382	0.06024	4.70668	-17.6129
1:13538201	1	13538201	13.5382	0.06024	4.70668	-17.6129
1:13538989	1	13538989	13.539	0.06225	4.27677	-16.5237
1:13539157	1	13539157	13.5392	0.06225	4.96333	-17.664
1:13539338	1	13539338	13.5393	0.06024	4.70668	-17.6129
1:13539383	1	13539383	13.5394	0.06024	4.70668	-17.6129
1:13539652	1	13539652	13.5397	0.06024	4.70668	-17.6129
1:13539755	1	13539755	13.5398	0.06024	4.70668	-17.6129
1:13539791	1	13539791	13.5398	0.06426	4.26132	-15.9589
1:13539926	1	13539926	13.5399	0.06024	4.70668	-17.6129
1:13539944	1	13539944	13.5399	0.05422	4.49133	-18.8005
1:13540775	1	13540775	13.5408	0.06024	4.56024	-17.5107
1:13540829	1	13540829	13.5408	0.05823	4.72315	-18.2173
1:13540964	1	13540964	13.541	0.05823	4.72315	-18.2173
1:13540994	1	13540994	13.541	0.06024	4.7894	-17.9509
1:13541101	1	13541101	13.5411	0.05823	4.72315	-18.2173
1:13541193	1	13541193	13.5412	0.05823	4.72315	-18.2173
1:13541342	1	13541342	13.5413	0.06225	4.52051	-16.3704
1:13557622	1	13557622	13.5576	0.06426	5.06686	-17.8637
1:13557762	1	13557762	13.5578	0.06225	4.3805	-16.5777
1:13558053	1	13558053	13.5581	0.06426	4.72205	-17.0349
1:13560236	1	13560236	13.5602	0.06024	4.70668	-17.6129
1:13560365	1	13560365	13.5604	0.06225	4.72071	-17.2854
1:13561040	1	13561040	13.561	0.06024	4.70668	-17.6129
1:13562862	1	13562862	13.5629	0.06024	4.70668	-17.6129
1:13562886	1	13562886	13.5629	0.06225	4.74416	-17.3754
1:13566373	1	13566373	13.5664	0.06225	4.76835	-17.5117
1:13566874	1	13566874	13.5669	0.06024	4.70668	-17.6129
1:13568702	1	13568702	13.5687	0.06225	4.35847	-16.4864
1:13569704	1	13569704	13.5697	0.06225	4.5138	-16.5043
1:13569748	1	13569748	13.5697	0.08434	4.30945	-13.8209
1:13569758	1	13569758	13.5698	0.06225	4.60229	-16.1318
1:13569846	1	13569846	13.5698	0.06627	4.00952	-15.2645
1:13570008	1	13570008	13.57	0.06024	4.70668	-17.6129
1:13570142	1	13570142	13.5701	0.06426	4.53531	-15.9717
1:13570597	1	13570597	13.5706	0.05221	5.94306	-19.7551
1:13573728	1	13573728	13.5737	0.07631	4.04202	-15.3992
1:13886994	1	13886994	13.887	0.07028	4.51693	-16.2768
1:15856338	1	15856338	15.8563																0.1549	4.22475	-15.0853
1:16006936	1	16006936	16.0069																0.4823	4.03603	-12.1197
1:16007661	1	16007661	16.0077																0.4801	4.97777	-13.2459
1:17538197	1	17538197	17.5382																0.115	4.15467	-15.6769
1:17834389	1	17834389	17.8344				0.4217	5.02222	-7.95083
1:17834408	1	17834408	17.8344				0.3273	4.35983	-7.23436
1:20155284	1	20155284	20.1553													0.0708	5.87264	-17.6347
1:24876177	1	24876177	24.8762													0.1681	4.99907	-16.5428
1:24934134	1	24934134	24.9341										0.3115	4.31107	7.76804
1:34334265	1	34334265	34.3343	0.05622	4.07186	-12.1726
1:35896706	1	35896706	35.8967										0.1209	5.14335	-18.7889
1:36937306	1	36937306	36.9373							0.125	4.84389	-16.4286	0.125	5.20464	-23.3736
1:38500605	1	38500605	38.5006				0.4398	4.20892	-7.60649
1:38500615	1	38500615	38.5006				0.4418	4.32902	-7.70363
1:38572787	1	38572787	38.5728				0.4217	4.07509	-7.56747
1:38572824	1	38572824	38.5728				0.4217	4.07509	-7.56747
1:38591261	1	38591261	38.5913				0.2932	5.01521	-8.85527
1:38592514	1	38592514	38.5925				0.4498	4.02523	-7.14441
1:38593161	1	38593161	38.5932				0.4478	4.09925	-7.1671
1:38596312	1	38596312	38.5963				0.4578	4.16176	-7.26886
1:38598909	1	38598909	38.5989				0.4498	4.02523	-7.14441
1:38601051	1	38601051	38.6011				0.4458	4.06562	-7.17926
1:38601233	1	38601233	38.6012				0.4498	4.02523	-7.14441
1:38601728	1	38601728	38.6017				0.4518	4.02523	-7.14441
1:38606245	1	38606245	38.6062				0.4538	4.16791	-7.28111
1:38616110	1	38616110	38.6161																0.4956	4.14805	-6.88973
1:38617977	1	38617977	38.618																0.4934	4.02356	-6.78154
1:38618529	1	38618529	38.6185																0.4956	4.14805	-6.88973
1:38620169	1	38620169	38.6202																0.4934	4.32055	-7.07945
1:38622564	1	38622564	38.6226																0.4912	4.08622	6.83729
1:38622684	1	38622684	38.6227																0.4956	4.14805	-6.88973
1:38623143	1	38623143	38.6231				0.4076	4.00284	-7.19024
1:38624059	1	38624059	38.6241																0.4956	4.14805	-6.88973
1:38624232	1	38624232	38.6242				0.4096	4.1625	-7.36292
1:38626020	1	38626020	38.626																0.4912	4.10383	-6.90389
1:38626022	1	38626022	38.626																0.4912	4.10383	-6.90389
1:38626257	1	38626257	38.6263																0.4934	4.47115	-7.18947
1:38626345	1	38626345	38.6263																0.4845	4.52563	7.27578
1:38626861	1	38626861	38.6269																0.4934	4.02353	-6.78069
1:38626870	1	38626870	38.6269				0.4076	4.386	-7.55319
1:38626998	1	38626998	38.627																0.4934	4.01685	-6.75675
1:38627219	1	38627219	38.6272																0.4889	4.38914	7.08674
1:38627317	1	38627317	38.6273																0.4956	4.14805	-6.88973
1:38627449	1	38627449	38.6274																0.4956	4.19472	-6.91261
1:38627649	1	38627649	38.6276																0.4867	4.25496	7.01471
1:38627688	1	38627688	38.6277																0.4912	4.12038	6.85787
1:38627689	1	38627689	38.6277																0.4912	4.12038	6.85787
1:38627772	1	38627772	38.6278				0.4036	4.38533	-7.58864
1:38627985	1	38627985	38.628				0.4036	4.38533	-7.58864
1:38627992	1	38627992	38.628				0.4036	4.38533	-7.58864
1:38628222	1	38628222	38.6282				0.4076	4.06213	-7.27243
1:38636844	1	38636844	38.6368				0.4337	4.66627	-8.02808
1:38637250	1	38637250	38.6373				0.4398	4.34762	-7.62366
1:38638271	1	38638271	38.6383				0.4418	4.50352	-7.80855
1:38638789	1	38638789	38.6388				0.4357	4.40729	-7.575
1:38638792	1	38638792	38.6388				0.4398	4.50736	-7.76686
1:38638817	1	38638817	38.6388				0.4418	4.27626	-7.53926
1:38638945	1	38638945	38.6389				0.4398	4.80729	-8.07589
1:38639024	1	38639024	38.639				0.4518	4.02644	-7.38223
1:38639028	1	38639028	38.639				0.4498	4.02644	-7.38223
1:38639105	1	38639105	38.6391				0.4418	4.05237	-7.43857
1:38641855	1	38641855	38.6419																0.2323	5.37309	12.0228
1:38650708	1	38650708	38.6507				0.4297	4.06916	-6.9551
1:38652760	1	38652760	38.6528				0.4277	4.06916	-6.9551
1:38663823	1	38663823	38.6638				0.4116	4.10547	-7.02758
1:38690847	1	38690847	38.6908																0.3252	4.29543	-9.25947
1:39783632	1	39783632	39.7836																0.0885	4.02274	-11.9518
1:40098050	1	40098050	40.0981	0.4096	4.60967	8.96149
1:41122938	1	41122938	41.1229													0.4093	4.07099	-7.46251
1:41124568	1	41124568	41.1246													0.4159	4.11205	-7.526
1:41132905	1	41132905	41.1329													0.4137	4.06268	-7.46651
1:41133132	1	41133132	41.1331													0.4159	4.10729	-7.53709
1:41135517	1	41135517	41.1355													0.3628	4.17109	-8.44926
1:41136781	1	41136781	41.1368													0.365	4.26309	-8.51204
1:41137471	1	41137471	41.1375													0.365	4.03185	-8.29592
1:41150930	1	41150930	41.1509													0.3518	4.01552	-8.2877
1:41172681	1	41172681	41.1727													0.2257	4.09435	-11.754
1:41761386	1	41761386	41.7614							0.06352	4.63035	-10.6182
1:42532859	1	42532859	42.5329							0.07787	4.27281	12.7143
2:720973	2	720973	0.720973													0.281	4.58708	-7.9348
2:720976	2	720976	0.720976													0.2456	4.17743	-8.40911
2:1054777	2	1054777	1.05478							0.1455	4.94569	-18.0061				0.1571	4.54124	-21.2573
2:1189684	2	1189684	1.18968													0.2345	4.30826	-9.82793
2:1570115	2	1570115	1.57011													0.2633	5.18393	-12.4287
2:2144734	2	2144734	2.14473				0.1707	4.0286	-15.2842	0.1742	4.26782	-12.9662
2:2221883	2	2221883	2.22188							0.1639	4.60796	-14.6295
2:2753204	2	2753204	2.7532							0.1598	4.74699	-12.505	0.1598	4.86051	-16.59
2:2801152	2	2801152	2.80115				0.1325	4.46641	-16.7627
2:2845949	2	2845949	2.84595													0.1261	5.80097	-17.6369
2:6953817	2	6953817	6.95382				0.05221	6.18861	-15.3827
2:9485622	2	9485622	9.48562													0.146	4.56408	-16.3968
2:10382564	2	10382564	10.3826	0.3715	4.07928	-8.86156
2:11108806	2	11108806	11.1088													0.1615	4.41725	10.1386
2:11108812	2	11108812	11.1088													0.1659	4.2052	9.7757
2:13253059	2	13253059	13.2531				0.05422	4.07211	12.5435
2:16001583	2	16001583	16.0016	0.06627	4.67668	-13.8382
2:16633721	2	16633721	16.6337				0.06627	4.36513	-11.1151
2:18183141	2	18183141	18.1831																0.115	4.41035	-17.408
2:18588393	2	18588393	18.5884										0.07377	4.16016	-13.1645
2:19391801	2	19391801	19.3918										0.1189	4.27735	-19.2205
2:19552169	2	19552169	19.5522							0.05123	4.97529	-20.1666
2:19739030	2	19739030	19.739													0.1504	4.49833	-16.8169
2:19960722	2	19960722	19.9607							0.1291	4.30011	-17.6072
2:19972844	2	19972844	19.9728				0.1325	4.51119	-21.415
2:19982590	2	19982590	19.9826				0.1486	5.48337	-22.5011
2:19983384	2	19983384	19.9834				0.1446	4.16297	-18.7829
2:19990646	2	19990646	19.9906				0.1506	4.31062	-19.3465
2:19998597	2	19998597	19.9986				0.1426	4.0895	-18.2279
2:20000320	2	20000320	20.0003				0.1486	5.48337	-22.5011
2:20105808	2	20105808	20.1058																0.1372	4.24674	-23.1871
2:20142769	2	20142769	20.1428							0.1414	4.27855	-11.1418
2:20157662	2	20157662	20.1577							0.1455	4.32732	-13.5579
2:20166731	2	20166731	20.1667							0.1906	5.01786	-12.5452	0.1906	4.09609	-15.5912
2:20166734	2	20166734	20.1667							0.1906	5.01786	-12.5452	0.1906	4.09609	-15.5912
2:20166897	2	20166897	20.1669							0.1926	4.85068	-12.1788
2:20170883	2	20170883	20.1709							0.1332	4.25842	-14.3533
2:20170892	2	20170892	20.1709							0.1332	4.25842	-14.3533
2:20171253	2	20171253	20.1713							0.1332	4.25842	-14.3533
2:20171347	2	20171347	20.1713							0.1311	4.00822	-13.7361
2:20171531	2	20171531	20.1715										0.2049	4.03262	-14.2674
2:20171551	2	20171551	20.1716							0.1352	4.37451	-14.9293
2:20193043	2	20193043	20.193							0.1393	4.03463	-13.7644							0.1504	4.69087	-18.8062
2:20193635	2	20193635	20.1936							0.1844	4.83871	-11.3798
2:20194867	2	20194867	20.1949							0.1783	4.59219	-11.4016
2:20222316	2	20222316	20.2223							0.1311	4.36092	-14.1528
2:20223447	2	20223447	20.2234							0.1311	5.56025	-17.6675	0.1311	4.30682	-21.0876
2:20223512	2	20223512	20.2235							0.1373	4.63784	-16.5841
2:20224799	2	20224799	20.2248							0.1352	4.59346	-16.9444
2:20225440	2	20225440	20.2254							0.1352	4.74717	-14.7763
2:20227672	2	20227672	20.2277							0.1393	4.44715	-13.4777
2:20228155	2	20228155	20.2282							0.1393	4.19653	-12.9629
2:20228164	2	20228164	20.2282							0.1537	4.13957	-11.4951	0.1537	4.83792	-16.7668
2:20231711	2	20231711	20.2317							0.1311	5.03061	-15.3169
2:20231824	2	20231824	20.2318							0.1393	4.56421	-13.4995
2:20231872	2	20231872	20.2319							0.1414	5.86621	-15.6371	0.1414	4.71817	-18.6066
2:20232601	2	20232601	20.2326							0.1311	5.03061	-15.3169
2:20232640	2	20232640	20.2326							0.1373	4.0955	-13.2841
2:20232694	2	20232694	20.2327							0.1373	4.0955	-13.2841
2:20232734	2	20232734	20.2327							0.1332	4.4625	-14.6516
2:20232766	2	20232766	20.2328							0.1393	4.76365	-14.1329
2:20233332	2	20233332	20.2333							0.1373	4.48818	-14.0212
2:20233663	2	20233663	20.2337							0.1414	4.02524	-12.2932
2:20234172	2	20234172	20.2342							0.1332	5.32327	-15.4173
2:20234191	2	20234191	20.2342							0.1291	4.53244	-15.4211
2:20234304	2	20234304	20.2343							0.1352	4.20839	-13.8648
2:20234629	2	20234629	20.2346							0.1373	4.61841	-14.2313
2:20234822	2	20234822	20.2348										0.3873	4.03502	-9.73151
2:20235908	2	20235908	20.2359							0.1393	4.56421	-13.4995
2:20236047	2	20236047	20.236							0.1373	4.80624	-14.1632
2:20236073	2	20236073	20.2361							0.1373	4.80624	-14.1632
2:20236190	2	20236190	20.2362							0.1332	4.4625	-14.6516
2:20236191	2	20236191	20.2362							0.1332	4.4625	-14.6516
2:20236302	2	20236302	20.2363							0.1393	4.24805	-12.9744
2:20236462	2	20236462	20.2365							0.1393	4.71753	-13.8949
2:20236493	2	20236493	20.2365							0.1393	4.71753	-13.8949
2:20236502	2	20236502	20.2365							0.1434	4.19319	-12.3256
2:20237007	2	20237007	20.237							0.1393	4.56421	-13.4995
2:20237322	2	20237322	20.2373							0.1824	6.01512	-13.0022
2:20237459	2	20237459	20.2375							0.1373	4.80624	-14.1632
2:20237549	2	20237549	20.2375							0.1393	4.56421	-13.4995
2:20237559	2	20237559	20.2376							0.1393	4.56421	-13.4995
2:20237578	2	20237578	20.2376							0.1434	4.02054	-11.5468
2:20237771	2	20237771	20.2378							0.1393	4.56421	-13.4995
2:20237851	2	20237851	20.2379							0.1393	4.56421	-13.4995
2:20238070	2	20238070	20.2381							0.1414	4.90044	-13.757							0.1527	4.01136	-15.4732
2:20238252	2	20238252	20.2383							0.1455	4.2698	-12.4192
2:20242976	2	20242976	20.243							0.1393	4.56421	-13.4995
2:20245036	2	20245036	20.245							0.1578	4.14614	-11.228
2:20245418	2	20245418	20.2454							0.1455	4.21376	-12.2257
2:20245468	2	20245468	20.2455							0.1373	4.80624	-14.1632
2:20245483	2	20245483	20.2455							0.1332	4.4625	-14.6516
2:20245824	2	20245824	20.2458							0.1373	4.80624	-14.1632
2:20267513	2	20267513	20.2675							0.1066	4.33622	-12.6899
2:20267515	2	20267515	20.2675							0.1025	4.93482	-13.447
2:20267521	2	20267521	20.2675							0.1025	4.93482	-13.447
2:20267532	2	20267532	20.2675							0.1086	5.01536	-13.6002
2:20267559	2	20267559	20.2676							0.1107	4.09943	-12.4798
2:20267566	2	20267566	20.2676							0.1107	4.09943	-12.4798
2:20322097	2	20322097	20.3221							0.1332	4.06964	-11.8354
2:20333500	2	20333500	20.3335							0.1148	4.21972	-12.385
2:20334818	2	20334818	20.3348							0.1373	4.12936	-12.6393
2:20335818	2	20335818	20.3358							0.127	4.30027	-13.8871
2:20344515	2	20344515	20.3445							0.1455	4.08272	-11.8739
2:20344516	2	20344516	20.3445																0.1571	4.20223	-15.1494
2:20348075	2	20348075	20.3481							0.125	4.01735	-13.2775
2:20354149	2	20354149	20.3541							0.127	4.46191	-14.2731
2:20366024	2	20366024	20.366							0.1148	5.02952	-13.5952
2:20366027	2	20366027	20.366							0.1148	5.02952	-13.5952
2:20366514	2	20366514	20.3665							0.123	4.93493	-14.9696
2:20396209	2	20396209	20.3962							0.123	4.3537	-14.0244
2:20396249	2	20396249	20.3962							0.123	4.3537	-14.0244
2:20396297	2	20396297	20.3963							0.123	4.3537	-14.0244
2:20407215	2	20407215	20.4072							0.1352	4.1739	-12.6844
2:20411054	2	20411054	20.4111							0.127	4.87242	-14.5363
2:20411058	2	20411058	20.4111							0.1209	4.22158	-14.8444
2:20411098	2	20411098	20.4111							0.125	4.29101	-13.5843
2:20419567	2	20419567	20.4196							0.127	4.22307	-13.9449
2:20420823	2	20420823	20.4208							0.1311	4.09862	-13.0852
2:20422338	2	20422338	20.4223							0.1291	4.42422	-13.3157
2:20422339	2	20422339	20.4223							0.1332	4.24149	-12.9331
2:20448785	2	20448785	20.4488							0.1311	4.26956	-12.807
2:20449227	2	20449227	20.4492							0.127	4.46191	-14.2731
2:20454175	2	20454175	20.4542							0.1332	4.19497	-13.2702
2:20470792	2	20470792	20.4708							0.1311	4.75953	-14.0454
2:20475128	2	20475128	20.4751							0.127	4.03037	-13.4857
2:20475144	2	20475144	20.4751							0.127	4.03037	-13.4857
2:20482082	2	20482082	20.4821							0.1291	4.02795	-13.0382
2:20484265	2	20484265	20.4843							0.125	5.05931	-14.8649
2:20484273	2	20484273	20.4843							0.127	4.86065	-14.2384
2:20484276	2	20484276	20.4843							0.125	5.05931	-14.8649
2:20484277	2	20484277	20.4843							0.127	4.67148	-14.117
2:20484293	2	20484293	20.4843							0.127	4.67148	-14.117
2:20484421	2	20484421	20.4844							0.127	4.18594	-13.7302
2:20484428	2	20484428	20.4844							0.123	4.93493	-14.9696
2:20489794	2	20489794	20.4898							0.1291	4.44049	-13.7899
2:20509870	2	20509870	20.5099							0.127	4.52049	-14.795
2:20511981	2	20511981	20.512							0.1209	4.12829	-14.2939
2:20517800	2	20517800	20.5178							0.1189	4.59181	-15.5776
2:20529246	2	20529246	20.5292							0.127	4.17191	-13.7386
2:20539107	2	20539107	20.5391							0.1291	4.63949	-14.2361
2:20549109	2	20549109	20.5491							0.125	4.07661	-13.2436
2:20549202	2	20549202	20.5492							0.1373	4.27083	-12.5355
2:20549852	2	20549852	20.5499							0.1291	4.07298	-13.1626
2:20559778	2	20559778	20.5598							0.1291	4.01122	-13.2187
2:20566571	2	20566571	20.5666							0.1475	4.45036	-11.0397
2:20569068	2	20569068	20.5691							0.1168	4.14826	-14.4707
2:20572489	2	20572489	20.5725							0.1189	4.05608	-14.0433
2:20572531	2	20572531	20.5725							0.127	4.13884	-13.3358
2:20587065	2	20587065	20.5871							0.166	4.30718	-11.5837
2:20591402	2	20591402	20.5914							0.1311	4.2569	-14.3068
2:20655855	2	20655855	20.6559													0.1593	4.8374	-15.1676
2:20683468	2	20683468	20.6835													0.177	4.18299	-12.9858
2:20683477	2	20683477	20.6835													0.1792	4.41596	-13.2338
2:20683483	2	20683483	20.6835													0.1792	4.41596	-13.2338
2:20685791	2	20685791	20.6858													0.1416	4.24839	-17.1781
2:20687869	2	20687869	20.6879													0.1482	4.14197	-14.5854
2:20687985	2	20687985	20.688							0.127	4.35915	-14.2246
2:20727616	2	20727616	20.7276							0.1352	4.2692	-12.4964
2:21010983	2	21010983	21.011	0.06024	4.55419	-12.7498
2:21144669	2	21144669	21.1447							0.05328	4.24717	-10.1044
2:24217904	2	24217904	24.2179				0.1386	4.00688	-11.3867
2:24221184	2	24221184	24.2212				0.1526	4.21548	-10.9366
2:24224230	2	24224230	24.2242				0.1486	4.03609	-10.7136
2:24332893	2	24332893	24.3329	0.2088	4.09629	9.95957
2:24377997	2	24377997	24.378							0.07172	4.14624	-11.7803
2:24482089	2	24482089	24.4821																0.2522	4.06753	-8.8391
2:24482090	2	24482090	24.4821																0.07743	4.41276	-11.6985
2:24491954	2	24491954	24.492																0.05973	4.63065	-12.7578
2:27387519	2	27387519	27.3875							0.05738	4.23954	-21.7743
2:27530651	2	27530651	27.5307																0.1217	4.81983	-12.0201
2:27545986	2	27545986	27.546																0.1881	4.06113	-8.90821
2:27555001	2	27555001	27.555																0.1991	4.55946	-8.83401
2:27569818	2	27569818	27.5698																0.1814	4.06802	-9.0403
2:27608029	2	27608029	27.608																0.1549	4.26109	-9.43352
2:27612305	2	27612305	27.6123																0.1549	4.07316	-9.21736
2:27619690	2	27619690	27.6197																0.1593	4.1426	-9.1311
2:27619730	2	27619730	27.6197																0.1593	4.1426	-9.1311
2:27632417	2	27632417	27.6324																0.1549	4.1957	-9.28683
2:27633223	2	27633223	27.6332																0.1527	4.03643	-9.2477
2:27635875	2	27635875	27.6359																0.146	4.55428	-10.0421
2:29058886	2	29058886	29.0589				0.1124	4.31607	-12.1505
2:33222276	2	33222276	33.2223																0.4181	4.33991	-11.1494
2:34520385	2	34520385	34.5204				0.2189	4.71287	-9.8433
2:34707187	2	34707187	34.7072	0.0502	4.3107	-17.4685
2:34711410	2	34711410	34.7114	0.05221	4.39373	-15.9989
2:34739551	2	34739551	34.7396	0.05823	4.39087	-15.0914
3:955071	3	955071	0.955071							0.127	4.00065	-9.87895
3:1224452	3	1224452	1.22445													0.2102	4.06326	-13.8234
3:1224453	3	1224453	1.22445													0.2102	4.06326	-13.8234
3:1224455	3	1224455	1.22446													0.2102	4.06326	-13.8234
3:1224483	3	1224483	1.22448													0.2102	4.06326	-13.8234
3:1231308	3	1231308	1.23131													0.2168	4.0688	-13.7164
3:1231317	3	1231317	1.23132													0.2168	4.0688	-13.7164
3:1712841	3	1712841	1.71284				0.1647	5.65155	-12.8758
3:2365166	3	2365166	2.36517													0.2677	4.00204	-9.84724
3:2378695	3	2378695	2.3787													0.2566	4.15637	-9.66885
3:2379936	3	2379936	2.37994													0.2677	4.00204	-9.84724
3:2387208	3	2387208	2.38721													0.2699	4.26112	-9.93843
3:2403307	3	2403307	2.40331													0.2788	4.54819	-9.85852
3:3466105	3	3466105	3.46611																0.104	4.2118	-16.9633
3:3467205	3	3467205	3.4672							0.1045	4.17662	-13.8152
3:3467245	3	3467245	3.46725							0.1086	5.27381	-15.2748
3:3467629	3	3467629	3.46763							0.08197	4.07846	-15.6067
3:3471899	3	3471899	3.4719							0.06352	4.93112	-32.5475
3:3471915	3	3471915	3.47192							0.06352	4.93112	-32.5475
3:3472006	3	3472006	3.47201																0.0708	4.50488	-31.6446
3:3472055	3	3472055	3.47206																0.06858	4.39511	-31.2092
3:3472056	3	3472056	3.47206																0.06858	4.39511	-31.2092
3:3472063	3	3472063	3.47206																0.06858	4.39511	-31.2092
3:3472245	3	3472245	3.47225							0.05943	5.35002	-31.4911	0.05943	4.10279	-34.5904
3:3472246	3	3472246	3.47225							0.05943	5.35002	-31.4911	0.05943	4.10279	-34.5904
3:3472260	3	3472260	3.47226							0.05943	5.35002	-31.4911	0.05943	4.10279	-34.5904
3:3472459	3	3472459	3.47246							0.05943	4.9905	-27.7347
3:3472788	3	3472788	3.47279							0.06557	5.46622	-24.5907
3:3472813	3	3472813	3.47281							0.06762	4.09013	-21.8377
3:3472996	3	3472996	3.473													0.07301	4.89984	-37.6965	0.07301	4.69797	-37.1302
3:3474211	3	3474211	3.47421							0.05943	4.43661	-17.085
3:3474215	3	3474215	3.47422							0.06148	4.78943	-20.4952
3:4020134	3	4020134	4.02013							0.1762	4.36023	-13.1303
3:4020327	3	4020327	4.02033							0.1721	4.70413	-14.1851
3:4020758	3	4020758	4.02076							0.1742	4.67209	-14.5114				0.1836	4.29477	-17.301
3:4020845	3	4020845	4.02084							0.1721	4.70413	-14.1851
3:4030520	3	4030520	4.03052							0.1721	4.10218	-12.7716
3:4030839	3	4030839	4.03084							0.1762	4.37059	-13.2185
3:4031184	3	4031184	4.03118							0.1721	4.69606	-14.1189
3:4031857	3	4031857	4.03186							0.1721	4.70413	-14.1851
3:4032690	3	4032690	4.03269							0.1742	4.11108	-13.0044
3:4033167	3	4033167	4.03317							0.1721	4.70413	-14.1851
3:4042009	3	4042009	4.04201							0.166	4.13129	-12.9958
3:5870474	3	5870474	5.87047							0.1844	4.73473	-10.1409
3:5876296	3	5876296	5.8763							0.2787	4.05649	-7.63989
3:5884602	3	5884602	5.8846				0.09639	4.28672	-10.9004				0.09836	4.33841	-11.1546
3:5893483	3	5893483	5.89348										0.08811	4.00937	-10.6125
3:5893507	3	5893507	5.89351										0.08811	4.00937	-10.6125
3:5893513	3	5893513	5.89351										0.08811	4.00937	-10.6125
3:5895233	3	5895233	5.89523										0.09426	4.44996	-11.2466
3:7012183	3	7012183	7.01218										0.1168	4.27364	-11.678
3:7012192	3	7012192	7.01219										0.1127	4.19993	-11.5872
3:7012195	3	7012195	7.0122										0.1168	4.54485	-11.9665
3:10284939	3	10284939	10.2849							0.1537	5.10737	-8.3631
3:10320325	3	10320325	10.3203							0.1455	4.42731	-7.46344
3:10346969	3	10346969	10.347							0.1373	5.30519	-8.45
3:11830345	3	11830345	11.8303							0.3053	4.03861	-5.56605
3:15389228	3	15389228	15.3892										0.1393	5.57973	-17.9529
3:15389288	3	15389288	15.3893										0.1414	5.48299	-18.0585
3:15389626	3	15389626	15.3896										0.166	6.89376	-18.2127				0.1748	5.11956	-15.055
3:15389757	3	15389757	15.3898							0.1209	6.45498	-12.6878				0.1305	4.09147	-12.3206
3:15390570	3	15390570	15.3906							0.125	5.93738	-11.8031				0.135	4.2455	-12.2257
3:15390943	3	15390943	15.3909							0.1209	6.45498	-12.6878				0.1305	4.09147	-12.3206
3:15391395	3	15391395	15.3914							0.1906	4.41776	-7.95775
3:15391407	3	15391407	15.3914							0.1189	6.42524	-12.558
3:15392034	3	15392034	15.392										0.1578	7.40874	-18.9268				0.1659	4.69531	-14.4394
3:15392094	3	15392094	15.3921							0.1639	4.0312	-10.3324	0.1639	6.31701	-16.6946
3:15392327	3	15392327	15.3923										0.1434	5.99099	-18.039
3:15397222	3	15397222	15.3972										0.1393	5.57973	-17.9529
3:15397703	3	15397703	15.3977										0.1373	5.23467	-18.2026
3:15399635	3	15399635	15.3996										0.1455	5.88584	-18.1135
3:15402489	3	15402489	15.4025										0.1434	5.99099	-18.039
3:15403572	3	15403572	15.4036										0.1393	5.57973	-17.9529
3:15403871	3	15403871	15.4039										0.1393	5.57973	-17.9529
3:15403932	3	15403932	15.4039										0.1373	5.83919	-18.0323
3:15404800	3	15404800	15.4048										0.1455	4.81063	-16.294
3:15404907	3	15404907	15.4049										0.1434	5.99099	-18.039
3:15404977	3	15404977	15.405										0.1434	5.99099	-18.039
3:15405561	3	15405561	15.4056										0.1475	5.44698	-17.0759
3:15406058	3	15406058	15.4061										0.1455	5.88584	-18.1135
3:15406219	3	15406219	15.4062										0.1373	5.98701	-18.3229
3:15406473	3	15406473	15.4065										0.1434	5.99099	-18.039
3:15407916	3	15407916	15.4079										0.1455	5.88584	-18.1135
3:15407995	3	15407995	15.408										0.1455	5.88584	-18.1135
3:15408776	3	15408776	15.4088										0.1373	5.55824	-18.9517
3:15408791	3	15408791	15.4088										0.1434	5.72213	-18.8914	0.1504	4.04204	-15.7087
3:15409365	3	15409365	15.4094										0.1434	5.05646	-16.9772
3:15409570	3	15409570	15.4096										0.1434	5.99099	-18.039
3:15409659	3	15409659	15.4097										0.1434	5.99099	-18.039
3:15409745	3	15409745	15.4097										0.1373	5.21698	-17.0486
3:15409861	3	15409861	15.4099										0.1414	5.48299	-18.0585
3:15409890	3	15409890	15.4099										0.1414	5.48299	-18.0585
3:15409994	3	15409994	15.41										0.1414	5.48299	-18.0585
3:15409999	3	15409999	15.41										0.1414	5.48299	-18.0585
3:15414772	3	15414772	15.4148										0.1393	5.57973	-17.9529
3:15419562	3	15419562	15.4196										0.1393	5.57973	-17.9529
3:15420413	3	15420413	15.4204										0.1373	4.89533	-16.535
3:15422112	3	15422112	15.4221										0.1393	4.78891	-16.5709
3:15423065	3	15423065	15.4231										0.1373	4.89533	-16.535
3:15423981	3	15423981	15.424										0.1393	5.57973	-17.9529
3:15424633	3	15424633	15.4246										0.1393	5.57973	-17.9529
3:15425400	3	15425400	15.4254										0.1393	5.57973	-17.9529
3:15461357	3	15461357	15.4614							0.1148	4.18532	-8.25633
3:15462654	3	15462654	15.4627							0.09631	5.32191	-11.2337
3:15464107	3	15464107	15.4641							0.1045	5.32132	-10.5333
3:15464219	3	15464219	15.4642							0.1004	5.49991	-10.9887
3:15464232	3	15464232	15.4642							0.1004	5.49991	-10.9887
3:15464525	3	15464525	15.4645							0.1025	4.98645	-10.2511
3:15464614	3	15464614	15.4646							0.1025	5.33146	-10.4965
3:15466101	3	15466101	15.4661							0.1045	5.32132	-10.5333
3:15466438	3	15466438	15.4664							0.1066	5.12332	-10.1686
3:15466612	3	15466612	15.4666							0.1066	5.12332	-10.1686
3:15466710	3	15466710	15.4667							0.09836	5.50701	-10.9426
3:15467572	3	15467572	15.4676							0.1025	5.28815	-10.5953
3:15469301	3	15469301	15.4693							0.09836	5.50701	-10.9426
3:15470290	3	15470290	15.4703							0.1004	5.49991	-10.9887
3:15470929	3	15470929	15.4709							0.1004	5.49991	-10.9887
3:15471027	3	15471027	15.471							0.09631	5.68975	-11.2472
3:15473180	3	15473180	15.4732							0.09836	5.50701	-10.9426
3:15474070	3	15474070	15.4741							0.07787	4.58083	-10.1757
3:15474287	3	15474287	15.4743							0.07787	4.58083	-10.1757
3:15474354	3	15474354	15.4744							0.07787	4.58083	-10.1757
3:15474554	3	15474554	15.4746							0.07787	4.58083	-10.1757
3:15475621	3	15475621	15.4756							0.07787	4.03427	-9.67875
3:15475924	3	15475924	15.4759							0.07992	4.54868	-10.1617
3:15475963	3	15475963	15.476							0.07992	4.54868	-10.1617
3:15476092	3	15476092	15.4761							0.07787	4.58083	-10.1757
3:15477100	3	15477100	15.4771							0.07787	4.58083	-10.1757
3:15691806	3	15691806	15.6918							0.08811	4.34363	-9.48038
3:15972591	3	15972591	15.9726				0.06827	4.08901	-13.3813
3:21179262	3	21179262	21.1793							0.06352	5.66321	-25.053
3:21746883	3	21746883	21.7469							0.05738	4.54698	-17.0758
3:22360056	3	22360056	22.3601							0.07992	4.07693	-9.32862
3:22763624	3	22763624	22.7636							0.07172	4.00692	-10.2069
3:22777915	3	22777915	22.7779							0.07172	4.00692	-10.2069
3:23000772	3	23000772	23.0008							0.07377	4.79858	-10.8524
3:28037282	3	28037282	28.0373																0.06416	4.25704	11.2785
3:28622795	3	28622795	28.6228	0.05823	5.02926	-17.5869	0.05823	6.33851	-19.7765
3:28622799	3	28622799	28.6228	0.06225	4.70043	-16.6328	0.06225	6.37002	-19.4438
3:28622942	3	28622942	28.6229				0.3775	4.46473	11.625
3:28622943	3	28622943	28.6229				0.3795	4.04765	10.9993
3:30445828	3	30445828	30.4458										0.1434	4.06667	11.1819
3:31267295	3	31267295	31.2673																0.08407	4.19673	-11.837
3:31267296	3	31267296	31.2673																0.0885	5.10526	-13.1959
3:32340758	3	32340758	32.3408				0.06024	4.37661	13.4963
3:32788268	3	32788268	32.7883																0.4204	4.34838	-12.5285
3:33607170	3	33607170	33.6072													0.07965	4.11638	-12.6416
3:33612369	3	33612369	33.6124													0.07301	4.03898	-13.1047
3:33612470	3	33612470	33.6125													0.07522	4.01879	-12.8382
3:33618358	3	33618358	33.6184													0.0708	4.2158	-13.4343
3:33619905	3	33619905	33.6199													0.07743	4.9265	-14.155
3:33629964	3	33629964	33.63													0.07743	4.55819	-13.7052
3:33631432	3	33631432	33.6314													0.07522	4.06683	-12.9192
3:33631624	3	33631624	33.6316													0.07522	4.06683	-12.9192
3:33631705	3	33631705	33.6317													0.07743	4.44947	-13.3652
3:33637235	3	33637235	33.6372													0.07743	4.4115	-13.5534
3:33637932	3	33637932	33.6379													0.07743	4.2381	-13.0383
3:33638210	3	33638210	33.6382													0.07965	4.21119	-12.8901
3:33643566	3	33643566	33.6436													0.09071	4.24386	-11.6187
3:33643761	3	33643761	33.6438													0.07301	4.20806	-13.0193
3:33652721	3	33652721	33.6527													0.07522	4.09845	-13.0441
3:33657249	3	33657249	33.6572													0.07522	4.16104	-13.074
3:33657974	3	33657974	33.658													0.0708	4.2158	-13.4343
3:33659700	3	33659700	33.6597													0.0708	4.11983	-13.3558
3:33659723	3	33659723	33.6597													0.07522	4.05521	-13.1135
3:33663008	3	33663008	33.663													0.07965	4.56883	-13.128
3:33663288	3	33663288	33.6633													0.07522	4.00997	-12.858
3:33678111	3	33678111	33.6781													0.07522	4.53728	-13.7653
3:33680382	3	33680382	33.6804													0.07301	4.22239	-13.5447
3:33680383	3	33680383	33.6804													0.07301	4.22239	-13.5447
3:33680893	3	33680893	33.6809													0.07743	4.60808	-13.6344
3:33684755	3	33684755	33.6848													0.07522	4.00535	-12.9014
3:33684765	3	33684765	33.6848													0.07522	4.00535	-12.9014
3:33686179	3	33686179	33.6862													0.08186	4.208	-12.5688
3:33686602	3	33686602	33.6866													0.07301	4.80514	-14.5244
3:33697610	3	33697610	33.6976													0.07965	4.02802	-12.4732
3:33700623	3	33700623	33.7006													0.07522	4.04197	-13.0356
3:33711375	3	33711375	33.7114													0.08407	4.00004	-12.2552
3:33727668	3	33727668	33.7277													0.07522	4.16104	-13.074
3:33730950	3	33730950	33.7309													0.07522	4.09649	-12.9723
3:33734419	3	33734419	33.7344													0.07522	4.46208	-13.5759
3:33738075	3	33738075	33.7381													0.07522	4.04197	-13.0356
3:33741679	3	33741679	33.7417													0.08186	4.07136	-12.5058
3:33751840	3	33751840	33.7518													0.07522	4.46208	-13.5759
3:33770702	3	33770702	33.7707																0.1217	4.02393	-10.2238
3:33804667	3	33804667	33.8047																0.1106	4.03633	-10.9316
3:35145048	3	35145048	35.145	0.06426	5.0648	-13.5386
3:35514224	3	35514224	35.5142							0.2008	5.63671	-13.1697
3:35638956	3	35638956	35.639							0.1947	4.05458	-9.32971
4:345903	4	345903	0.345903													0.1858	4.59825	-8.98055
4:1778621	4	1778621	1.77862													0.1527	5.15822	-13.7139	0.1527	4.99504	-13.4165
4:1778767	4	1778767	1.77877													0.1416	4.97206	-14.0495
4:1782275	4	1782275	1.78228													0.1416	4.97206	-14.0495
4:1782816	4	1782816	1.78282													0.1571	5.05444	-12.9899	0.1571	5.02422	-12.8541
4:1782908	4	1782908	1.78291													0.1416	4.97206	-14.0495
4:1806504	4	1806504	1.8065													0.1527	4.15684	-11.6348
4:1808186	4	1808186	1.80819													0.135	4.58622	-13.341
4:1808187	4	1808187	1.80819													0.135	4.58622	-13.341
4:1808642	4	1808642	1.80864													0.1416	4.97206	-14.0495
4:1808875	4	1808875	1.80888													0.1416	4.97206	-14.0495
4:1809001	4	1809001	1.809													0.1438	5.69053	-14.877
4:1810327	4	1810327	1.81033													0.1416	5.14149	-14.3119
4:1811051	4	1811051	1.81105													0.1416	4.97206	-14.0495
4:1811052	4	1811052	1.81105													0.1416	4.97206	-14.0495
4:1811701	4	1811701	1.8117													0.1416	4.97206	-14.0495
4:1811769	4	1811769	1.81177													0.1416	4.97206	-14.0495
4:1812433	4	1812433	1.81243													0.1416	4.97206	-14.0495
4:1812596	4	1812596	1.8126													0.1416	4.97206	-14.0495
4:1812883	4	1812883	1.81288													0.1394	5.04755	-14.0697
4:1903178	4	1903178	1.90318																0.2058	4.12517	-13.4093
4:1909476	4	1909476	1.90948																0.208	4.03273	-12.5882
4:1947660	4	1947660	1.94766																0.1991	4.053	-12.4575
4:2672769	4	2672769	2.67277				0.4418	4.08941	11.1629
4:2672770	4	2672770	2.67277				0.4337	4.67826	12.2496
4:3284514	4	3284514	3.28451													0.146	4.27235	-21.5196
4:3284530	4	3284530	3.28453													0.146	4.27235	-21.5196
4:3588421	4	3588421	3.58842																0.1327	4.22336	-10.9006
4:3672169	4	3672169	3.67217				0.1205	4.64238	-17.3639
4:3708544	4	3708544	3.70854													0.2168	4.59283	-13.5729
4:3712304	4	3712304	3.7123													0.1858	4.05621	-13.0761
4:3712306	4	3712306	3.71231													0.1858	4.05621	-13.0761
4:3795792	4	3795792	3.79579													0.1903	4.41682	-14.4784
4:3827857	4	3827857	3.82786													0.2235	4.37207	-12.5643
4:3842647	4	3842647	3.84265																0.1217	4.41436	-16.3865
4:3843635	4	3843635	3.84363													0.2478	4.47061	-11.1581
4:3858768	4	3858768	3.85877				0.249	5.28174	-12.9133
4:3941078	4	3941078	3.94108													0.1084	4.97311	-17.3242
4:4000609	4	4000609	4.00061				0.1968	4.37928	-12.3927
4:4323054	4	4323054	4.32305													0.2699	4.34822	-11.8115
4:5318722	4	5318722	5.31872							0.1434	4.64055	-10.5577
4:5376835	4	5376835	5.37683																0.1128	4.71566	-12.1952
4:13560566	4	13560566	13.5606													0.1836	4.146	-8.86659
4:13603520	4	13603520	13.6035													0.1106	4.13895	-11.5543
4:13699597	4	13699597	13.6996													0.135	4.21117	-10.4603
4:13699839	4	13699839	13.6998													0.1018	4.07669	-11.8018
4:13789439	4	13789439	13.7894													0.1195	4.07241	-11.0693
4:13792225	4	13792225	13.7922													0.1217	4.52595	-11.6427
4:13796945	4	13796945	13.7969													0.1084	4.67578	-12.4406
4:13809193	4	13809193	13.8092													0.1527	4.31873	-13.113
4:13809259	4	13809259	13.8093													0.1217	4.71821	-13.1977	0.1217	4.25037	-12.2994
4:13812687	4	13812687	13.8127																0.1836	4.06216	-11.1489
4:13858072	4	13858072	13.8581													0.115	4.22181	-11.5304
4:13893651	4	13893651	13.8937																0.08186	4.03559	-11.9062
4:13917322	4	13917322	13.9173																0.135	4.01262	-10.288
4:13919129	4	13919129	13.9191													0.07965	4.43644	-13.1316
4:13963291	4	13963291	13.9633																0.1372	4.01021	-9.80022
4:15972405	4	15972405	15.9724																0.07301	4.21487	-10.8827
4:16201884	4	16201884	16.2019													0.2412	4.54158	-12.0368
4:17118236	4	17118236	17.1182							0.168	4.49764	-9.57986
4:17137652	4	17137652	17.1377							0.1762	5.22367	-10.4886	0.1762	5.22381	-13.4017
4:17152302	4	17152302	17.1523							0.1721	5.78047	-10.8763	0.1721	4.76191	-12.4741
4:17166469	4	17166469	17.1665							0.1742	4.25233	-9.21237	0.1742	5.46665	-13.5557
4:17167745	4	17167745	17.1677							0.1742	4.70258	-9.70369	0.1742	4.9925	-12.8279
4:17225941	4	17225941	17.2259							0.1988	4.01575	-9.76377	0.1988	6.20453	-16.8613
4:21500471	4	21500471	21.5005													0.06416	4.36896	-13.859
4:21864799	4	21864799	21.8648							0.1352	4.7989	-13.1667
4:21888804	4	21888804	21.8888							0.1311	4.13838	-11.6193
4:21943742	4	21943742	21.9437							0.127	4.02472	-10.9116
4:22191296	4	22191296	22.1913													0.3142	4.27686	-10.4275
4:23062422	4	23062422	23.0624							0.08607	4.22683	-7.97841
4:23062447	4	23062447	23.0624							0.08607	4.22683	-7.97841
4:23064788	4	23064788	23.0648							0.08811	4.93505	-8.95642
4:23064843	4	23064843	23.0648							0.08607	4.22683	-7.97841
4:23065696	4	23065696	23.0657							0.07992	4.10221	-8.18149
4:23065700	4	23065700	23.0657							0.07992	4.10221	-8.18149
4:23065774	4	23065774	23.0658							0.07992	4.10221	-8.18149
4:23065905	4	23065905	23.0659							0.08607	4.22683	-7.97841
4:23066264	4	23066264	23.0663							0.08607	4.22683	-7.97841
4:23066319	4	23066319	23.0663							0.08607	4.22683	-7.97841
4:23066467	4	23066467	23.0665							0.08607	4.22683	-7.97841
4:23067429	4	23067429	23.0674							0.08607	4.22683	-7.97841
4:23067508	4	23067508	23.0675							0.08607	4.22683	-7.97841
4:23069245	4	23069245	23.0692							0.08607	4.22683	-7.97841
4:23069455	4	23069455	23.0695							0.08607	4.22683	-7.97841
4:23069675	4	23069675	23.0697							0.08607	4.22683	-7.97841
4:23069831	4	23069831	23.0698							0.08607	4.22683	-7.97841
4:23070291	4	23070291	23.0703							0.08402	4.62386	-8.48052
4:23070764	4	23070764	23.0708							0.08607	4.22683	-7.97841
4:23070941	4	23070941	23.0709							0.08607	4.22683	-7.97841
4:23071551	4	23071551	23.0716							0.08607	4.22683	-7.97841
4:23072740	4	23072740	23.0727							0.08811	4.14752	-7.83899
4:23072850	4	23072850	23.0728							0.08811	4.37978	-8.07609
4:23072993	4	23072993	23.073							0.08607	4.22683	-7.97841
4:23073507	4	23073507	23.0735							0.08607	4.22683	-7.97841
4:23073693	4	23073693	23.0737							0.08607	4.22683	-7.97841
4:23074290	4	23074290	23.0743							0.08607	4.22683	-7.97841
4:23074499	4	23074499	23.0745							0.08607	4.22683	-7.97841
4:23074808	4	23074808	23.0748							0.08607	4.22683	-7.97841
4:23074825	4	23074825	23.0748							0.08607	4.22683	-7.97841
4:23074904	4	23074904	23.0749							0.08402	4.01926	-7.8558
4:23075750	4	23075750	23.0757							0.08607	4.22683	-7.97841
4:23075780	4	23075780	23.0758							0.08607	4.22683	-7.97841
4:23076131	4	23076131	23.0761							0.08402	4.33991	-8.24831
4:23076141	4	23076141	23.0761							0.08197	4.42036	-8.39196
4:23076277	4	23076277	23.0763							0.08607	4.22683	-7.97841
4:23076401	4	23076401	23.0764							0.08607	4.22683	-7.97841
4:23077361	4	23077361	23.0774							0.08607	4.22683	-7.97841
4:23078355	4	23078355	23.0784							0.08607	4.22683	-7.97841
4:23081102	4	23081102	23.0811							0.08607	4.22683	-7.97841
4:23081135	4	23081135	23.0811							0.08607	4.22683	-7.97841
4:23081305	4	23081305	23.0813							0.08607	4.22683	-7.97841
4:23081426	4	23081426	23.0814							0.08402	4.02832	-7.88648
4:23082100	4	23082100	23.0821							0.08607	4.22683	-7.97841
4:23082194	4	23082194	23.0822							0.08607	4.22683	-7.97841
4:23594583	4	23594583	23.5946													0.3938	4.42171	-9.75344
4:23626273	4	23626273	23.6263													0.3827	4.01087	-10.2741
4:23630232	4	23630232	23.6302													0.3341	4.00695	-9.33625
4:23641978	4	23641978	23.642													0.385	4.12223	-10.2056
4:23690818	4	23690818	23.6908													0.4159	4.04634	-9.94161
4:23692021	4	23692021	23.692													0.3982	4.74924	-10.7665
4:23694930	4	23694930	23.6949													0.385	6.03927	-11.6585
4:23694961	4	23694961	23.695													0.3916	6.76747	-12.5001
4:23694964	4	23694964	23.695													0.2876	7.2058	-12.592
4:23714754	4	23714754	23.7148													0.3341	4.00567	-9.40079
4:23720104	4	23720104	23.7201													0.3296	4.67917	-10.3706
4:23722078	4	23722078	23.7221													0.3407	4.23637	-9.67016
4:23727016	4	23727016	23.727													0.3341	4.17953	-9.62269
4:23743976	4	23743976	23.744													0.3385	4.15599	-9.62509
4:23746737	4	23746737	23.7467													0.3296	4.00917	-9.30712
4:23749522	4	23749522	23.7495													0.3319	4.10027	-9.55593
4:23749611	4	23749611	23.7496													0.3341	4.00695	-9.33625
4:23751806	4	23751806	23.7518													0.3341	4.19558	-9.64907
4:23752113	4	23752113	23.7521													0.3341	4.19558	-9.64907
4:23754437	4	23754437	23.7544													0.1549	4.47096	-17.2387
4:23754491	4	23754491	23.7545													0.1681	4.91587	-16.6637
4:23754600	4	23754600	23.7546													0.3341	4.41342	-9.84238
4:23755097	4	23755097	23.7551													0.3385	4.01868	-9.46174
4:23756804	4	23756804	23.7568													0.292	4.24028	-8.96449
4:23756805	4	23756805	23.7568													0.292	4.24028	-8.96449
4:23758310	4	23758310	23.7583													0.3319	4.00294	-9.38844
4:23759842	4	23759842	23.7598													0.3518	4.27101	-9.81545
4:23759906	4	23759906	23.7599													0.3341	4.15394	-9.56717
4:23759924	4	23759924	23.7599													0.3341	4.15394	-9.56717
4:23759963	4	23759963	23.76													0.3341	4.01793	-9.39401
4:23760598	4	23760598	23.7606													0.3274	4.1347	-9.55498
4:23760663	4	23760663	23.7607													0.3296	4.03965	-9.2603
4:23761324	4	23761324	23.7613													0.3385	4.14851	-9.584
4:23761912	4	23761912	23.7619													0.3606	4.64415	-10.8252
4:23762730	4	23762730	23.7627													0.3341	4.05176	-9.52295
4:23772259	4	23772259	23.7723													0.3319	4.19906	-9.67141
4:23775432	4	23775432	23.7754													0.3296	4.06512	-9.1293
4:23776734	4	23776734	23.7767													0.3341	4.19558	-9.64907
4:23778418	4	23778418	23.7784													0.3341	4.46667	-9.90809
4:23782912	4	23782912	23.7829													0.3341	4.01793	-9.39401
4:23784346	4	23784346	23.7843													0.3186	5.06239	-10.1979
4:23798788	4	23798788	23.7988													0.3673	4.38819	-10.5021
4:23799218	4	23799218	23.7992													0.3518	4.03088	-9.94822
4:23817135	4	23817135	23.8171													0.2235	4.44314	-9.96597
4:23864129	4	23864129	23.8641													0.4204	4.48038	-10.265
4:23864148	4	23864148	23.8641							0.3934	4.46061	-7.52353				0.4027	4.79754	-9.81239
4:23864153	4	23864153	23.8642							0.375	4.72405	-8.0369				0.385	5.26828	-10.6536
4:23864157	4	23864157	23.8642							0.3852	4.61535	-7.86806				0.3938	4.66848	-9.9285
4:23865730	4	23865730	23.8657													0.4248	4.52694	-10.7052
4:23865740	4	23865740	23.8657													0.4204	4.41692	-10.0349
4:23865744	4	23865744	23.8657													0.4159	4.14218	-9.6715
4:23865768	4	23865768	23.8658													0.4181	4.22003	-9.86214
4:23871812	4	23871812	23.8718													0.4336	4.05462	-10.1053
4:23871846	4	23871846	23.8718													0.427	4.85421	-10.5445
4:23872543	4	23872543	23.8725													0.2854	5.54116	-13.2285
4:23873444	4	23873444	23.8734													0.4314	4.03405	-9.93001
4:23876511	4	23876511	23.8765													0.427	4.10424	-9.74806
4:23876545	4	23876545	23.8765													0.427	4.10424	-9.74806
4:23884104	4	23884104	23.8841													0.3186	4.0234	-9.00638
4:23887229	4	23887229	23.8872													0.3186	4.0234	-9.00638
4:23889220	4	23889220	23.8892													0.3186	4.0234	-9.00638
4:23890819	4	23890819	23.8908													0.3097	4.24875	-9.33097
4:23891054	4	23891054	23.8911													0.3097	4.24875	-9.33097
4:23891475	4	23891475	23.8915													0.3097	4.24875	-9.33097
4:23891513	4	23891513	23.8915													0.3097	4.24875	-9.33097
4:23892087	4	23892087	23.8921													0.3031	4.51855	-9.60981
4:23893120	4	23893120	23.8931													0.3097	4.24875	-9.33097
4:23896567	4	23896567	23.8966													0.3097	4.24875	-9.33097
4:23897634	4	23897634	23.8976													0.3075	4.29102	-9.32355
4:23900561	4	23900561	23.9006													0.3075	4.03959	-9.0917
4:23900571	4	23900571	23.9006													0.3119	4.17728	-9.22473
4:23900586	4	23900586	23.9006													0.3119	4.17728	-9.22473
4:23900921	4	23900921	23.9009													0.3075	4.47257	-9.61849
4:23900996	4	23900996	23.901													0.3097	4.24875	-9.33097
4:23902324	4	23902324	23.9023													0.3097	4.24875	-9.33097
4:23912187	4	23912187	23.9122													0.2655	4.41364	-13.1278
4:23912368	4	23912368	23.9124													0.3805	4.65577	-11.1603
4:23912455	4	23912455	23.9125													0.3385	4.48672	-9.89867
4:23914329	4	23914329	23.9143													0.3363	4.00788	-9.28595
4:23958535	4	23958535	23.9585													0.3407	4.44465	-9.91364
4:23958858	4	23958858	23.9589							0.3135	4.91275	-8.80731
4:23971652	4	23971652	23.9717													0.3119	4.15816	-9.37154
4:23973872	4	23973872	23.9739													0.3097	4.24875	-9.33097
4:23978750	4	23978750	23.9788													0.3097	4.24875	-9.33097
4:23981797	4	23981797	23.9818													0.3031	4.70527	-9.71546
4:23981853	4	23981853	23.9819													0.3296	4.04042	-9.1839
4:23988915	4	23988915	23.9889													0.3053	4.51531	-9.60894
4:23989917	4	23989917	23.9899													0.3097	4.24875	-9.33097
4:24000142	4	24000142	24.0001													0.3097	4.24875	-9.33097
4:24002572	4	24002572	24.0026													0.3075	4.22138	-9.24409
4:24002783	4	24002783	24.0028													0.3075	4.22138	-9.24409
4:24004953	4	24004953	24.005													0.3075	4.29785	-9.42779
4:24004963	4	24004963	24.005													0.3075	4.29785	-9.42779
4:24012822	4	24012822	24.0128													0.2677	4.76515	-12.0661
4:24019281	4	24019281	24.0193													0.3208	4.38327	-11.8346
4:24057974	4	24057974	24.058													0.3164	4.12223	-9.01123
4:24080986	4	24080986	24.081													0.4602	4.33745	-9.78587
4:24085283	4	24085283	24.0853													0.4491	4.0387	-9.98757
4:24088968	4	24088968	24.089													0.4513	4.00813	-9.9855
4:24090100	4	24090100	24.0901													0.4469	4.25314	-10.4335
4:24090112	4	24090112	24.0901													0.4513	4.09211	-10.2272
4:24107501	4	24107501	24.1075													0.4358	4.05097	-9.69431
4:24107935	4	24107935	24.1079													0.3075	4.06341	-9.19377
4:24107961	4	24107961	24.108							0.4037	4.06596	-7.71851
4:24108048	4	24108048	24.108													0.4027	4.71104	-10.0953
4:24114537	4	24114537	24.1145													0.4403	4.14444	-9.91726
4:24114563	4	24114563	24.1146													0.4425	4.15959	-9.98273
4:24114568	4	24114568	24.1146													0.4425	4.15959	-9.98273
4:24114582	4	24114582	24.1146													0.4425	4.15959	-9.98273
4:24118436	4	24118436	24.1184													0.4403	4.01279	-9.76387
4:24120568	4	24120568	24.1206													0.4159	4.07537	-10.3234
4:24133840	4	24133840	24.1338													0.4381	4.01474	-9.40709
4:24149188	4	24149188	24.1492													0.4181	4.48989	-9.82111
4:24191589	4	24191589	24.1916													0.385	4.139	-9.7259
4:24194536	4	24194536	24.1945													0.396	4.08223	-9.99332
4:24194862	4	24194862	24.1949													0.3783	4.00688	-9.69772
4:24195679	4	24195679	24.1957													0.3739	4.2515	-10.005
4:24196376	4	24196376	24.1964													0.3717	4.06315	-9.64594
4:24196401	4	24196401	24.1964													0.3938	4.00248	-9.99526
4:24197678	4	24197678	24.1977													0.3695	4.31419	-10.1129
4:24198881	4	24198881	24.1989													0.4049	4.15756	-10.7477
4:24211004	4	24211004	24.211													0.4314	4.3836	-10.3443
4:24211015	4	24211015	24.211													0.4314	4.3836	-10.3443
4:24216328	4	24216328	24.2163													0.3274	5.28375	-10.7809
4:24331302	4	24331302	24.3313													0.3982	4.30096	-9.33269
4:24356264	4	24356264	24.3563													0.1903	4.20013	-15.2092
4:24364691	4	24364691	24.3647													0.3075	4.07984	-8.90106
4:24365577	4	24365577	24.3656													0.2765	4.29193	-8.97177
4:24371911	4	24371911	24.3719													0.3584	4.166	-9.80309
4:24417521	4	24417521	24.4175													0.469	4.11542	-10.0805
4:24418008	4	24418008	24.418													0.469	4.11542	-10.0805
4:24418548	4	24418548	24.4185													0.469	4.11542	-10.0805
4:24418942	4	24418942	24.4189													0.469	4.11542	-10.0805
4:24420022	4	24420022	24.42													0.4668	4.2324	-10.2175
4:24420113	4	24420113	24.4201													0.4624	4.91519	-10.9474
4:24420144	4	24420144	24.4201													0.469	4.11542	-10.0805
4:24420324	4	24420324	24.4203													0.4668	4.011	-9.87604
4:24422208	4	24422208	24.4222													0.469	4.11542	-10.0805
4:24422218	4	24422218	24.4222													0.469	4.11542	-10.0805
4:24422692	4	24422692	24.4227													0.469	4.38822	-10.352
4:24422831	4	24422831	24.4228													0.4712	4.09945	-10.1192
4:24422844	4	24422844	24.4228													0.469	4.21377	-10.3888
4:24423221	4	24423221	24.4232													0.4646	4.2795	-10.1776
4:24423319	4	24423319	24.4233													0.4712	4.09945	-10.1192
4:24423971	4	24423971	24.424													0.4469	4.48161	-10.5977
4:24424298	4	24424298	24.4243													0.469	4.01542	-9.92394
4:24424346	4	24424346	24.4243													0.4712	4.09945	-10.1192
4:24424465	4	24424465	24.4245													0.469	4.11542	-10.0805
4:24425026	4	24425026	24.425													0.469	4.11542	-10.0805
4:24425313	4	24425313	24.4253													0.469	4.11542	-10.0805
4:24425580	4	24425580	24.4256													0.4712	4.21634	-10.1422
4:24425586	4	24425586	24.4256													0.4712	4.21634	-10.1422
4:24425820	4	24425820	24.4258													0.4646	4.1791	-10.0806
4:24426374	4	24426374	24.4264													0.4735	4.45923	-10.55
4:24426407	4	24426407	24.4264													0.469	4.35049	-10.4103
4:24426639	4	24426639	24.4266													0.4712	4.09945	-10.1192
4:24426705	4	24426705	24.4267													0.4712	4.09945	-10.1192
4:24426863	4	24426863	24.4269													0.4712	4.09945	-10.1192
4:24426906	4	24426906	24.4269													0.4712	4.09945	-10.1192
4:24427106	4	24427106	24.4271													0.469	4.3004	-10.413
4:24427148	4	24427148	24.4271													0.4712	4.09945	-10.1192
4:24427301	4	24427301	24.4273													0.469	4.11542	-10.0805
4:24427888	4	24427888	24.4279													0.4735	4.12057	-10.1591
4:24427951	4	24427951	24.428													0.469	4.11542	-10.0805
4:24428007	4	24428007	24.428													0.4668	4.37911	-10.359
4:24428247	4	24428247	24.4282													0.4712	4.09945	-10.1192
4:24428907	4	24428907	24.4289													0.4668	4.011	-9.87604
4:24429226	4	24429226	24.4292													0.4668	4.011	-9.87604
4:24429328	4	24429328	24.4293													0.469	4.11542	-10.0805
4:24430205	4	24430205	24.4302													0.469	4.11542	-10.0805
4:24430854	4	24430854	24.4309													0.4712	4.09945	-10.1192
4:24430864	4	24430864	24.4309													0.4712	4.09945	-10.1192
4:24431123	4	24431123	24.4311													0.4712	4.32585	-10.5952
4:24431650	4	24431650	24.4317													0.4712	4.09945	-10.1192
4:24432700	4	24432700	24.4327													0.4668	4.2324	-10.2175
4:24432748	4	24432748	24.4327													0.469	4.11542	-10.0805
4:24432951	4	24432951	24.433													0.4668	4.8343	-10.9249
4:24433176	4	24433176	24.4332													0.4668	4.34364	-10.3834
4:24433286	4	24433286	24.4333													0.4668	4.36617	-10.37
4:24433495	4	24433495	24.4335													0.4668	4.11474	-10.1247
4:24433542	4	24433542	24.4335													0.469	4.11542	-10.0805
4:24433596	4	24433596	24.4336													0.4668	4.31841	-10.3783
4:24434275	4	24434275	24.4343													0.469	4.15111	-10.1716
4:24435430	4	24435430	24.4354													0.4712	4.09945	-10.1192
4:24435934	4	24435934	24.4359													0.4712	4.09945	-10.1192
4:24436153	4	24436153	24.4362													0.4712	4.15187	-10.0351
4:24436900	4	24436900	24.4369													0.4624	4.48115	-10.5349
4:24439670	4	24439670	24.4397													0.469	4.11542	-10.0805
4:24441104	4	24441104	24.4411													0.4668	4.15424	-10.0534
4:24441167	4	24441167	24.4412													0.469	4.11542	-10.0805
4:24441297	4	24441297	24.4413													0.4668	4.0437	-9.64992
4:24441325	4	24441325	24.4413													0.4668	4.0437	-9.64992
4:24442055	4	24442055	24.4421													0.469	4.11542	-10.0805
4:24442365	4	24442365	24.4424													0.469	4.06082	-9.98361
4:24442494	4	24442494	24.4425													0.469	4.11542	-10.0805
4:24442858	4	24442858	24.4429													0.469	4.11542	-10.0805
4:24444356	4	24444356	24.4444													0.4712	4.09945	-10.1192
4:24445741	4	24445741	24.4457													0.4668	4.63901	-10.6621
4:24445831	4	24445831	24.4458													0.4712	4.09945	-10.1192
4:24446513	4	24446513	24.4465													0.469	4.11542	-10.0805
4:24451130	4	24451130	24.4511													0.469	4.11542	-10.0805
4:24451909	4	24451909	24.4519													0.469	4.14308	-10.1895
4:24452854	4	24452854	24.4529													0.469	4.11542	-10.0805
4:24453222	4	24453222	24.4532													0.4712	4.14665	-10.0542
4:24453542	4	24453542	24.4535													0.469	4.11542	-10.0805
4:24454037	4	24454037	24.454													0.4646	4.03202	-10.0043
4:24454089	4	24454089	24.4541													0.4668	4.11232	-10.1954
4:24454265	4	24454265	24.4543													0.469	4.11542	-10.0805
4:24462237	4	24462237	24.4622													0.4646	4.02324	-9.84385
4:24462643	4	24462643	24.4626													0.4712	4.23512	-10.1426
4:24463202	4	24463202	24.4632													0.4712	4.09945	-10.1192
4:24463250	4	24463250	24.4632													0.4712	4.09945	-10.1192
4:24463258	4	24463258	24.4633													0.4712	4.09945	-10.1192
4:24463286	4	24463286	24.4633													0.469	4.01893	-9.91606
4:24463325	4	24463325	24.4633													0.4668	4.63622	-10.8055
4:24463353	4	24463353	24.4634													0.4712	4.2214	-10.1507
4:24463856	4	24463856	24.4639													0.469	4.11542	-10.0805
4:24464237	4	24464237	24.4642													0.4646	4.1791	-10.0806
4:24464284	4	24464284	24.4643													0.469	4.11542	-10.0805
4:24464582	4	24464582	24.4646													0.4668	4.24545	-10.041
4:24465362	4	24465362	24.4654													0.4668	4.18807	-10.1241
4:24466141	4	24466141	24.4661													0.4535	4.20627	-9.82439
4:24467292	4	24467292	24.4673													0.4646	4.3089	-10.2147
4:24467536	4	24467536	24.4675													0.4668	4.2997	-10.4579
4:24467545	4	24467545	24.4675													0.4646	4.3819	-10.5528
4:24468134	4	24468134	24.4681													0.4646	4.26548	-10.233
4:24469039	4	24469039	24.469													0.4668	4.34364	-10.3834
4:24469121	4	24469121	24.4691													0.4712	4.09945	-10.1192
4:24469178	4	24469178	24.4692													0.4712	4.09945	-10.1192
4:24469349	4	24469349	24.4693													0.4535	4.18973	-9.49981
4:24469478	4	24469478	24.4695													0.4757	4.09298	-9.98384
4:24469542	4	24469542	24.4695													0.4712	4.20253	-10.1725
4:24469559	4	24469559	24.4696													0.4712	4.20253	-10.1725
4:24469657	4	24469657	24.4697													0.469	4.11542	-10.0805
4:24469856	4	24469856	24.4699													0.4646	4.02324	-9.84385
4:24469910	4	24469910	24.4699													0.4712	4.09945	-10.1192
4:24470023	4	24470023	24.47													0.469	4.35049	-10.4103
4:24470318	4	24470318	24.4703													0.4646	4.3781	-10.2868
4:24470359	4	24470359	24.4704													0.4668	4.41911	-10.4221
4:24471600	4	24471600	24.4716													0.469	4.11542	-10.0805
4:24472003	4	24472003	24.472													0.4712	4.09945	-10.1192
4:24472053	4	24472053	24.4721													0.4668	4.13793	-10.2287
4:24472529	4	24472529	24.4725													0.469	4.0282	-10.0526
4:24472547	4	24472547	24.4725													0.4712	4.09945	-10.1192
4:24472806	4	24472806	24.4728													0.4668	4.09169	-9.99612
4:24472810	4	24472810	24.4728													0.4668	4.09169	-9.99612
4:24473075	4	24473075	24.4731													0.4624	4.23912	-10.296
4:24473146	4	24473146	24.4731													0.458	4.13617	-10.1051
4:24473348	4	24473348	24.4733													0.4668	4.33474	-10.382
4:24473366	4	24473366	24.4734													0.4602	4.28325	-10.2589
4:24473384	4	24473384	24.4734													0.4624	4.03201	-9.96046
4:24473520	4	24473520	24.4735													0.469	4.11542	-10.0805
4:24473594	4	24473594	24.4736													0.458	4.07029	-9.63779
4:24473961	4	24473961	24.474													0.4668	4.41911	-10.4221
4:24474320	4	24474320	24.4743													0.4712	4.09945	-10.1192
4:24474754	4	24474754	24.4748													0.4712	4.09945	-10.1192
4:24475216	4	24475216	24.4752													0.4712	4.09945	-10.1192
4:24476521	4	24476521	24.4765													0.4668	4.31789	-10.2977
4:24476900	4	24476900	24.4769													0.4735	4.29173	-10.3713
4:24479633	4	24479633	24.4796													0.4712	4.09945	-10.1192
4:24480521	4	24480521	24.4805													0.4712	4.09945	-10.1192
4:24481829	4	24481829	24.4818													0.4668	4.15424	-10.0534
4:24481843	4	24481843	24.4818													0.4668	4.15424	-10.0534
4:24483878	4	24483878	24.4839													0.4668	4.44842	-10.5936
4:24485862	4	24485862	24.4859													0.4735	4.25392	-10.2626
4:24486003	4	24486003	24.486													0.4712	4.09945	-10.1192
4:24486754	4	24486754	24.4868													0.469	4.11542	-10.0805
4:24487690	4	24487690	24.4877													0.4668	4.15424	-10.0534
4:24488617	4	24488617	24.4886													0.469	4.09655	-10.0605
4:24488749	4	24488749	24.4887													0.4668	4.55592	-10.5555
4:24489798	4	24489798	24.4898													0.4712	4.09945	-10.1192
4:24490350	4	24490350	24.4903													0.4712	4.09945	-10.1192
4:24491014	4	24491014	24.491													0.4668	4.36378	-10.523
4:24491263	4	24491263	24.4913													0.4668	4.10462	-10.0082
4:24491564	4	24491564	24.4916													0.469	4.4029	-10.4612
4:24491749	4	24491749	24.4917													0.4204	4.38007	-9.20901
4:24493005	4	24493005	24.493													0.4712	4.21631	-10.2918
4:24493044	4	24493044	24.493													0.4735	4.03679	-10.1156
4:24495917	4	24495917	24.4959													0.4735	4.12095	-10.0982
4:24495980	4	24495980	24.496													0.4757	4.10125	-10.1452
4:24496023	4	24496023	24.496													0.4735	4.05495	-10.028
4:24497162	4	24497162	24.4972													0.4735	4.34874	-10.414
4:24497304	4	24497304	24.4973													0.4735	4.008	-10.1244
4:24498319	4	24498319	24.4983													0.4757	4.03463	-10.1942
4:24498331	4	24498331	24.4983													0.4757	4.03463	-10.1942
4:24498973	4	24498973	24.499													0.4757	4.03463	-10.1942
4:24499079	4	24499079	24.4991													0.4757	4.03463	-10.1942
4:24499221	4	24499221	24.4992													0.4712	4.24461	-10.4023
4:24500012	4	24500012	24.5													0.4757	4.03463	-10.1942
4:24500469	4	24500469	24.5005													0.4823	4.04373	-10.2775
4:24500644	4	24500644	24.5006													0.4712	4.30652	-10.4433
4:24500874	4	24500874	24.5009													0.4735	4.26373	-10.5062
4:24501138	4	24501138	24.5011													0.4712	4.33927	-10.461
4:24501455	4	24501455	24.5015													0.4712	4.5063	-10.6428
4:24504755	4	24504755	24.5048													0.4535	4.53586	-10.6035
4:24506114	4	24506114	24.5061													0.4757	4.03463	-10.1942
4:24507163	4	24507163	24.5072													0.4712	4.2853	-10.405
4:24507830	4	24507830	24.5078													0.469	4.3097	-10.3368
4:24508442	4	24508442	24.5084													0.4757	4.03463	-10.1942
4:24508770	4	24508770	24.5088													0.4712	4.2853	-10.405
4:24508866	4	24508866	24.5089													0.4845	4.26636	-10.6164
4:24508950	4	24508950	24.5089													0.469	4.17604	-10.3309
4:24509803	4	24509803	24.5098													0.4735	4.05686	-10.2952
4:24511878	4	24511878	24.5119													0.4757	4.03463	-10.1942
4:24511900	4	24511900	24.5119													0.4757	4.03463	-10.1942
4:24512007	4	24512007	24.512													0.4757	4.03463	-10.1942
4:24512072	4	24512072	24.5121													0.4757	4.03463	-10.1942
4:24512121	4	24512121	24.5121													0.4757	4.03463	-10.1942
4:24512124	4	24512124	24.5121													0.4757	4.03463	-10.1942
4:24512947	4	24512947	24.5129													0.4712	4.01648	-10.0018
4:24514926	4	24514926	24.5149													0.4735	4.02089	-10.1914
4:24515261	4	24515261	24.5153													0.4757	4.03463	-10.1942
4:24515629	4	24515629	24.5156													0.458	4.37567	-10.5133
4:24515679	4	24515679	24.5157													0.4757	4.03463	-10.1942
4:24517201	4	24517201	24.5172													0.4757	4.03463	-10.1942
4:24517317	4	24517317	24.5173													0.4757	4.03463	-10.1942
4:24517460	4	24517460	24.5175													0.4757	4.03463	-10.1942
4:24517527	4	24517527	24.5175													0.4735	4.01394	-10.0779
4:24518333	4	24518333	24.5183													0.4757	4.03463	-10.1942
4:24519663	4	24519663	24.5197													0.4712	4.11785	-10.2154
4:24522680	4	24522680	24.5227													0.4712	4.46698	-10.6274
4:24522683	4	24522683	24.5227													0.4712	4.46698	-10.6274
4:24522720	4	24522720	24.5227													0.4735	4.34896	-10.4011
4:24522738	4	24522738	24.5227													0.4712	4.15077	-10.284
4:24522748	4	24522748	24.5227													0.4735	4.12705	-10.3222
4:24522834	4	24522834	24.5228													0.4735	4.10522	-10.0787
4:24523079	4	24523079	24.5231													0.469	4.55184	-10.74
4:24523244	4	24523244	24.5232													0.4735	4.12705	-10.3222
4:24523423	4	24523423	24.5234													0.4712	4.23646	-10.3297
4:24523603	4	24523603	24.5236													0.4735	4.23403	-10.4067
4:24523924	4	24523924	24.5239													0.4757	4.03463	-10.1942
4:24524161	4	24524161	24.5242													0.4779	4.03911	-10.1678
4:24524556	4	24524556	24.5246													0.4735	4.03679	-10.1156
4:24524663	4	24524663	24.5247													0.4735	4.03679	-10.1156
4:24524699	4	24524699	24.5247													0.4735	4.03679	-10.1156
4:24524836	4	24524836	24.5248													0.4712	4.2853	-10.405
4:24524840	4	24524840	24.5248													0.4712	4.2853	-10.405
4:24525568	4	24525568	24.5256													0.4735	4.03679	-10.1156
4:24526711	4	24526711	24.5267													0.4735	4.03679	-10.1156
4:24528400	4	24528400	24.5284													0.4735	4.21526	-10.3724
4:24530768	4	24530768	24.5308													0.4757	4.03463	-10.1942
4:24532568	4	24532568	24.5326													0.469	4.04221	-10.0376
4:24532615	4	24532615	24.5326													0.4712	4.37183	-10.6457
4:24533083	4	24533083	24.5331													0.4735	4.03679	-10.1156
4:24533159	4	24533159	24.5332													0.4668	4.14413	-9.97606
4:24533937	4	24533937	24.5339													0.4757	4.03463	-10.1942
4:24534474	4	24534474	24.5345													0.4757	4.03463	-10.1942
4:24536486	4	24536486	24.5365													0.4757	4.3881	-10.4999
4:24540167	4	24540167	24.5402													0.4801	4.12419	-10.3123
4:24541570	4	24541570	24.5416													0.4712	4.28864	-10.3926
4:24541961	4	24541961	24.542													0.4757	4.03463	-10.1942
4:24546434	4	24546434	24.5464													0.4757	4.03463	-10.1942
4:24547179	4	24547179	24.5472													0.4425	4.13869	-9.75895
4:24548357	4	24548357	24.5484													0.4757	4.03463	-10.1942
4:24548373	4	24548373	24.5484													0.4757	4.03463	-10.1942
4:24549563	4	24549563	24.5496													0.4735	4.03679	-10.1156
4:24549782	4	24549782	24.5498													0.4757	4.03463	-10.1942
4:24551423	4	24551423	24.5514													0.4757	4.03463	-10.1942
4:24551661	4	24551661	24.5517													0.4735	4.04756	-10.1101
4:24553479	4	24553479	24.5535													0.4801	4.66359	-10.5699
4:24553814	4	24553814	24.5538													0.4757	4.0071	-10.0736
4:24553972	4	24553972	24.554													0.4735	4.03679	-10.1156
4:24554156	4	24554156	24.5542													0.4668	4.07423	-9.85362
4:24554465	4	24554465	24.5545													0.4624	4.12133	-9.8432
4:24554505	4	24554505	24.5545													0.4668	4.08535	-9.82944
4:24554618	4	24554618	24.5546													0.4712	4.05006	-10.2444
4:24554658	4	24554658	24.5547													0.4735	4.11613	-10.295
4:24555253	4	24555253	24.5553													0.4735	4.03679	-10.1156
4:24555334	4	24555334	24.5553													0.4735	4.231	-10.4811
4:24559397	4	24559397	24.5594													0.4757	4.03463	-10.1942
4:24559711	4	24559711	24.5597													0.4668	4.55172	-10.6647
4:24560354	4	24560354	24.5604													0.4757	4.03463	-10.1942
4:24560392	4	24560392	24.5604													0.469	4.54119	-10.7014
4:24560397	4	24560397	24.5604													0.469	4.54119	-10.7014
4:24560402	4	24560402	24.5604													0.4712	4.42055	-10.4715
4:24560790	4	24560790	24.5608													0.4646	4.46224	-10.4766
4:24562843	4	24562843	24.5628													0.4823	4.02207	-9.76328
4:24563142	4	24563142	24.5631													0.4735	4.76138	-11.065
4:24563549	4	24563549	24.5635													0.4823	4.48784	9.62625
4:24568389	4	24568389	24.5684													0.4735	4.03679	-10.1156
4:24568562	4	24568562	24.5686													0.4712	4.14495	-10.3121
4:24571736	4	24571736	24.5717													0.4735	4.03679	-10.1156
4:24571743	4	24571743	24.5717													0.4712	4.2853	-10.405
4:24571759	4	24571759	24.5718													0.4712	4.2853	-10.405
4:24572837	4	24572837	24.5728													0.4735	4.03679	-10.1156
4:24574024	4	24574024	24.574													0.4712	4.59405	-10.444
4:24574128	4	24574128	24.5741													0.4735	4.03679	-10.1156
4:24574256	4	24574256	24.5743													0.4757	4.03463	-10.1942
4:24574709	4	24574709	24.5747													0.4712	4.13545	-10.2607
4:24574943	4	24574943	24.5749													0.4735	4.12705	-10.3222
4:24575040	4	24575040	24.575													0.4757	4.03463	-10.1942
4:24575061	4	24575061	24.5751													0.4757	4.03463	-10.1942
4:24575067	4	24575067	24.5751													0.4757	4.03463	-10.1942
4:24575350	4	24575350	24.5754													0.4712	4.46881	-10.8601
4:24575676	4	24575676	24.5757													0.4757	4.03463	-10.1942
4:24575678	4	24575678	24.5757													0.4757	4.03463	-10.1942
4:24575902	4	24575902	24.5759													0.4712	4.36197	-10.5082
4:24576346	4	24576346	24.5763													0.4735	4.03679	-10.1156
4:24577547	4	24577547	24.5775													0.469	4.11126	-10.1384
4:24577700	4	24577700	24.5777													0.4757	4.03463	-10.1942
4:24578231	4	24578231	24.5782													0.4757	4.16773	-10.2546
4:24578468	4	24578468	24.5785													0.4735	4.03679	-10.1156
4:24578659	4	24578659	24.5787													0.4956	4.44611	-10.4299
4:24578728	4	24578728	24.5787													0.4535	4.23289	-9.80168
4:24578735	4	24578735	24.5787													0.4558	4.30642	-9.92445
4:24579342	4	24579342	24.5793													0.4535	4.32706	-10.0661
4:24579716	4	24579716	24.5797													0.4757	4.03463	-10.1942
4:24580648	4	24580648	24.5806													0.469	4.1036	-10.0655
4:24582561	4	24582561	24.5826													0.4735	4.03679	-10.1156
4:24582600	4	24582600	24.5826													0.4735	4.03679	-10.1156
4:24582982	4	24582982	24.583													0.4735	4.15276	-10.337
4:24584571	4	24584571	24.5846													0.4757	4.03463	-10.1942
4:24584728	4	24584728	24.5847													0.4712	4.03453	-10.1566
4:24587315	4	24587315	24.5873													0.4757	4.03463	-10.1942
4:24588965	4	24588965	24.589													0.4735	4.03679	-10.1156
4:24589675	4	24589675	24.5897													0.4712	4.08442	-10.1918
4:24590164	4	24590164	24.5902													0.4712	4.2853	-10.405
4:24590194	4	24590194	24.5902													0.4735	4.03679	-10.1156
4:24590320	4	24590320	24.5903													0.4712	4.13545	-10.2607
4:24590880	4	24590880	24.5909													0.4735	4.03679	-10.1156
4:24591081	4	24591081	24.5911													0.4735	4.03679	-10.1156
4:24591233	4	24591233	24.5912													0.4757	4.03463	-10.1942
4:24591285	4	24591285	24.5913													0.4735	4.08713	-10.2496
4:24591322	4	24591322	24.5913													0.4735	4.24932	-10.398
4:24591366	4	24591366	24.5914													0.4712	4.24732	-10.3095
4:24591666	4	24591666	24.5917													0.4757	4.03183	-10.229
4:24591704	4	24591704	24.5917													0.4757	4.16109	-10.3409
4:24591720	4	24591720	24.5917													0.4757	4.16773	-10.2546
4:24591843	4	24591843	24.5918													0.4757	4.03463	-10.1942
4:24592459	4	24592459	24.5925													0.4712	4.37183	-10.6457
4:24592482	4	24592482	24.5925													0.4712	4.37183	-10.6457
4:24592483	4	24592483	24.5925													0.4712	4.37183	-10.6457
4:24592484	4	24592484	24.5925													0.4712	4.37183	-10.6457
4:24592498	4	24592498	24.5925													0.4735	4.37269	-10.7771
4:24592742	4	24592742	24.5927													0.4735	4.03679	-10.1156
4:24593064	4	24593064	24.5931													0.4757	4.03463	-10.1942
4:24593739	4	24593739	24.5937													0.4712	4.13545	-10.2607
4:24594873	4	24594873	24.5949													0.4757	4.03463	-10.1942
4:24594944	4	24594944	24.5949													0.4757	4.03463	-10.1942
4:24595127	4	24595127	24.5951													0.4757	4.03463	-10.1942
4:24595461	4	24595461	24.5955													0.4735	4.03679	-10.1156
4:24595812	4	24595812	24.5958													0.4735	4.03679	-10.1156
4:24596648	4	24596648	24.5966													0.4757	4.03463	-10.1942
4:24599252	4	24599252	24.5993													0.4712	4.2853	-10.405
4:24599532	4	24599532	24.5995													0.4757	4.03463	-10.1942
4:24600231	4	24600231	24.6002													0.4757	4.03463	-10.1942
4:24601521	4	24601521	24.6015													0.4757	4.03463	-10.1942
4:24602004	4	24602004	24.602													0.4757	4.03463	-10.1942
4:24602099	4	24602099	24.6021													0.4779	4.24802	-10.5083
4:24603514	4	24603514	24.6035													0.469	4.04991	-10.1738
4:24603606	4	24603606	24.6036													0.4757	4.03463	-10.1942
4:24604197	4	24604197	24.6042													0.4735	4.50778	-10.7296
4:24604517	4	24604517	24.6045													0.4735	4.03679	-10.1156
4:24604829	4	24604829	24.6048													0.4735	4.03679	-10.1156
4:24604880	4	24604880	24.6049													0.4712	4.05901	-10.2154
4:24605964	4	24605964	24.606													0.469	4.18642	-10.2776
4:24606043	4	24606043	24.606													0.4712	4.01648	-10.0018
4:24606584	4	24606584	24.6066													0.4757	4.03463	-10.1942
4:24607197	4	24607197	24.6072													0.4735	4.03679	-10.1156
4:24607202	4	24607202	24.6072													0.4735	4.03679	-10.1156
4:24608569	4	24608569	24.6086													0.4735	4.03679	-10.1156
4:24608583	4	24608583	24.6086													0.4735	4.03679	-10.1156
4:24608601	4	24608601	24.6086													0.4735	4.03679	-10.1156
4:24608881	4	24608881	24.6089													0.4779	4.16625	-10.3454
4:24608918	4	24608918	24.6089													0.4735	4.03679	-10.1156
4:24609026	4	24609026	24.609													0.4735	4.03679	-10.1156
4:24609176	4	24609176	24.6092													0.4735	4.03679	-10.1156
4:24609350	4	24609350	24.6093													0.469	4.17362	-10.2291
4:24609378	4	24609378	24.6094													0.469	4.27025	-10.3129
4:24609385	4	24609385	24.6094													0.4668	4.37317	-10.4604
4:24609423	4	24609423	24.6094													0.469	4.33475	-10.4936
4:24609437	4	24609437	24.6094													0.469	4.33475	-10.4936
4:24609480	4	24609480	24.6095													0.4668	4.16192	-10.2533
4:24609610	4	24609610	24.6096													0.4712	4.13545	-10.2607
4:24609898	4	24609898	24.6099													0.4735	4.03679	-10.1156
4:24609968	4	24609968	24.61													0.4735	4.03679	-10.1156
4:24609983	4	24609983	24.61													0.4735	4.03679	-10.1156
4:24610174	4	24610174	24.6102													0.4735	4.03679	-10.1156
4:24610190	4	24610190	24.6102													0.4735	4.03679	-10.1156
4:24610412	4	24610412	24.6104													0.469	4.25645	-10.3094
4:24610717	4	24610717	24.6107													0.4735	4.03679	-10.1156
4:24610726	4	24610726	24.6107													0.4735	4.03679	-10.1156
4:24610787	4	24610787	24.6108													0.4735	4.03679	-10.1156
4:24610860	4	24610860	24.6109													0.469	4.00684	-9.92311
4:24611041	4	24611041	24.611													0.4712	4.31554	-10.5859
4:24611085	4	24611085	24.6111													0.469	4.57345	-10.8738
4:24611107	4	24611107	24.6111													0.4712	4.2853	-10.405
4:24611115	4	24611115	24.6111													0.4712	4.2853	-10.405
4:24611652	4	24611652	24.6117													0.4757	4.44213	-10.5679
4:24611708	4	24611708	24.6117													0.4757	4.03463	-10.1942
4:24612362	4	24612362	24.6124													0.4712	4.09675	-10.1665
4:24612651	4	24612651	24.6127													0.4735	4.03679	-10.1156
4:24613059	4	24613059	24.6131													0.4712	4.0273	-10.0684
4:24613161	4	24613161	24.6132													0.469	4.65284	-10.9694
4:24613486	4	24613486	24.6135													0.4757	4.03463	-10.1942
4:24614153	4	24614153	24.6142													0.4712	4.28352	-10.4449
4:24615325	4	24615325	24.6153													0.4735	4.03679	-10.1156
4:24615364	4	24615364	24.6154													0.4735	4.03679	-10.1156
4:24615742	4	24615742	24.6157													0.4712	4.05778	-10.056
4:24616128	4	24616128	24.6161													0.4735	4.03679	-10.1156
4:24616864	4	24616864	24.6169													0.4735	4.29819	-10.4769
4:24617426	4	24617426	24.6174													0.4735	4.03679	-10.1156
4:24617602	4	24617602	24.6176													0.4712	4.29896	-10.3956
4:24618030	4	24618030	24.618													0.4735	4.29819	-10.4769
4:24618347	4	24618347	24.6183													0.4757	4.03463	-10.1942
4:24619073	4	24619073	24.6191													0.4668	4.14151	-10.1548
4:24620355	4	24620355	24.6204													0.4712	4.39443	-10.606
4:24620815	4	24620815	24.6208													0.4735	4.03679	-10.1156
4:24621154	4	24621154	24.6212													0.4712	4.03789	-10.2386
4:24623400	4	24623400	24.6234													0.4757	4.14249	-10.2534
4:24624143	4	24624143	24.6241													0.4735	4.28425	-10.486
4:24624825	4	24624825	24.6248													0.4757	4.03463	-10.1942
4:24624937	4	24624937	24.6249													0.4735	4.21526	-10.3724
4:24624953	4	24624953	24.625													0.4735	4.21526	-10.3724
4:24630772	4	24630772	24.6308													0.4757	4.03463	-10.1942
4:24631423	4	24631423	24.6314													0.4735	4.03679	-10.1156
4:24631855	4	24631855	24.6319													0.4757	4.03463	-10.1942
4:24633497	4	24633497	24.6335													0.469	4.27863	-10.3666
4:24633509	4	24633509	24.6335													0.4712	4.47048	-10.663
4:24633565	4	24633565	24.6336													0.4735	4.21526	-10.3724
4:24635647	4	24635647	24.6356													0.4735	4.03679	-10.1156
4:24636003	4	24636003	24.636													0.4735	4.03679	-10.1156
4:24636144	4	24636144	24.6361													0.469	4.52965	-10.6239
4:24637020	4	24637020	24.637													0.4757	4.03463	-10.1942
4:24637113	4	24637113	24.6371													0.4712	4.10913	-10.1589
4:24637116	4	24637116	24.6371													0.4712	4.35514	-10.3677
4:24637276	4	24637276	24.6373													0.4735	4.03679	-10.1156
4:24637572	4	24637572	24.6376													0.4712	4.13	-10.2428
4:24637979	4	24637979	24.638													0.4712	4.24565	-10.4591
4:24637982	4	24637982	24.638													0.4735	4.12333	-10.2098
4:24638005	4	24638005	24.638													0.4735	4.12333	-10.2098
4:24638458	4	24638458	24.6385													0.4735	4.03679	-10.1156
4:24638548	4	24638548	24.6385													0.4735	4.03679	-10.1156
4:24638669	4	24638669	24.6387													0.4735	4.03679	-10.1156
4:24638765	4	24638765	24.6388													0.4779	4.21095	-10.1508
4:24639400	4	24639400	24.6394													0.4735	4.03679	-10.1156
4:24639411	4	24639411	24.6394													0.4712	4.28864	-10.3926
4:24639446	4	24639446	24.6394													0.4735	4.03679	-10.1156
4:24639467	4	24639467	24.6395													0.4735	4.03679	-10.1156
4:24639760	4	24639760	24.6398													0.4735	4.03679	-10.1156
4:24640102	4	24640102	24.6401													0.4735	4.05466	-10.1466
4:24640142	4	24640142	24.6401													0.4735	4.33786	-10.5408
4:24640147	4	24640147	24.6401													0.4735	4.33786	-10.5408
4:24640178	4	24640178	24.6402													0.469	4.68846	-10.9903
4:24640182	4	24640182	24.6402													0.469	4.68846	-10.9903
4:24640198	4	24640198	24.6402													0.469	4.68846	-10.9903
4:24640268	4	24640268	24.6403													0.4712	4.33927	-10.461
4:24640271	4	24640271	24.6403													0.4712	4.33927	-10.461
4:24640274	4	24640274	24.6403													0.4712	4.33927	-10.461
4:24640630	4	24640630	24.6406													0.4712	4.37183	-10.6457
4:24641915	4	24641915	24.6419													0.4712	4.21631	-10.2918
4:24642143	4	24642143	24.6421													0.4735	4.03679	-10.1156
4:24642226	4	24642226	24.6422													0.4735	4.03679	-10.1156
4:24643411	4	24643411	24.6434													0.4757	4.03463	-10.1942
4:24643724	4	24643724	24.6437													0.4735	4.03679	-10.1156
4:24643896	4	24643896	24.6439													0.4735	4.03248	-10.317
4:24644098	4	24644098	24.6441													0.4757	4.03463	-10.1942
4:24644173	4	24644173	24.6442													0.4757	4.03463	-10.1942
4:24644181	4	24644181	24.6442													0.4757	4.03463	-10.1942
4:24644849	4	24644849	24.6448													0.4735	4.03679	-10.1156
4:24646476	4	24646476	24.6465													0.4757	4.03463	-10.1942
4:24647737	4	24647737	24.6477													0.4602	4.27293	-10.1405
4:24648070	4	24648070	24.6481													0.469	4.36137	-10.4307
4:24648785	4	24648785	24.6488													0.4712	4.26265	-10.4187
4:24649058	4	24649058	24.6491													0.4735	4.03679	-10.1156
4:24649442	4	24649442	24.6494													0.4735	4.03679	-10.1156
4:24650366	4	24650366	24.6504													0.4735	4.23403	-10.4067
4:24650493	4	24650493	24.6505													0.4735	4.03679	-10.1156
4:24651089	4	24651089	24.6511													0.4735	4.28425	-10.486
4:24651098	4	24651098	24.6511													0.4735	4.28425	-10.486
4:24651114	4	24651114	24.6511													0.4757	4.03463	-10.1942
4:24651116	4	24651116	24.6511													0.4757	4.03463	-10.1942
4:24651119	4	24651119	24.6511													0.4757	4.03463	-10.1942
4:24651154	4	24651154	24.6512													0.4735	4.03679	-10.1156
4:24651196	4	24651196	24.6512													0.4735	4.03679	-10.1156
4:24651267	4	24651267	24.6513													0.4735	4.03679	-10.1156
4:24651271	4	24651271	24.6513													0.4735	4.03679	-10.1156
4:24651341	4	24651341	24.6513													0.4735	4.03679	-10.1156
4:24651915	4	24651915	24.6519													0.4735	4.12705	-10.3222
4:24651926	4	24651926	24.6519													0.4735	4.12705	-10.3222
4:24652841	4	24652841	24.6528													0.4735	4.03679	-10.1156
4:24652977	4	24652977	24.653													0.4735	4.01394	-10.0779
4:24652991	4	24652991	24.653													0.4712	4.02341	-10.0286
4:24653342	4	24653342	24.6533													0.4735	4.28425	-10.486
4:24653343	4	24653343	24.6533													0.4735	4.28425	-10.486
4:24653345	4	24653345	24.6533													0.4735	4.28425	-10.486
4:24653412	4	24653412	24.6534													0.4735	4.03679	-10.1156
4:24653420	4	24653420	24.6534													0.4735	4.03679	-10.1156
4:24653502	4	24653502	24.6535													0.4735	4.03679	-10.1156
4:24653628	4	24653628	24.6536													0.4735	4.03679	-10.1156
4:24653951	4	24653951	24.654													0.4757	4.03463	-10.1942
4:24654231	4	24654231	24.6542													0.4757	4.03463	-10.1942
4:24654246	4	24654246	24.6542													0.4757	4.03463	-10.1942
4:24654331	4	24654331	24.6543													0.4668	4.50144	-10.7267
4:24654882	4	24654882	24.6549													0.4735	4.28425	-10.486
4:24655715	4	24655715	24.6557													0.4735	4.28425	-10.486
4:24656353	4	24656353	24.6564													0.4735	4.03679	-10.1156
4:24657737	4	24657737	24.6577													0.4757	4.03463	-10.1942
4:24658773	4	24658773	24.6588													0.4712	4.38988	-10.6602
4:24658815	4	24658815	24.6588													0.469	4.03718	-10.0701
4:24658824	4	24658824	24.6588													0.4735	4.26373	-10.5062
4:24658945	4	24658945	24.6589													0.4668	4.5099	-10.4486
4:24658948	4	24658948	24.6589													0.4668	4.5099	-10.4486
4:24658951	4	24658951	24.659													0.4668	4.5099	-10.4486
4:24658961	4	24658961	24.659													0.469	4.28397	-10.1651
4:24659386	4	24659386	24.6594													0.4757	4.03463	-10.1942
4:24659559	4	24659559	24.6596													0.469	4.28397	-10.1651
4:24659566	4	24659566	24.6596													0.4712	4.21631	-10.2918
4:24660170	4	24660170	24.6602													0.4712	4.13545	-10.2607
4:24660510	4	24660510	24.6605													0.4735	4.03679	-10.1156
4:24660805	4	24660805	24.6608													0.4712	4.21631	-10.2918
4:24661330	4	24661330	24.6613													0.4823	4.04373	-10.2775
4:24661608	4	24661608	24.6616													0.4712	4.21631	-10.2918
4:24661624	4	24661624	24.6616													0.469	4.18409	-10.1411
4:24661641	4	24661641	24.6616													0.4668	4.11404	-9.87946
4:24661643	4	24661643	24.6616													0.469	4.28397	-10.1651
4:24661652	4	24661652	24.6617													0.469	4.20441	-10.2944
4:24661695	4	24661695	24.6617													0.4712	4.21631	-10.2918
4:24661935	4	24661935	24.6619													0.4712	4.21631	-10.2918
4:24662548	4	24662548	24.6625													0.4757	4.11793	-10.1745
4:24662549	4	24662549	24.6625													0.4757	4.11793	-10.1745
4:24662572	4	24662572	24.6626													0.4757	4.09262	-10.1184
4:24662760	4	24662760	24.6628													0.4668	4.31873	-10.2397
4:24662766	4	24662766	24.6628													0.469	4.71648	-10.8516
4:24663693	4	24663693	24.6637													0.4712	4.23646	-10.3297
4:24663790	4	24663790	24.6638													0.4735	4.03679	-10.1156
4:24663985	4	24663985	24.664													0.4624	4.39325	-9.95767
4:24666149	4	24666149	24.6661													0.4624	4.73448	-10.4802
4:24666231	4	24666231	24.6662													0.4712	4.05718	-10.0702
4:24666642	4	24666642	24.6666													0.4735	4.03679	-10.1156
4:24667643	4	24667643	24.6676													0.4757	4.03463	-10.1942
4:24668545	4	24668545	24.6685													0.4735	4.03679	-10.1156
4:24670547	4	24670547	24.6705													0.4712	4.05901	-10.2154
4:24670944	4	24670944	24.6709													0.469	4.13433	-10.196
4:24671161	4	24671161	24.6712													0.4735	4.02541	-10.0629
4:24671170	4	24671170	24.6712													0.4735	4.02541	-10.0629
4:24671193	4	24671193	24.6712													0.4712	4.13538	-10.2826
4:24671393	4	24671393	24.6714													0.4757	4.03463	-10.1942
4:24672017	4	24672017	24.672													0.4735	4.03679	-10.1156
4:24672304	4	24672304	24.6723													0.4757	4.03183	-10.229
4:24672508	4	24672508	24.6725													0.469	4.2367	-10.2512
4:24672748	4	24672748	24.6727													0.4712	4.31002	-10.4413
4:24672860	4	24672860	24.6729													0.469	4.37407	-10.3586
4:24673562	4	24673562	24.6736													0.469	4.47287	-10.5642
4:24673574	4	24673574	24.6736													0.4735	4.22906	-10.4209
4:24674089	4	24674089	24.6741													0.4757	4.03463	-10.1942
4:24674199	4	24674199	24.6742													0.4735	4.12705	-10.3222
4:24674209	4	24674209	24.6742													0.4735	4.12705	-10.3222
4:24674312	4	24674312	24.6743													0.4712	4.13545	-10.2607
4:24674674	4	24674674	24.6747													0.4735	4.25509	-10.3645
4:24686516	4	24686516	24.6865													0.4757	4.03463	-10.1942
4:24686742	4	24686742	24.6867													0.4712	4.2853	-10.405
4:24687051	4	24687051	24.6871													0.4624	4.07755	-10.071
4:24687440	4	24687440	24.6874													0.4646	4.32777	-10.4187
4:24687470	4	24687470	24.6875													0.469	4.20728	-10.5024
4:24687747	4	24687747	24.6877													0.4735	4.04756	-10.1101
4:24687785	4	24687785	24.6878													0.4712	4.27496	-10.4165
4:24687838	4	24687838	24.6878													0.4735	4.008	-10.1244
4:24687865	4	24687865	24.6879													0.4735	4.008	-10.1244
4:24687887	4	24687887	24.6879													0.4735	4.008	-10.1244
4:24687897	4	24687897	24.6879													0.4712	4.05778	-10.056
4:24688048	4	24688048	24.688													0.469	4.46021	-10.7546
4:24688253	4	24688253	24.6883													0.4757	4.03463	-10.1942
4:24688615	4	24688615	24.6886													0.4735	4.03679	-10.1156
4:24688624	4	24688624	24.6886													0.4668	4.68322	-10.4703
4:24689888	4	24689888	24.6899													0.4757	4.03463	-10.1942
4:24689985	4	24689985	24.69													0.4735	4.03679	-10.1156
4:24690013	4	24690013	24.69													0.4735	4.03679	-10.1156
4:24690028	4	24690028	24.69													0.4735	4.03679	-10.1156
4:24690041	4	24690041	24.69													0.4735	4.03679	-10.1156
4:24690063	4	24690063	24.6901													0.4735	4.03679	-10.1156
4:24690070	4	24690070	24.6901													0.469	4.01337	-9.96952
4:24690370	4	24690370	24.6904													0.4735	4.03679	-10.1156
4:24690397	4	24690397	24.6904													0.4735	4.03679	-10.1156
4:24690441	4	24690441	24.6904													0.4712	4.10905	-10.3388
4:24690445	4	24690445	24.6904													0.4712	4.10905	-10.3388
4:24690901	4	24690901	24.6909													0.4712	4.43464	-10.6699
4:24692524	4	24692524	24.6925													0.4735	4.33786	-10.5408
4:24693382	4	24693382	24.6934													0.4757	4.03463	-10.1942
4:24693420	4	24693420	24.6934													0.4757	4.03463	-10.1942
4:24693699	4	24693699	24.6937													0.4712	4.20564	-10.2599
4:24694158	4	24694158	24.6942													0.4712	4.20564	-10.2599
4:24694175	4	24694175	24.6942													0.4712	4.20564	-10.2599
4:24694628	4	24694628	24.6946													0.4735	4.03679	-10.1156
4:24694761	4	24694761	24.6948													0.4735	4.03679	-10.1156
4:24694934	4	24694934	24.6949													0.4735	4.03679	-10.1156
4:24695092	4	24695092	24.6951													0.4757	4.03463	-10.1942
4:24695108	4	24695108	24.6951													0.4757	4.03463	-10.1942
4:24695233	4	24695233	24.6952													0.4757	4.03463	-10.1942
4:24695479	4	24695479	24.6955													0.4757	4.03463	-10.1942
4:24698138	4	24698138	24.6981													0.4735	4.03679	-10.1156
4:24700838	4	24700838	24.7008													0.4668	4.24643	-10.2659
4:24701001	4	24701001	24.701													0.4646	4.39118	-10.2444
4:24703401	4	24703401	24.7034													0.4757	4.03463	-10.1942
4:24705195	4	24705195	24.7052													0.4735	4.12705	-10.3222
4:24705204	4	24705204	24.7052													0.4735	4.12705	-10.3222
4:24708601	4	24708601	24.7086													0.4712	4.46881	-10.8601
4:24708822	4	24708822	24.7088													0.4735	4.28768	-10.4735
4:24710892	4	24710892	24.7109													0.4757	4.03463	-10.1942
4:24711049	4	24711049	24.711													0.4735	4.26373	-10.5062
4:24711054	4	24711054	24.7111													0.4712	4.4047	-10.6289
4:24711102	4	24711102	24.7111													0.469	4.33295	-10.3483
4:24711103	4	24711103	24.7111													0.4712	4.37703	-10.4943
4:24711185	4	24711185	24.7112													0.4735	4.26373	-10.5062
4:24711311	4	24711311	24.7113													0.4757	4.03463	-10.1942
4:24711927	4	24711927	24.7119													0.4735	4.03679	-10.1156
4:24711947	4	24711947	24.7119													0.4735	4.03679	-10.1156
4:24711950	4	24711950	24.712													0.4735	4.03679	-10.1156
4:24711951	4	24711951	24.712													0.4735	4.03679	-10.1156
4:24712027	4	24712027	24.712													0.4735	4.03679	-10.1156
4:24712070	4	24712070	24.7121													0.4712	4.2853	-10.405
4:24712296	4	24712296	24.7123													0.4735	4.03679	-10.1156
4:24717110	4	24717110	24.7171													0.4735	4.03679	-10.1156
4:24717186	4	24717186	24.7172													0.4712	4.13	-10.2428
4:24718423	4	24718423	24.7184													0.4757	4.03463	-10.1942
4:24718429	4	24718429	24.7184													0.4757	4.03463	-10.1942
4:24718771	4	24718771	24.7188													0.4646	4.06704	-9.55173
4:24719508	4	24719508	24.7195													0.469	4.32622	-10.2918
4:24719647	4	24719647	24.7196													0.4712	4.01648	-10.0018
4:24720873	4	24720873	24.7209													0.4735	4.22906	-10.4209
4:24721488	4	24721488	24.7215													0.4712	4.0273	-10.0684
4:24722271	4	24722271	24.7223													0.4712	4.26265	-10.4187
4:24722541	4	24722541	24.7225													0.4712	4.33927	-10.461
4:24722788	4	24722788	24.7228													0.4712	4.2853	-10.405
4:24722797	4	24722797	24.7228													0.4712	4.2853	-10.405
4:24722998	4	24722998	24.723													0.4712	4.26265	-10.4187
4:24723108	4	24723108	24.7231													0.4735	4.03679	-10.1156
4:24723118	4	24723118	24.7231													0.4735	4.03679	-10.1156
4:24723222	4	24723222	24.7232													0.4712	4.26265	-10.4187
4:24723274	4	24723274	24.7233													0.469	4.01003	-10.0724
4:24723699	4	24723699	24.7237													0.4735	4.03679	-10.1156
4:24724848	4	24724848	24.7248													0.4712	4.10156	-10.2566
4:24724963	4	24724963	24.725													0.4712	4.07378	-10.1473
4:24725128	4	24725128	24.7251													0.4735	4.03679	-10.1156
4:24725206	4	24725206	24.7252													0.4735	4.03679	-10.1156
4:24726029	4	24726029	24.726													0.4735	4.03679	-10.1156
4:24726749	4	24726749	24.7267													0.469	4.05376	-10.0538
4:24727855	4	24727855	24.7279													0.4735	4.15276	-10.337
4:24727985	4	24727985	24.728													0.4757	4.03463	-10.1942
4:24728903	4	24728903	24.7289													0.3451	4.12161	-9.2828
4:24730995	4	24730995	24.731													0.4314	4.48675	-10.2736
4:24731049	4	24731049	24.731													0.4004	4.42115	-9.65965
4:24731050	4	24731050	24.731													0.3894	4.50931	-9.53586
4:24736853	4	24736853	24.7369													0.458	4.00303	-10.0496
4:24738591	4	24738591	24.7386													0.4425	4.12636	-10.1458
4:24738592	4	24738592	24.7386													0.4425	4.12636	-10.1458
4:24738755	4	24738755	24.7388													0.4757	4.03463	-10.1942
4:24739052	4	24739052	24.7391													0.4712	4.14495	-10.3121
4:24739321	4	24739321	24.7393													0.4735	4.11082	-10.2186
4:24739369	4	24739369	24.7394													0.4712	4.11262	-10.1403
4:24739376	4	24739376	24.7394													0.4712	4.11262	-10.1403
4:24739390	4	24739390	24.7394													0.4735	4.03679	-10.1156
4:24739442	4	24739442	24.7394													0.4757	4.03463	-10.1942
4:24739443	4	24739443	24.7394													0.4757	4.03463	-10.1942
4:24739828	4	24739828	24.7398													0.469	4.06173	-9.97759
4:24739829	4	24739829	24.7398													0.4712	4.11262	-10.1403
4:24740091	4	24740091	24.7401													0.4757	4.03463	-10.1942
4:24740490	4	24740490	24.7405													0.4712	4.11034	-10.2786
4:24740725	4	24740725	24.7407													0.4735	4.03679	-10.1156
4:24741072	4	24741072	24.7411													0.4757	4.03463	-10.1942
4:24741326	4	24741326	24.7413													0.4735	4.28425	-10.486
4:24742753	4	24742753	24.7428													0.4735	4.03679	-10.1156
4:24744493	4	24744493	24.7445													0.4712	4.07422	-10.2008
4:24746916	4	24746916	24.7469													0.4735	4.03679	-10.1156
4:24747125	4	24747125	24.7471													0.4757	4.03463	-10.1942
4:24747359	4	24747359	24.7474													0.4735	4.12705	-10.3222
4:24747565	4	24747565	24.7476													0.4735	4.03679	-10.1156
4:24747759	4	24747759	24.7478													0.4735	4.03679	-10.1156
4:24747761	4	24747761	24.7478													0.4735	4.03679	-10.1156
4:24747815	4	24747815	24.7478													0.469	4.02528	-10.0392
4:24748809	4	24748809	24.7488													0.4735	4.03679	-10.1156
4:24749044	4	24749044	24.749													0.4757	4.03463	-10.1942
4:24749292	4	24749292	24.7493													0.4757	4.03463	-10.1942
4:24749341	4	24749341	24.7493													0.4735	4.03679	-10.1156
4:24750675	4	24750675	24.7507													0.4757	4.03463	-10.1942
4:24750676	4	24750676	24.7507													0.4757	4.03463	-10.1942
4:24750765	4	24750765	24.7508													0.4712	4.14386	-10.3272
4:24751260	4	24751260	24.7513													0.4735	4.03679	-10.1156
4:24751431	4	24751431	24.7514													0.4735	4.03248	-10.317
4:24752226	4	24752226	24.7522													0.4624	4.02763	-9.58486
4:24752227	4	24752227	24.7522													0.4624	4.02763	-9.58486
4:24752229	4	24752229	24.7522													0.4624	4.02763	-9.58486
4:24753505	4	24753505	24.7535													0.4735	4.03679	-10.1156
4:24753521	4	24753521	24.7535													0.4735	4.03679	-10.1156
4:24753531	4	24753531	24.7535													0.4735	4.03679	-10.1156
4:24753578	4	24753578	24.7536													0.4735	4.03679	-10.1156
4:24753581	4	24753581	24.7536													0.4757	4.03463	-10.1942
4:24753727	4	24753727	24.7537													0.4735	4.03679	-10.1156
4:24753775	4	24753775	24.7538													0.4735	4.03679	-10.1156
4:24753800	4	24753800	24.7538													0.4823	4.04373	-10.2775
4:24753804	4	24753804	24.7538													0.4712	4.20564	-10.2599
4:24753808	4	24753808	24.7538													0.4712	4.20564	-10.2599
4:24753810	4	24753810	24.7538													0.4558	4.88315	-9.99608
4:24753812	4	24753812	24.7538													0.458	4.61102	-9.65822
4:24753853	4	24753853	24.7539													0.4735	4.03679	-10.1156
4:24753877	4	24753877	24.7539													0.4757	4.03463	-10.1942
4:24753941	4	24753941	24.7539													0.4712	4.03953	-10.1816
4:24753964	4	24753964	24.754													0.4779	4.00544	-9.46991
4:24754113	4	24754113	24.7541													0.4712	4.44753	-10.773
4:24754190	4	24754190	24.7542													0.4757	4.25056	-10.4892
4:24754338	4	24754338	24.7543													0.4735	4.03679	-10.1156
4:24755325	4	24755325	24.7553													0.4712	4.07047	-9.98221
4:24755708	4	24755708	24.7557													0.4779	4.58111	-10.7678
4:24755795	4	24755795	24.7558													0.4757	4.03463	-10.1942
4:24756109	4	24756109	24.7561													0.4712	4.00077	-10.0452
4:24756295	4	24756295	24.7563													0.4712	4.08776	-10.1671
4:24756902	4	24756902	24.7569													0.469	4.36473	-10.4365
4:24756920	4	24756920	24.7569													0.469	4.36473	-10.4365
4:24756925	4	24756925	24.7569													0.469	4.36473	-10.4365
4:24757409	4	24757409	24.7574													0.469	4.21421	-10.3441
4:24759076	4	24759076	24.7591													0.4757	4.03463	-10.1942
4:24759092	4	24759092	24.7591													0.4757	4.03463	-10.1942
4:24759157	4	24759157	24.7592													0.4712	4.23181	-10.3444
4:24759163	4	24759163	24.7592													0.4712	4.23181	-10.3444
4:24759799	4	24759799	24.7598													0.4757	4.03463	-10.1942
4:24759845	4	24759845	24.7598													0.4779	4.24802	-10.5083
4:24759883	4	24759883	24.7599													0.4757	4.03463	-10.1942
4:24760099	4	24760099	24.7601													0.4757	4.03463	-10.1942
4:24760196	4	24760196	24.7602													0.4757	4.03463	-10.1942
4:24760348	4	24760348	24.7603													0.4779	4.24802	-10.5083
4:24760659	4	24760659	24.7607													0.4735	4.03679	-10.1156
4:24763909	4	24763909	24.7639													0.4735	4.03679	-10.1156
4:24764303	4	24764303	24.7643													0.469	4.01333	-10.1042
4:24764415	4	24764415	24.7644													0.4757	4.03463	-10.1942
4:24764931	4	24764931	24.7649													0.4757	4.03463	-10.1942
4:24764981	4	24764981	24.765													0.4735	4.03679	-10.1156
4:24765318	4	24765318	24.7653													0.4823	4.04373	-10.2775
4:24766790	4	24766790	24.7668													0.4712	4.09881	-10.2407
4:24766984	4	24766984	24.767													0.4735	4.45322	-10.6945
4:24767155	4	24767155	24.7672													0.4712	4.23646	-10.3297
4:24768293	4	24768293	24.7683													0.4735	4.03679	-10.1156
4:24768341	4	24768341	24.7683													0.4735	4.03679	-10.1156
4:24769735	4	24769735	24.7697													0.4823	4.04373	-10.2775
4:24771356	4	24771356	24.7714													0.4823	4.04373	-10.2775
4:24771883	4	24771883	24.7719													0.4823	4.04373	-10.2775
4:24773355	4	24773355	24.7734													0.4823	4.04373	-10.2775
4:24773434	4	24773434	24.7734													0.4823	4.04373	-10.2775
4:24773443	4	24773443	24.7734													0.4823	4.04373	-10.2775
4:24773707	4	24773707	24.7737													0.4801	4.22136	-10.4459
4:24774420	4	24774420	24.7744													0.4823	4.04373	-10.2775
4:24774559	4	24774559	24.7746													0.4823	4.04373	-10.2775
4:24774625	4	24774625	24.7746													0.4823	4.04373	-10.2775
4:24774785	4	24774785	24.7748													0.4801	4.12419	-10.3123
4:24774955	4	24774955	24.775													0.4779	4.65519	-10.9258
4:24775073	4	24775073	24.7751													0.4757	4.11292	-10.1762
4:24775142	4	24775142	24.7751													0.4757	4.0263	-10.1695
4:24775408	4	24775408	24.7754													0.4801	4.25622	-10.5066
4:24775423	4	24775423	24.7754													0.4801	4.25622	-10.5066
4:24775513	4	24775513	24.7755													0.4823	4.04373	-10.2775
4:24775630	4	24775630	24.7756													0.4823	4.04373	-10.2775
4:24776176	4	24776176	24.7762													0.4823	4.04373	-10.2775
4:24776437	4	24776437	24.7764													0.4801	4.28896	-10.5559
4:24778742	4	24778742	24.7787													0.4823	4.04373	-10.2775
4:24778991	4	24778991	24.779													0.4801	4.23679	-10.4992
4:24779472	4	24779472	24.7795													0.4801	4.11658	-10.3477
4:24779728	4	24779728	24.7797													0.4823	4.04373	-10.2775
4:24780148	4	24780148	24.7801													0.4823	4.04373	-10.2775
4:24780245	4	24780245	24.7802													0.4757	4.04956	-10.1015
4:24780276	4	24780276	24.7803													0.4779	4.64408	-10.8939
4:24780347	4	24780347	24.7803													0.4823	4.04373	-10.2775
4:24780539	4	24780539	24.7805													0.4801	4.15541	-10.4017
4:24780752	4	24780752	24.7808													0.4823	4.04373	-10.2775
4:24780781	4	24780781	24.7808													0.4823	4.04373	-10.2775
4:24783823	4	24783823	24.7838													0.4823	4.04373	-10.2775
4:24783908	4	24783908	24.7839													0.4823	4.04373	-10.2775
4:24784305	4	24784305	24.7843													0.4823	4.04373	-10.2775
4:24784362	4	24784362	24.7844													0.4823	4.04373	-10.2775
4:24784377	4	24784377	24.7844													0.4823	4.04373	-10.2775
4:24784403	4	24784403	24.7844													0.4823	4.04373	-10.2775
4:24784411	4	24784411	24.7844													0.4823	4.04373	-10.2775
4:24784424	4	24784424	24.7844													0.4801	4.15541	-10.4017
4:24784431	4	24784431	24.7844													0.4801	4.15541	-10.4017
4:24784447	4	24784447	24.7844													0.4823	4.04373	-10.2775
4:24784483	4	24784483	24.7845													0.4801	4.15541	-10.4017
4:24784545	4	24784545	24.7845													0.4823	4.13341	-10.3915
4:24784602	4	24784602	24.7846													0.4801	4.28896	-10.5559
4:24784621	4	24784621	24.7846													0.4779	4.36676	-10.6059
4:24784654	4	24784654	24.7847													0.4801	4.11758	-10.3231
4:24784946	4	24784946	24.7849													0.4779	4.22955	-10.4453
4:24785397	4	24785397	24.7854													0.4823	4.04373	-10.2775
4:24785470	4	24785470	24.7855													0.4823	4.04373	-10.2775
4:24785606	4	24785606	24.7856													0.4779	4.02709	-10.1684
4:24785743	4	24785743	24.7857													0.4823	4.04373	-10.2775
4:24786115	4	24786115	24.7861													0.4779	4.40682	-10.6542
4:24786155	4	24786155	24.7862													0.4823	4.04373	-10.2775
4:24786679	4	24786679	24.7867													0.4779	4.19723	-10.3429
4:24786713	4	24786713	24.7867													0.4757	4.05887	-9.86588
4:24786768	4	24786768	24.7868													0.4823	4.04373	-10.2775
4:24787006	4	24787006	24.787													0.4801	4.28896	-10.5559
4:24787011	4	24787011	24.787													0.4801	4.28896	-10.5559
4:24787018	4	24787018	24.787													0.4801	4.28896	-10.5559
4:24787030	4	24787030	24.787													0.4801	4.28896	-10.5559
4:24787042	4	24787042	24.787													0.4801	4.28896	-10.5559
4:24787382	4	24787382	24.7874													0.4735	4.04096	-9.82686
4:24797687	4	24797687	24.7977													0.4867	4.45959	-10.822
4:24798028	4	24798028	24.798													0.4823	4.04373	-10.2775
4:24798514	4	24798514	24.7985													0.4823	4.04373	-10.2775
4:24800081	4	24800081	24.8001													0.4779	4.36053	-10.6354
4:24801228	4	24801228	24.8012													0.4823	4.04373	-10.2775
4:24805487	4	24805487	24.8055													0.4889	4.1726	-10.3358
4:24805725	4	24805725	24.8057													0.4934	4.46022	-10.5631
4:24809681	4	24809681	24.8097													0.4889	4.07649	-10.0467
4:24809967	4	24809967	24.81													0.4801	4.06822	-10.0175
4:24810082	4	24810082	24.8101													0.4845	4.10976	-9.89309
4:24814605	4	24814605	24.8146													0.4845	4.25748	-10.0493
4:24814660	4	24814660	24.8147													0.4889	4.3079	-10.3623
4:24815256	4	24815256	24.8153													0.4867	4.51602	-10.7465
4:24816525	4	24816525	24.8165													0.4867	4.15084	-10.2055
4:24816761	4	24816761	24.8168													0.4823	4.68265	-10.6867
4:24817359	4	24817359	24.8174													0.4558	4.39006	-9.58998
4:24818038	4	24818038	24.818													0.4889	4.07252	-10.0327
4:24822604	4	24822604	24.8226													0.4779	4.15568	-9.79803
4:24822614	4	24822614	24.8226													0.4779	4.15568	-9.79803
4:24822653	4	24822653	24.8227													0.4779	4.15568	-9.79803
4:24822677	4	24822677	24.8227													0.4779	4.15568	-9.79803
4:24822854	4	24822854	24.8229													0.4712	4.223	-10.0645
4:24824884	4	24824884	24.8249													0.5	4.45454	-10.5752
4:24825529	4	24825529	24.8255													0.4889	4.03361	-9.992
4:24828290	4	24828290	24.8283													0.4889	4.25701	-10.1951
4:24828893	4	24828893	24.8289													0.4867	4.07695	-10.055
4:24829058	4	24829058	24.8291													0.4889	4.34472	-10.3875
4:24829063	4	24829063	24.8291													0.4889	4.34472	-10.3875
4:24829660	4	24829660	24.8297													0.4867	4.08643	-10.0303
4:24830074	4	24830074	24.8301													0.4889	4.15418	-10.1657
4:24830090	4	24830090	24.8301													0.4889	4.15418	-10.1657
4:24830469	4	24830469	24.8305													0.4867	4.14476	-9.92746
4:24831330	4	24831330	24.8313													0.4867	4.24369	-10.477
4:24833476	4	24833476	24.8335													0.4889	4.23992	-10.2195
4:24833519	4	24833519	24.8335													0.4912	4.39764	-10.3646
4:24833624	4	24833624	24.8336													0.4889	4.09691	-10.0863
4:24833813	4	24833813	24.8338													0.4823	4.22918	-10.0914
4:24834167	4	24834167	24.8342													0.4889	4.1383	-10.1439
4:24834204	4	24834204	24.8342													0.4889	4.1383	-10.1439
4:24834888	4	24834888	24.8349													0.4889	4.12507	-9.97997
4:24845053	4	24845053	24.8451													0.3938	4.21384	-10.0421
4:24845572	4	24845572	24.8456													0.4889	4.1512	-10.1208
4:24848560	4	24848560	24.8486													0.4956	4.03553	-10.059
4:24851006	4	24851006	24.851													0.4823	4.5544	-10.4945
4:24851188	4	24851188	24.8512													0.458	4.11504	-9.23398
4:24855882	4	24855882	24.8559													0.4889	4.00381	-9.97851
4:24858554	4	24858554	24.8586													0.4889	4.1383	-10.1439
4:24858641	4	24858641	24.8586													0.4889	4.1512	-10.1208
4:24862000	4	24862000	24.862													0.4403	4.05997	-9.26994
4:24872772	4	24872772	24.8728													0.3916	4.66231	-9.12145
4:24904352	4	24904352	24.9044													0.4912	4.16584	-9.71002
4:24904370	4	24904370	24.9044													0.4912	4.16584	-9.71002
4:24904389	4	24904389	24.9044													0.4912	4.10757	-9.67799
4:24904427	4	24904427	24.9044													0.4912	4.10757	-9.67799
4:24910519	4	24910519	24.9105													0.4889	4.03495	-9.47301
4:24910867	4	24910867	24.9109													0.4845	4.63735	10.2761
4:24916991	4	24916991	24.917													0.4956	4.10083	-9.45238
4:24917510	4	24917510	24.9175													0.4978	4.51149	-9.83002
4:24917528	4	24917528	24.9175													0.4956	4.27896	-9.59329
4:24917597	4	24917597	24.9176													0.4956	4.3694	-9.79413
4:24917693	4	24917693	24.9177													0.4956	4.1215	-9.48984
4:24919697	4	24919697	24.9197													0.2743	5.30777	-13.6353
4:24921188	4	24921188	24.9212													0.4978	4.26662	-9.40779
4:24921259	4	24921259	24.9213													0.4978	4.26662	-9.40779
4:24921277	4	24921277	24.9213													0.4978	4.26662	-9.40779
4:24921301	4	24921301	24.9213													0.4956	4.44063	-9.65293
4:24921316	4	24921316	24.9213													0.4956	4.44063	-9.65293
4:24921325	4	24921325	24.9213													0.4978	4.03919	-9.10481
4:24921361	4	24921361	24.9214													0.4956	4.44063	-9.65293
4:24921377	4	24921377	24.9214													0.4956	4.44063	-9.65293
4:24921929	4	24921929	24.9219													0.4978	4.25772	-9.46155
4:24921937	4	24921937	24.9219													0.4978	4.25772	-9.46155
4:24922237	4	24922237	24.9222													0.4956	4.27895	-9.76152
4:24922531	4	24922531	24.9225													0.4956	4.06278	-9.64456
4:24922595	4	24922595	24.9226													0.4934	4.29518	-9.88622
4:24923129	4	24923129	24.9231													0.4912	4.00446	-9.42686
4:24923152	4	24923152	24.9232													0.4912	4.00446	-9.42686
4:24923154	4	24923154	24.9232													0.4912	4.00446	-9.42686
4:24923158	4	24923158	24.9232													0.4912	4.00446	-9.42686
4:24923224	4	24923224	24.9232													0.5	4.01776	-9.18093
4:24923228	4	24923228	24.9232													0.5	4.01776	-9.18093
4:24923795	4	24923795	24.9238													0.5	4.16921	-9.59182
4:24923833	4	24923833	24.9238													0.5	4.16921	-9.59182
4:24923938	4	24923938	24.9239													0.4956	4.17001	-9.6007
4:24923949	4	24923949	24.9239													0.4956	4.17001	-9.6007
4:24923965	4	24923965	24.924													0.4956	4.17001	-9.6007
4:24923980	4	24923980	24.924													0.4956	4.17001	-9.6007
4:24924232	4	24924232	24.9242													0.4934	4.1024	-9.58983
4:24924267	4	24924267	24.9243													0.4934	4.1024	-9.58983
4:24924638	4	24924638	24.9246													0.4934	4.1024	-9.58983
4:24931096	4	24931096	24.9311													0.4735	4.56846	-10.0627
4:24932763	4	24932763	24.9328													0.4934	5.827	-10.6819	0.4934	4.85355	-9.74119
4:24932771	4	24932771	24.9328													0.4912	5.28769	-10.0921
4:24943116	4	24943116	24.9431													0.4956	4.09397	-9.36676
4:24945348	4	24945348	24.9453													0.4912	4.00446	-9.42686
4:24947801	4	24947801	24.9478													0.4912	4.1912	-9.63277
4:24948209	4	24948209	24.9482													0.4934	4.02351	-9.36321
4:24948741	4	24948741	24.9487													0.4912	4.21412	-9.66218
4:24948777	4	24948777	24.9488													0.4912	4.21412	-9.66218
4:24948786	4	24948786	24.9488													0.4912	4.21412	-9.66218
4:24949632	4	24949632	24.9496													0.4912	4.07882	-9.71707
4:24949633	4	24949633	24.9496													0.4934	4.26842	-9.93179
4:24949875	4	24949875	24.9499													0.4912	4.10757	-9.67799
4:24952458	4	24952458	24.9525													0.4934	4.07109	-9.53491
4:24955209	4	24955209	24.9552													0.4956	4.59364	-9.82182
4:24955787	4	24955787	24.9558													0.4978	4.10392	-9.34671
4:24956917	4	24956917	24.9569													0.4934	4.02351	-9.36321
4:24956970	4	24956970	24.957													0.4956	4.02944	-9.21106
4:24956973	4	24956973	24.957													0.4956	4.02944	-9.21106
4:24957021	4	24957021	24.957													0.4978	4.42566	-9.66482
4:24957027	4	24957027	24.957													0.4978	4.42566	-9.66482
4:24958445	4	24958445	24.9584													0.4934	4.29331	-10.0162
4:24958446	4	24958446	24.9584													0.4934	4.29331	-10.0162
4:24958459	4	24958459	24.9585													0.4912	4.07882	-9.71707
4:24959644	4	24959644	24.9596													0.4934	4.0016	-9.34648
4:24959665	4	24959665	24.9597													0.4934	4.0016	-9.34648
4:24959672	4	24959672	24.9597													0.4934	4.0016	-9.34648
4:24963056	4	24963056	24.9631													0.4912	4.04077	-9.36916
4:24964178	4	24964178	24.9642													0.4867	4.09844	9.56334
4:24965286	4	24965286	24.9653													0.4956	4.1324	-9.68723
4:24967256	4	24967256	24.9673													0.4867	4.33779	-9.88217
4:24975526	4	24975526	24.9755													0.4934	4.07744	-9.79892
4:24988098	4	24988098	24.9881													0.4735	4.33677	-9.22618
4:24988101	4	24988101	24.9881													0.4801	4.15583	-9.33701
4:24988105	4	24988105	24.9881													0.4624	4.9921	-9.28402
4:24988107	4	24988107	24.9881													0.4624	4.9921	-9.28402
4:24988113	4	24988113	24.9881													0.4624	4.9921	-9.28402
4:24988118	4	24988118	24.9881													0.4646	4.62796	-9.08239
4:24988120	4	24988120	24.9881													0.4624	4.9921	-9.28402
4:24993344	4	24993344	24.9933													0.4867	4.06805	-9.57857
4:24993369	4	24993369	24.9934													0.4867	4.06805	-9.57857
4:24993379	4	24993379	24.9934													0.4867	4.06805	-9.57857
4:24993384	4	24993384	24.9934													0.4867	4.06805	-9.57857
4:24993390	4	24993390	24.9934													0.4867	4.06805	-9.57857
4:24993410	4	24993410	24.9934													0.4978	4.70437	-10.2114
4:24996099	4	24996099	24.9961													0.4934	4.18041	-9.75277
4:24997701	4	24997701	24.9977													0.4912	4.07882	-9.71707
4:24998171	4	24998171	24.9982													0.4934	4.1024	-9.58983
4:25000544	4	25000544	25.0005													0.4956	4.314	-10.0488
4:25004692	4	25004692	25.0047													0.4934	4.0016	-9.34648
4:25006796	4	25006796	25.0068													0.4978	4.31414	-9.52178
4:25007472	4	25007472	25.0075													0.4934	4.032	-9.28789
4:25018967	4	25018967	25.019													0.4934	4.09757	-9.64941
4:25021930	4	25021930	25.0219													0.4956	4.21672	-9.85238
4:25022639	4	25022639	25.0226													0.4956	4.1639	-9.96785
4:25027632	4	25027632	25.0276													0.4956	4.23062	-9.58503
4:25027855	4	25027855	25.0279													0.4978	4.08862	-9.69367
4:25036430	4	25036430	25.0364							0.3914	4.12406	-6.37762
4:25038718	4	25038718	25.0387													0.5	4.20122	-9.62063
4:25043092	4	25043092	25.0431													0.4978	4.17098	-9.64427
4:25043154	4	25043154	25.0432													0.4978	4.16362	-9.41654
4:25057676	4	25057676	25.0577													0.4956	4.2136	-9.8083
4:25059730	4	25059730	25.0597													0.4956	4.35131	-9.88649
4:25059731	4	25059731	25.0597													0.4956	4.35131	-9.88649
4:25082152	4	25082152	25.0822													0.4889	4.31218	-10.0395
4:25082159	4	25082159	25.0822													0.4956	4.13966	-9.65662
4:25082187	4	25082187	25.0822													0.4956	4.13966	-9.65662
4:25082324	4	25082324	25.0823													0.4956	4.24004	-10.027
4:25090538	4	25090538	25.0905													0.4978	4.02485	-9.2807
4:25091611	4	25091611	25.0916													0.4978	4.02485	-9.2807
4:25091745	4	25091745	25.0917													0.4934	4.05272	-9.63161
4:25093141	4	25093141	25.0931													0.5	4.21164	-9.55617
4:25093355	4	25093355	25.0934													0.5	4.29645	-9.74921
4:25093833	4	25093833	25.0938													0.4912	4.63111	-10.3889
4:25094657	4	25094657	25.0947													0.4956	4.21781	-10.0579
4:25098527	4	25098527	25.0985													0.4934	4.18221	-9.91389
4:25098791	4	25098791	25.0988													0.4889	4.63604	-10.3768
4:25101710	4	25101710	25.1017													0.4956	4.03506	-9.42424
4:25104208	4	25104208	25.1042													0.4934	4.11147	-9.72023
4:25104470	4	25104470	25.1045													0.4956	4.20037	-9.84396
4:25105673	4	25105673	25.1057													0.4956	4.10966	-9.792
4:25109888	4	25109888	25.1099													0.4934	4.28486	-9.80971
4:25110612	4	25110612	25.1106													0.4978	4.01529	-9.59923
4:25112825	4	25112825	25.1128													0.4934	4.01583	-9.67778
4:25116536	4	25116536	25.1165													0.4978	4.03382	-9.80799
4:25117587	4	25117587	25.1176													0.4934	4.21992	-10.0387
4:25123326	4	25123326	25.1233													0.4912	4.12535	-9.76614
4:25125449	4	25125449	25.1254													0.4934	4.0241	-9.68547
[truncated: 5,760 more rows]

## Sheet: Chr1
SNP	CHR	BP	MBP	Mn1 AWD	Mn1 CF	Mn2 AWD	Mn2 CF	Md AWD	Md CF
5.13056	1	7328	0.007328						4.19474
1:35736	1	35736	0.035736					4.01033
1:52944	1	52944	0.052944						4.45592
1:66371	1	66371	0.066371						4.35595
1:66396	1	66396	0.066396						4.36869
1:91090	1	91090	0.09109						4.10136
1:91715	1	91715	0.091715						4.36869
1:149773	1	149773	0.149773						4.22788
1:151208	1	151208	0.151208						4.15998
1:151218	1	151218	0.151218						4.08867
1:167381	1	167381	0.167381						4.08216
1:168849	1	168849	0.168849						4.22023
1:182529	1	182529	0.182529						4.11267
1:184721	1	184721	0.184721					4.01583	4.89647
1:184858	1	184858	0.184858					4.62523	5.64622
1:184873	1	184873	0.184873						4.05146
1:185413	1	185413	0.185413			4.10349
1:185544	1	185544	0.185544						4.28169
1:187509	1	187509	0.187509						4.07283
1:197511	1	197511	0.197511						4.26289
1:199556	1	199556	0.199556				4.17628
1:201262	1	201262	0.201262						4.24858
1:204126	1	204126	0.204126						4.02153
1:215240	1	215240	0.21524						4.26289
1:217210	1	217210	0.21721						4.26289
1:225462	1	225462	0.225462				4.02161	4.08865	5.04479
1:230811	1	230811	0.230811			4.30708
1:319253	1	319253	0.319253					4.00279
1:319276	1	319276	0.319276					4.00279
1:319279	1	319279	0.319279					4.00279
1:319295	1	319295	0.319295					4.00279
1:319303	1	319303	0.319303					4.00279
1:319328	1	319328	0.319328					4.0302	4.15283
1:319375	1	319375	0.319375						4.13937
1:386768	1	386768	0.386768			4.46297	4.74686
1:387193	1	387193	0.387193			4.48026	4.62427
1:387270	1	387270	0.38727			4.46297	4.74686
1:387408	1	387408	0.387408			4.46297	4.74686
1:387808	1	387808	0.387808			4.07401	4.35787
1:389213	1	389213	0.389213			4.48026	4.62427
1:389302	1	389302	0.389302				4.14357
1:389554	1	389554	0.389554			4.46494	4.20565
1:389867	1	389867	0.389867			4.92539	4.97715
1:390750	1	390750	0.39075				4.10208
1:390997	1	390997	0.390997			4.48026	4.62427
1:401885	1	401885	0.401885				4.47914
1:402333	1	402333	0.402333				4.05026
1:403267	1	403267	0.403267				4.47914
1:403535	1	403535	0.403535			4.32294	5.10385
1:406406	1	406406	0.406406				4.47914
1:407283	1	407283	0.407283			4.3559	4.00597
1:407364	1	407364	0.407364				4.47914
1:411457	1	411457	0.411457				4.47914
1:412528	1	412528	0.412528				4.47914
1:413644	1	413644	0.413644			4.335	4.33892
1:414403	1	414403	0.414403				4.37488
1:415607	1	415607	0.415607			4.47341	4.56024
1:418660	1	418660	0.41866				4.35565
1:418924	1	418924	0.418924				4.35565
1:420941	1	420941	0.420941				4.809
1:421018	1	421018	0.421018			4.77269
1:421082	1	421082	0.421082				4.21411
1:421083	1	421083	0.421083				4.47914
1:421085	1	421085	0.421085				4.21411
1:421087	1	421087	0.421087				4.21411
1:421327	1	421327	0.421327			4.77269
1:421699	1	421699	0.421699				4.47914
1:422023	1	422023	0.422023			4.34163	4.12711
1:422032	1	422032	0.422032			4.34163	4.12711
1:423393	1	423393	0.423393				4.65586
1:424903	1	424903	0.424903				4.47914
1:425678	1	425678	0.425678			4.05509	4.22612
1:426694	1	426694	0.426694				4.39173
1:427786	1	427786	0.427786				4.21014
1:427974	1	427974	0.427974				4.05026
1:430162	1	430162	0.430162				4.35565
1:431702	1	431702	0.431702				4.39173
1:431967	1	431967	0.431967				4.34799
1:434166	1	434166	0.434166				4.47914
1:434463	1	434463	0.434463				4.35565
1:434493	1	434493	0.434493				4.35565
1:436169	1	436169	0.436169				4.35565
1:437372	1	437372	0.437372				4.35565
1:438118	1	438118	0.438118				4.47914
1:438686	1	438686	0.438686				4.47914
1:440640	1	440640	0.44064				4.47914
1:440969	1	440969	0.440969				4.3384
1:441725	1	441725	0.441725				4.38593
1:442352	1	442352	0.442352				4.41349
1:442469	1	442469	0.442469				4.47914
1:444813	1	444813	0.444813				4.47914
1:445025	1	445025	0.445025				4.40967
1:445719	1	445719	0.445719				4.47914
1:446132	1	446132	0.446132				4.49797
1:446946	1	446946	0.446946				4.4596
1:447024	1	447024	0.447024				4.05972
1:448968	1	448968	0.448968				4.47914
1:453288	1	453288	0.453288				4.27018
1:453362	1	453362	0.453362			4.20059	5.04639
1:453422	1	453422	0.453422				4.88361
1:454148	1	454148	0.454148				4.47914
1:454330	1	454330	0.45433				4.19842
1:455540	1	455540	0.45554			4.36974	4.81823
1:455663	1	455663	0.455663			4.38344	4.69102
1:457601	1	457601	0.457601				4.54721
1:457695	1	457695	0.457695				4.47914
1:458517	1	458517	0.458517				4.47914
1:459382	1	459382	0.459382				4.35565
1:459484	1	459484	0.459484				4.47914
1:459589	1	459589	0.459589				4.47914
1:460616	1	460616	0.460616			4.49045	4.72486
1:460701	1	460701	0.460701				4.35565
1:460878	1	460878	0.460878				4.24158
1:460889	1	460889	0.460889				4.29239
1:460976	1	460976	0.460976				4.24158
1:462708	1	462708	0.462708				4.47914
1:463224	1	463224	0.463224			4.07274	5.83636	4.70727
1:464203	1	464203	0.464203				4.12516
1:464294	1	464294	0.464294				4.12516
1:464888	1	464888	0.464888				4.00326
1:465034	1	465034	0.465034				4.12516
1:465108	1	465108	0.465108				4.12516
1:478009	1	478009	0.478009				4.12516
1:478828	1	478828	0.478828				4.00326
1:479231	1	479231	0.479231				4.76752
1:550422	1	550422	0.550422			4.07653	4.35671
1:686692	1	686692	0.686692					4.01033
1:687143	1	687143	0.687143					4.01033
1:687680	1	687680	0.68768					4.01033
1:687812	1	687812	0.687812					4.01033
1:688116	1	688116	0.688116					4.01033
1:715841	1	715841	0.715841						4.59655
1:716626	1	716626	0.716626						4.12891
1:716635	1	716635	0.716635						4.45489
1:722777	1	722777	0.722777					4.01033
1:1213881	1	1213881	1.21388				5.13859
1:2425822	1	2425822	2.42582					4.07446
1:2703408	1	2703408	2.70341	4.41246
1:3097066	1	3097066	3.09707				4.03616
1:6646477	1	6646477	6.64648		4.36869
1:6797032	1	6797032	6.79703						4.51501
1:6803215	1	6803215	6.80321				4.78432
1:6919121	1	6919121	6.91912						5.17815
1:6940858	1	6940858	6.94086					4.43937
1:6947644	1	6947644	6.94764	4.34008			4.60579
1:6947697	1	6947697	6.9477	4.53328			5.37005
1:6951015	1	6951015	6.95101						5.20473
1:6951287	1	6951287	6.95129					4.72349
1:6951292	1	6951292	6.95129					4.67093
1:6997510	1	6997510	6.99751						5.10897
1:6997512	1	6997512	6.99751						5.10897
1:6997778	1	6997778	6.99778		4.00361				4.82315
1:6997824	1	6997824	6.99782		4.98897
1:6998113	1	6998113	6.99811		4.12157				5.03819
1:6998326	1	6998326	6.99833		4.12157				5.03819
1:6998762	1	6998762	6.99876						5.86583
1:6998847	1	6998847	6.99885						5.51757
1:6998926	1	6998926	6.99893		4.12157				5.03819
1:6999016	1	6999016	6.99902		4.12157				5.03819
1:6999091	1	6999091	6.99909		4.05845				4.97524
1:6999105	1	6999105	6.99911		4.07181				4.71659
1:6999182	1	6999182	6.99918		4.49915				4.49403
1:6999210	1	6999210	6.99921		4.43877				5.03819
1:6999239	1	6999239	6.99924		4.12157				5.03819
1:6999413	1	6999413	6.99941		4.21824				4.87782
1:6999472	1	6999472	6.99947		4.33539				4.81211
1:6999506	1	6999506	6.99951		4.33539				4.81211
1:6999529	1	6999529	6.99953		4.12157				5.03819
1:6999700	1	6999700	6.9997						4.86495
1:7000005	1	7000005	7						4.88929
1:7000410	1	7000410	7.00041		4.12157				5.03819
1:7000665	1	7000665	7.00066		4.21255				4.85592
1:7000683	1	7000683	7.00068		4.26177				4.85592
1:7000783	1	7000783	7.00078		4.12157				5.03819
1:7000933	1	7000933	7.00093		4.12157				5.03819
1:7001304	1	7001304	7.0013						5.04028
1:7001329	1	7001329	7.00133		4.12157				5.03819
1:7001553	1	7001553	7.00155		4.12157				5.03819
1:7001643	1	7001643	7.00164		4.12157				5.03819
1:7002042	1	7002042	7.00204		4.07181				4.71659
1:7003123	1	7003123	7.00312		4.12157				5.03819
1:7004234	1	7004234	7.00423		4.12157				5.03819
1:7004444	1	7004444	7.00444		4.12157				5.03819
1:7004452	1	7004452	7.00445		4.12157				5.03819
1:7004467	1	7004467	7.00447		4.07464				4.86748
1:7005166	1	7005166	7.00517		4.63951
1:7005206	1	7005206	7.00521		4.996
1:7005262	1	7005262	7.00526						4.54317
1:7005290	1	7005290	7.00529						5.27903
1:7005373	1	7005373	7.00537						6.35513
1:7006026	1	7006026	7.00603		4.12157				5.03819
1:7006089	1	7006089	7.00609						5.15444
1:7006424	1	7006424	7.00642		4.12157				5.03819
1:7006780	1	7006780	7.00678						4.78822
1:7006817	1	7006817	7.00682		4.12157				5.03819
1:7006903	1	7006903	7.0069		4.12157				5.03819
1:7006966	1	7006966	7.00697		4.08208				5.11163
1:7007003	1	7007003	7.007						4.85646
1:7007021	1	7007021	7.00702						4.85646
1:7007195	1	7007195	7.0072						5.00494
1:7007228	1	7007228	7.00723						5.499
1:7007232	1	7007232	7.00723		4.22997				5.03819
1:7007265	1	7007265	7.00727		4.12157				5.03819
1:7007307	1	7007307	7.00731		4.12157				5.03819
1:7007404	1	7007404	7.0074		4.39801				4.61429
1:7007467	1	7007467	7.00747						4.95972
1:7007519	1	7007519	7.00752		4.12157				5.03819
1:7007566	1	7007566	7.00757		4.07181				4.71659
1:7007619	1	7007619	7.00762						4.37495
1:7007658	1	7007658	7.00766						4.78822
1:7007799	1	7007799	7.0078		4.12157				5.03819
1:7007865	1	7007865	7.00786						4.78822
1:7007983	1	7007983	7.00798						4.78822
1:7008027	1	7008027	7.00803						4.78822
1:7008057	1	7008057	7.00806						4.78822
1:7008252	1	7008252	7.00825						4.88719
1:7008513	1	7008513	7.00851						4.81684
1:7008533	1	7008533	7.00853						4.81684
1:7008587	1	7008587	7.00859						4.56819
1:7008623	1	7008623	7.00862		4.00361				4.82315
1:7008734	1	7008734	7.00873		4.2571				5.22894
1:7008735	1	7008735	7.00873		4.2571				5.22894
1:7008765	1	7008765	7.00877						5.06645
1:7008780	1	7008780	7.00878						5.06645
1:7010522	1	7010522	7.01052		4.12157				5.03819
1:7010562	1	7010562	7.01056						4.33342
1:7011281	1	7011281	7.01128						5.44827
1:7011470	1	7011470	7.01147						5.11061
1:7011487	1	7011487	7.01149						5.06645
1:7011995	1	7011995	7.01199		4.12157				5.03819
1:7012243	1	7012243	7.01224						4.959
1:7014140	1	7014140	7.01414		4.73414
1:7014248	1	7014248	7.01425		4.73414
1:7014465	1	7014465	7.01447		4.69339
1:7015065	1	7015065	7.01506		4.4736
1:7016736	1	7016736	7.01674		4.42874
1:7016954	1	7016954	7.01695		5.03445
1:7016979	1	7016979	7.01698		4.00567
1:7017049	1	7017049	7.01705		4.36683
1:7017643	1	7017643	7.01764		4.36683
1:7018748	1	7018748	7.01875		4.36683
1:7019092	1	7019092	7.01909		4.36683
1:7019338	1	7019338	7.01934		4.36683
1:7019561	1	7019561	7.01956		4.36683
1:7019577	1	7019577	7.01958		4.36683
1:7019635	1	7019635	7.01964		4.36683
1:7019808	1	7019808	7.01981		4.36683
1:7019869	1	7019869	7.01987		4.36683
1:7019919	1	7019919	7.01992		4.36683
1:7020095	1	7020095	7.0201		4.36683
1:7020261	1	7020261	7.02026		4.36683
1:7020432	1	7020432	7.02043		4.36683
1:7020518	1	7020518	7.02052		4.1094
1:7020520	1	7020520	7.02052		4.1094
1:7020571	1	7020571	7.02057		4.19892
1:7020711	1	7020711	7.02071		4.36683
1:7020724	1	7020724	7.02072		4.36683
1:7020728	1	7020728	7.02073		5.04461
1:7021028	1	7021028	7.02103		4.36683
1:7022100	1	7022100	7.0221		4.17496
1:7860562	1	7860562	7.86056		4.10525
1:8012231	1	8012231	8.01223		4.70413
1:8291534	1	8291534	8.29153						4.64197
1:9009064	1	9009064	9.00906	5.1886
1:9009116	1	9009116	9.00912	5.34954
1:11037705	1	11037705	11.0377		4.24874
1:11205686	1	11205686	11.2057		4.33428
1:12368222	1	12368222	12.3682	4.92018
1:12393306	1	12393306	12.3933	4.53542
1:12409750	1	12409750	12.4098	4.04345
1:12431626	1	12431626	12.4316	4.21735
1:13515804	1	13515804	13.5158	4.70668
1:13515815	1	13515815	13.5158	4.97267
1:13515896	1	13515896	13.5159	4.62748
1:13515922	1	13515922	13.5159	4.02349
1:13517967	1	13517967	13.518	4.70668
1:13517997	1	13517997	13.518	5.3847
1:13518021	1	13518021	13.518	4.14327
1:13518260	1	13518260	13.5183	4.14327
1:13519142	1	13519142	13.5191	4.63002
1:13519643	1	13519643	13.5196	4.99456
1:13519905	1	13519905	13.5199	5.21419
1:13520207	1	13520207	13.5202	5.30105
1:13520276	1	13520276	13.5203	5.30105
1:13520367	1	13520367	13.5204	4.3205
1:13520732	1	13520732	13.5207	4.70668
1:13520800	1	13520800	13.5208	4.33348
1:13521669	1	13521669	13.5217	4.70668
1:13522715	1	13522715	13.5227	4.70668
1:13523265	1	13523265	13.5233	4.70668
1:13525373	1	13525373	13.5254	4.70668
1:13525564	1	13525564	13.5256	4.4251
1:13526970	1	13526970	13.527	4.70668
1:13528355	1	13528355	13.5284	4.06389
1:13528410	1	13528410	13.5284	4.93422
1:13528628	1	13528628	13.5286	5.43227
1:13528967	1	13528967	13.529	4.70668
1:13529810	1	13529810	13.5298	4.70668
1:13529903	1	13529903	13.5299	4.26665
1:13530210	1	13530210	13.5302	4.67218
1:13530437	1	13530437	13.5304	5.33385
1:13531153	1	13531153	13.5312	4.19554
1:13531999	1	13531999	13.532	4.14327
1:13532320	1	13532320	13.5323	4.70668
1:13532365	1	13532365	13.5324	4.89021
1:13532567	1	13532567	13.5326	4.45136
1:13532592	1	13532592	13.5326	4.70668
1:13532684	1	13532684	13.5327	4.51869
1:13532714	1	13532714	13.5327	4.50956
1:13533101	1	13533101	13.5331	4.32578
1:13534862	1	13534862	13.5349	4.40453
1:13535904	1	13535904	13.5359	4.27434
1:13536009	1	13536009	13.536	4.70668
1:13536066	1	13536066	13.5361	4.19554
1:13536081	1	13536081	13.5361	4.19554
1:13536145	1	13536145	13.5361	4.70668
1:13537708	1	13537708	13.5377	4.70668
1:13537847	1	13537847	13.5378	4.70668
1:13538057	1	13538057	13.5381	4.70668
1:13538184	1	13538184	13.5382	4.70668
1:13538201	1	13538201	13.5382	4.70668
1:13538989	1	13538989	13.539	4.27677
1:13539157	1	13539157	13.5392	4.96333
1:13539338	1	13539338	13.5393	4.70668
1:13539383	1	13539383	13.5394	4.70668
1:13539652	1	13539652	13.5397	4.70668
1:13539755	1	13539755	13.5398	4.70668
1:13539791	1	13539791	13.5398	4.26132
1:13539926	1	13539926	13.5399	4.70668
1:13539944	1	13539944	13.5399	4.49133
1:13540775	1	13540775	13.5408	4.56024
1:13540829	1	13540829	13.5408	4.72315
1:13540964	1	13540964	13.541	4.72315
1:13540994	1	13540994	13.541	4.7894
1:13541101	1	13541101	13.5411	4.72315
1:13541193	1	13541193	13.5412	4.72315
1:13541342	1	13541342	13.5413	4.52051
1:13557622	1	13557622	13.5576	5.06686
1:13557762	1	13557762	13.5578	4.3805
1:13558053	1	13558053	13.5581	4.72205
1:13560236	1	13560236	13.5602	4.70668
1:13560365	1	13560365	13.5604	4.72071
1:13561040	1	13561040	13.561	4.70668
1:13562862	1	13562862	13.5629	4.70668
1:13562886	1	13562886	13.5629	4.74416
1:13566373	1	13566373	13.5664	4.76835
1:13566874	1	13566874	13.5669	4.70668
1:13568702	1	13568702	13.5687	4.35847
1:13569704	1	13569704	13.5697	4.5138
1:13569748	1	13569748	13.5697	4.30945
1:13569758	1	13569758	13.5698	4.60229
1:13569846	1	13569846	13.5698	4.00952
1:13570008	1	13570008	13.57	4.70668
1:13570142	1	13570142	13.5701	4.53531
1:13570597	1	13570597	13.5706	5.94306
1:13573728	1	13573728	13.5737	4.04202
1:13886994	1	13886994	13.887	4.51693
1:15856338	1	15856338	15.8563						4.22475
1:16006936	1	16006936	16.0069						4.03603
1:16007661	1	16007661	16.0077						4.97777
1:17538197	1	17538197	17.5382						4.15467
1:17834389	1	17834389	17.8344		5.02222
1:17834408	1	17834408	17.8344		4.35983
1:20155284	1	20155284	20.1553					5.87264
1:24876177	1	24876177	24.8762					4.99907
1:24934134	1	24934134	24.9341				4.31107
1:34334265	1	34334265	34.3343	4.07186
1:35896706	1	35896706	35.8967				5.14335
1:36937306	1	36937306	36.9373			4.84389	5.20464
1:38500605	1	38500605	38.5006		4.20892
1:38500615	1	38500615	38.5006		4.32902
1:38572787	1	38572787	38.5728		4.07509
1:38572824	1	38572824	38.5728		4.07509
1:38591261	1	38591261	38.5913		5.01521
1:38592514	1	38592514	38.5925		4.02523
1:38593161	1	38593161	38.5932		4.09925
1:38596312	1	38596312	38.5963		4.16176
1:38598909	1	38598909	38.5989		4.02523
1:38601051	1	38601051	38.6011		4.06562
1:38601233	1	38601233	38.6012		4.02523
1:38601728	1	38601728	38.6017		4.02523
1:38606245	1	38606245	38.6062		4.16791
1:38616110	1	38616110	38.6161						4.14805
1:38617977	1	38617977	38.618						4.02356
1:38618529	1	38618529	38.6185						4.14805
1:38620169	1	38620169	38.6202						4.32055
1:38622564	1	38622564	38.6226						4.08622
1:38622684	1	38622684	38.6227						4.14805
1:38623143	1	38623143	38.6231		4.00284
1:38624059	1	38624059	38.6241						4.14805
1:38624232	1	38624232	38.6242		4.1625
1:38626020	1	38626020	38.626						4.10383
1:38626022	1	38626022	38.626						4.10383
1:38626257	1	38626257	38.6263						4.47115
1:38626345	1	38626345	38.6263						4.52563
1:38626861	1	38626861	38.6269						4.02353
1:38626870	1	38626870	38.6269		4.386
1:38626998	1	38626998	38.627						4.01685
1:38627219	1	38627219	38.6272						4.38914
1:38627317	1	38627317	38.6273						4.14805
1:38627449	1	38627449	38.6274						4.19472
1:38627649	1	38627649	38.6276						4.25496
1:38627688	1	38627688	38.6277						4.12038
1:38627689	1	38627689	38.6277						4.12038
1:38627772	1	38627772	38.6278		4.38533
1:38627985	1	38627985	38.628		4.38533
1:38627992	1	38627992	38.628		4.38533
1:38628222	1	38628222	38.6282		4.06213
1:38636844	1	38636844	38.6368		4.66627
1:38637250	1	38637250	38.6373		4.34762
1:38638271	1	38638271	38.6383		4.50352
1:38638789	1	38638789	38.6388		4.40729
1:38638792	1	38638792	38.6388		4.50736
1:38638817	1	38638817	38.6388		4.27626
1:38638945	1	38638945	38.6389		4.80729
1:38639024	1	38639024	38.639		4.02644
1:38639028	1	38639028	38.639		4.02644
1:38639105	1	38639105	38.6391		4.05237
1:38641855	1	38641855	38.6419						5.37309
1:38650708	1	38650708	38.6507		4.06916
1:38652760	1	38652760	38.6528		4.06916
1:38663823	1	38663823	38.6638		4.10547
1:38690847	1	38690847	38.6908						4.29543
1:39783632	1	39783632	39.7836						4.02274
1:40098050	1	40098050	40.0981	4.60967
1:41122938	1	41122938	41.1229					4.07099
1:41124568	1	41124568	41.1246					4.11205
1:41132905	1	41132905	41.1329					4.06268
1:41133132	1	41133132	41.1331					4.10729
1:41135517	1	41135517	41.1355					4.17109
1:41136781	1	41136781	41.1368					4.26309
1:41137471	1	41137471	41.1375					4.03185
1:41150930	1	41150930	41.1509					4.01552
1:41172681	1	41172681	41.1727					4.09435
1:41761386	1	41761386	41.7614			4.63035
1:42532859	1	42532859	42.5329			4.27281

## Sheet: Chr2
SNP	CHR	BP	MBP	Mn1 AWD	Mn1 CF	Mn2 AWD	Mn2 CF	Md AWD	Md CF
2:720973	2	720973	0.720973					4.58708
2:720976	2	720976	0.720976					4.17743
2:1054777	2	1054777	1.05478			4.94569		4.54124
2:1189684	2	1189684	1.18968					4.30826
2:1570115	2	1570115	1.57011					5.18393
2:2144734	2	2144734	2.14473		4.0286	4.26782
2:2221883	2	2221883	2.22188			4.60796
2:2753204	2	2753204	2.7532			4.74699	4.86051
2:2801152	2	2801152	2.80115		4.46641
2:2845949	2	2845949	2.84595					5.80097
2:6953817	2	6953817	6.95382		6.18861
2:9485622	2	9485622	9.48562					4.56408
2:10382564	2	10382564	10.3826	4.07928
2:11108806	2	11108806	11.1088					4.41725
2:11108812	2	11108812	11.1088					4.2052
2:13253059	2	13253059	13.2531		4.07211
2:16001583	2	16001583	16.0016	4.67668
2:16633721	2	16633721	16.6337		4.36513
2:18183141	2	18183141	18.1831						4.41035
2:18588393	2	18588393	18.5884				4.16016
2:19391801	2	19391801	19.3918				4.27735
2:19552169	2	19552169	19.5522			4.97529
2:19739030	2	19739030	19.739					4.49833
2:19960722	2	19960722	19.9607			4.30011
2:19972844	2	19972844	19.9728		4.51119
2:19982590	2	19982590	19.9826		5.48337
2:19983384	2	19983384	19.9834		4.16297
2:19990646	2	19990646	19.9906		4.31062
2:19998597	2	19998597	19.9986		4.0895
2:20000320	2	20000320	20.0003		5.48337
2:20105808	2	20105808	20.1058						4.24674
2:20142769	2	20142769	20.1428			4.27855
2:20157662	2	20157662	20.1577			4.32732
2:20166731	2	20166731	20.1667			5.01786	4.09609
2:20166734	2	20166734	20.1667			5.01786	4.09609
2:20166897	2	20166897	20.1669			4.85068
2:20170883	2	20170883	20.1709			4.25842
2:20170892	2	20170892	20.1709			4.25842
2:20171253	2	20171253	20.1713			4.25842
2:20171347	2	20171347	20.1713			4.00822
2:20171531	2	20171531	20.1715				4.03262
2:20171551	2	20171551	20.1716			4.37451
2:20193043	2	20193043	20.193			4.03463			4.69087
2:20193635	2	20193635	20.1936			4.83871
2:20194867	2	20194867	20.1949			4.59219
2:20222316	2	20222316	20.2223			4.36092
2:20223447	2	20223447	20.2234			5.56025	4.30682
2:20223512	2	20223512	20.2235			4.63784
2:20224799	2	20224799	20.2248			4.59346
2:20225440	2	20225440	20.2254			4.74717
2:20227672	2	20227672	20.2277			4.44715
2:20228155	2	20228155	20.2282			4.19653
2:20228164	2	20228164	20.2282			4.13957	4.83792
2:20231711	2	20231711	20.2317			5.03061
2:20231824	2	20231824	20.2318			4.56421
2:20231872	2	20231872	20.2319			5.86621	4.71817
2:20232601	2	20232601	20.2326			5.03061
2:20232640	2	20232640	20.2326			4.0955
2:20232694	2	20232694	20.2327			4.0955
2:20232734	2	20232734	20.2327			4.4625
2:20232766	2	20232766	20.2328			4.76365
2:20233332	2	20233332	20.2333			4.48818
2:20233663	2	20233663	20.2337			4.02524
2:20234172	2	20234172	20.2342			5.32327
2:20234191	2	20234191	20.2342			4.53244
2:20234304	2	20234304	20.2343			4.20839
2:20234629	2	20234629	20.2346			4.61841
2:20234822	2	20234822	20.2348				4.03502
2:20235908	2	20235908	20.2359			4.56421
2:20236047	2	20236047	20.236			4.80624
2:20236073	2	20236073	20.2361			4.80624
2:20236190	2	20236190	20.2362			4.4625
2:20236191	2	20236191	20.2362			4.4625
2:20236302	2	20236302	20.2363			4.24805
2:20236462	2	20236462	20.2365			4.71753
2:20236493	2	20236493	20.2365			4.71753
2:20236502	2	20236502	20.2365			4.19319
2:20237007	2	20237007	20.237			4.56421
2:20237322	2	20237322	20.2373			6.01512
2:20237459	2	20237459	20.2375			4.80624
2:20237549	2	20237549	20.2375			4.56421
2:20237559	2	20237559	20.2376			4.56421
2:20237578	2	20237578	20.2376			4.02054
2:20237771	2	20237771	20.2378			4.56421
2:20237851	2	20237851	20.2379			4.56421
2:20238070	2	20238070	20.2381			4.90044			4.01136
2:20238252	2	20238252	20.2383			4.2698
2:20242976	2	20242976	20.243			4.56421
2:20245036	2	20245036	20.245			4.14614
2:20245418	2	20245418	20.2454			4.21376
2:20245468	2	20245468	20.2455			4.80624
2:20245483	2	20245483	20.2455			4.4625
2:20245824	2	20245824	20.2458			4.80624
2:20267513	2	20267513	20.2675			4.33622
2:20267515	2	20267515	20.2675			4.93482
2:20267521	2	20267521	20.2675			4.93482
2:20267532	2	20267532	20.2675			5.01536
2:20267559	2	20267559	20.2676			4.09943
2:20267566	2	20267566	20.2676			4.09943
2:20322097	2	20322097	20.3221			4.06964
2:20333500	2	20333500	20.3335			4.21972
2:20334818	2	20334818	20.3348			4.12936
2:20335818	2	20335818	20.3358			4.30027
2:20344515	2	20344515	20.3445			4.08272
2:20344516	2	20344516	20.3445						4.20223
2:20348075	2	20348075	20.3481			4.01735
2:20354149	2	20354149	20.3541			4.46191
2:20366024	2	20366024	20.366			5.02952
2:20366027	2	20366027	20.366			5.02952
2:20366514	2	20366514	20.3665			4.93493
2:20396209	2	20396209	20.3962			4.3537
2:20396249	2	20396249	20.3962			4.3537
2:20396297	2	20396297	20.3963			4.3537
2:20407215	2	20407215	20.4072			4.1739
2:20411054	2	20411054	20.4111			4.87242
2:20411058	2	20411058	20.4111			4.22158
2:20411098	2	20411098	20.4111			4.29101
2:20419567	2	20419567	20.4196			4.22307
2:20420823	2	20420823	20.4208			4.09862
2:20422338	2	20422338	20.4223			4.42422
2:20422339	2	20422339	20.4223			4.24149
2:20448785	2	20448785	20.4488			4.26956
2:20449227	2	20449227	20.4492			4.46191
2:20454175	2	20454175	20.4542			4.19497
2:20470792	2	20470792	20.4708			4.75953
2:20475128	2	20475128	20.4751			4.03037
2:20475144	2	20475144	20.4751			4.03037
2:20482082	2	20482082	20.4821			4.02795
2:20484265	2	20484265	20.4843			5.05931
2:20484273	2	20484273	20.4843			4.86065
2:20484276	2	20484276	20.4843			5.05931
2:20484277	2	20484277	20.4843			4.67148
2:20484293	2	20484293	20.4843			4.67148
2:20484421	2	20484421	20.4844			4.18594
2:20484428	2	20484428	20.4844			4.93493
2:20489794	2	20489794	20.4898			4.44049
2:20509870	2	20509870	20.5099			4.52049
2:20511981	2	20511981	20.512			4.12829
2:20517800	2	20517800	20.5178			4.59181
2:20529246	2	20529246	20.5292			4.17191
2:20539107	2	20539107	20.5391			4.63949
2:20549109	2	20549109	20.5491			4.07661
2:20549202	2	20549202	20.5492			4.27083
2:20549852	2	20549852	20.5499			4.07298
2:20559778	2	20559778	20.5598			4.01122
2:20566571	2	20566571	20.5666			4.45036
2:20569068	2	20569068	20.5691			4.14826
2:20572489	2	20572489	20.5725			4.05608
2:20572531	2	20572531	20.5725			4.13884
2:20587065	2	20587065	20.5871			4.30718
2:20591402	2	20591402	20.5914			4.2569
2:20655855	2	20655855	20.6559					4.8374
2:20683468	2	20683468	20.6835					4.18299
2:20683477	2	20683477	20.6835					4.41596
2:20683483	2	20683483	20.6835					4.41596
2:20685791	2	20685791	20.6858					4.24839
2:20687869	2	20687869	20.6879					4.14197
2:20687985	2	20687985	20.688			4.35915
2:20727616	2	20727616	20.7276			4.2692
2:21010983	2	21010983	21.011	4.55419
2:21144669	2	21144669	21.1447			4.24717
2:24217904	2	24217904	24.2179		4.00688
2:24221184	2	24221184	24.2212		4.21548
2:24224230	2	24224230	24.2242		4.03609
2:24332893	2	24332893	24.3329	4.09629
2:24377997	2	24377997	24.378			4.14624
2:24482089	2	24482089	24.4821						4.06753
2:24482090	2	24482090	24.4821						4.41276
2:24491954	2	24491954	24.492						4.63065
2:27387519	2	27387519	27.3875			4.23954
2:27530651	2	27530651	27.5307						4.81983
2:27545986	2	27545986	27.546						4.06113
2:27555001	2	27555001	27.555						4.55946
2:27569818	2	27569818	27.5698						4.06802
2:27608029	2	27608029	27.608						4.26109
2:27612305	2	27612305	27.6123						4.07316
2:27619690	2	27619690	27.6197						4.1426
2:27619730	2	27619730	27.6197						4.1426
2:27632417	2	27632417	27.6324						4.1957
2:27633223	2	27633223	27.6332						4.03643
2:27635875	2	27635875	27.6359						4.55428
2:29058886	2	29058886	29.0589		4.31607
2:33222276	2	33222276	33.2223						4.33991
2:34520385	2	34520385	34.5204		4.71287
2:34707187	2	34707187	34.7072	4.3107
2:34711410	2	34711410	34.7114	4.39373
2:34739551	2	34739551	34.7396	4.39087

## Sheet: Chr3
SNP	CHR	BP	MBP	Mn1 AWD	Mn1 CF	Mn2 AWD	Mn2 CF	Md AWD	Md CF
3:955071	3	955071	0.955071			4.00065
3:1224452	3	1224452	1.22445					4.06326
3:1224453	3	1224453	1.22445					4.06326
3:1224455	3	1224455	1.22446					4.06326
3:1224483	3	1224483	1.22448					4.06326
3:1231308	3	1231308	1.23131					4.0688
3:1231317	3	1231317	1.23132					4.0688
3:1712841	3	1712841	1.71284		5.65155
3:2365166	3	2365166	2.36517					4.00204
3:2378695	3	2378695	2.3787					4.15637
3:2379936	3	2379936	2.37994					4.00204
3:2387208	3	2387208	2.38721					4.26112
3:2403307	3	2403307	2.40331					4.54819
3:3466105	3	3466105	3.46611						4.2118
3:3467205	3	3467205	3.4672			4.17662
3:3467245	3	3467245	3.46725			5.27381
3:3467629	3	3467629	3.46763			4.07846
3:3471899	3	3471899	3.4719			4.93112
3:3471915	3	3471915	3.47192			4.93112
3:3472006	3	3472006	3.47201						4.50488
3:3472055	3	3472055	3.47206						4.39511
3:3472056	3	3472056	3.47206						4.39511
3:3472063	3	3472063	3.47206						4.39511
3:3472245	3	3472245	3.47225			5.35002	4.10279
3:3472246	3	3472246	3.47225			5.35002	4.10279
3:3472260	3	3472260	3.47226			5.35002	4.10279
3:3472459	3	3472459	3.47246			4.9905
3:3472788	3	3472788	3.47279			5.46622
3:3472813	3	3472813	3.47281			4.09013
3:3472996	3	3472996	3.473					4.89984	4.69797
3:3474211	3	3474211	3.47421			4.43661
3:3474215	3	3474215	3.47422			4.78943
3:4020134	3	4020134	4.02013			4.36023
3:4020327	3	4020327	4.02033			4.70413
3:4020758	3	4020758	4.02076			4.67209		4.29477
3:4020845	3	4020845	4.02084			4.70413
3:4030520	3	4030520	4.03052			4.10218
3:4030839	3	4030839	4.03084			4.37059
3:4031184	3	4031184	4.03118			4.69606
3:4031857	3	4031857	4.03186			4.70413
3:4032690	3	4032690	4.03269			4.11108
3:4033167	3	4033167	4.03317			4.70413
3:4042009	3	4042009	4.04201			4.13129
3:5870474	3	5870474	5.87047			4.73473
3:5876296	3	5876296	5.8763			4.05649
3:5884602	3	5884602	5.8846		4.28672		4.33841
3:5893483	3	5893483	5.89348				4.00937
3:5893507	3	5893507	5.89351				4.00937
3:5893513	3	5893513	5.89351				4.00937
3:5895233	3	5895233	5.89523				4.44996
3:7012183	3	7012183	7.01218				4.27364
3:7012192	3	7012192	7.01219				4.19993
3:7012195	3	7012195	7.0122				4.54485
3:10284939	3	10284939	10.2849			5.10737
3:10320325	3	10320325	10.3203			4.42731
3:10346969	3	10346969	10.347			5.30519
3:11830345	3	11830345	11.8303			4.03861
3:15389228	3	15389228	15.3892				5.57973
3:15389288	3	15389288	15.3893				5.48299
3:15389626	3	15389626	15.3896				6.89376		5.11956
3:15389757	3	15389757	15.3898			6.45498		4.09147
3:15390570	3	15390570	15.3906			5.93738		4.2455
3:15390943	3	15390943	15.3909			6.45498		4.09147
3:15391395	3	15391395	15.3914			4.41776
3:15391407	3	15391407	15.3914			6.42524
3:15392034	3	15392034	15.392				7.40874		4.69531
3:15392094	3	15392094	15.3921			4.0312	6.31701
3:15392327	3	15392327	15.3923				5.99099
3:15397222	3	15397222	15.3972				5.57973
3:15397703	3	15397703	15.3977				5.23467
3:15399635	3	15399635	15.3996				5.88584
3:15402489	3	15402489	15.4025				5.99099
3:15403572	3	15403572	15.4036				5.57973
3:15403871	3	15403871	15.4039				5.57973
3:15403932	3	15403932	15.4039				5.83919
3:15404800	3	15404800	15.4048				4.81063
3:15404907	3	15404907	15.4049				5.99099
3:15404977	3	15404977	15.405				5.99099
3:15405561	3	15405561	15.4056				5.44698
3:15406058	3	15406058	15.4061				5.88584
3:15406219	3	15406219	15.4062				5.98701
3:15406473	3	15406473	15.4065				5.99099
3:15407916	3	15407916	15.4079				5.88584
3:15407995	3	15407995	15.408				5.88584
3:15408776	3	15408776	15.4088				5.55824
3:15408791	3	15408791	15.4088				5.72213	4.04204
3:15409365	3	15409365	15.4094				5.05646
3:15409570	3	15409570	15.4096				5.99099
3:15409659	3	15409659	15.4097				5.99099
3:15409745	3	15409745	15.4097				5.21698
3:15409861	3	15409861	15.4099				5.48299
3:15409890	3	15409890	15.4099				5.48299
3:15409994	3	15409994	15.41				5.48299
3:15409999	3	15409999	15.41				5.48299
3:15414772	3	15414772	15.4148				5.57973
3:15419562	3	15419562	15.4196				5.57973
3:15420413	3	15420413	15.4204				4.89533
3:15422112	3	15422112	15.4221				4.78891
3:15423065	3	15423065	15.4231				4.89533
3:15423981	3	15423981	15.424				5.57973
3:15424633	3	15424633	15.4246				5.57973
3:15425400	3	15425400	15.4254				5.57973
3:15461357	3	15461357	15.4614			4.18532
3:15462654	3	15462654	15.4627			5.32191
3:15464107	3	15464107	15.4641			5.32132
3:15464219	3	15464219	15.4642			5.49991
3:15464232	3	15464232	15.4642			5.49991
3:15464525	3	15464525	15.4645			4.98645
3:15464614	3	15464614	15.4646			5.33146
3:15466101	3	15466101	15.4661			5.32132
3:15466438	3	15466438	15.4664			5.12332
3:15466612	3	15466612	15.4666			5.12332
3:15466710	3	15466710	15.4667			5.50701
3:15467572	3	15467572	15.4676			5.28815
3:15469301	3	15469301	15.4693			5.50701
3:15470290	3	15470290	15.4703			5.49991
3:15470929	3	15470929	15.4709			5.49991
3:15471027	3	15471027	15.471			5.68975
3:15473180	3	15473180	15.4732			5.50701
3:15474070	3	15474070	15.4741			4.58083
3:15474287	3	15474287	15.4743			4.58083
3:15474354	3	15474354	15.4744			4.58083
3:15474554	3	15474554	15.4746			4.58083
3:15475621	3	15475621	15.4756			4.03427
3:15475924	3	15475924	15.4759			4.54868
3:15475963	3	15475963	15.476			4.54868
3:15476092	3	15476092	15.4761			4.58083
3:15477100	3	15477100	15.4771			4.58083
3:15691806	3	15691806	15.6918			4.34363
3:15972591	3	15972591	15.9726		4.08901
3:21179262	3	21179262	21.1793			5.66321
3:21746883	3	21746883	21.7469			4.54698
3:22360056	3	22360056	22.3601			4.07693
3:22763624	3	22763624	22.7636			4.00692
3:22777915	3	22777915	22.7779			4.00692
3:23000772	3	23000772	23.0008			4.79858
3:28037282	3	28037282	28.0373						4.25704
3:28622795	3	28622795	28.6228	5.02926	6.33851
3:28622799	3	28622799	28.6228	4.70043	6.37002
3:28622942	3	28622942	28.6229		4.46473
3:28622943	3	28622943	28.6229		4.04765
3:30445828	3	30445828	30.4458				4.06667
3:31267295	3	31267295	31.2673						4.19673
3:31267296	3	31267296	31.2673						5.10526
3:32340758	3	32340758	32.3408		4.37661
3:32788268	3	32788268	32.7883						4.34838
3:33607170	3	33607170	33.6072					4.11638
3:33612369	3	33612369	33.6124					4.03898
3:33612470	3	33612470	33.6125					4.01879
3:33618358	3	33618358	33.6184					4.2158
3:33619905	3	33619905	33.6199					4.9265
3:33629964	3	33629964	33.63					4.55819
3:33631432	3	33631432	33.6314					4.06683
3:33631624	3	33631624	33.6316					4.06683
3:33631705	3	33631705	33.6317					4.44947
3:33637235	3	33637235	33.6372					4.4115
3:33637932	3	33637932	33.6379					4.2381
3:33638210	3	33638210	33.6382					4.21119
3:33643566	3	33643566	33.6436					4.24386
3:33643761	3	33643761	33.6438					4.20806
3:33652721	3	33652721	33.6527					4.09845
3:33657249	3	33657249	33.6572					4.16104
3:33657974	3	33657974	33.658					4.2158
3:33659700	3	33659700	33.6597					4.11983
3:33659723	3	33659723	33.6597					4.05521
3:33663008	3	33663008	33.663					4.56883
3:33663288	3	33663288	33.6633					4.00997
3:33678111	3	33678111	33.6781					4.53728
3:33680382	3	33680382	33.6804					4.22239
3:33680383	3	33680383	33.6804					4.22239
3:33680893	3	33680893	33.6809					4.60808
3:33684755	3	33684755	33.6848					4.00535
3:33684765	3	33684765	33.6848					4.00535
3:33686179	3	33686179	33.6862					4.208
3:33686602	3	33686602	33.6866					4.80514
3:33697610	3	33697610	33.6976					4.02802
3:33700623	3	33700623	33.7006					4.04197
3:33711375	3	33711375	33.7114					4.00004
3:33727668	3	33727668	33.7277					4.16104
3:33730950	3	33730950	33.7309					4.09649
3:33734419	3	33734419	33.7344					4.46208
3:33738075	3	33738075	33.7381					4.04197
3:33741679	3	33741679	33.7417					4.07136
3:33751840	3	33751840	33.7518					4.46208
3:33770702	3	33770702	33.7707						4.02393
3:33804667	3	33804667	33.8047						4.03633
3:35145048	3	35145048	35.145	5.0648
3:35514224	3	35514224	35.5142			5.63671
3:35638956	3	35638956	35.639			4.05458

## Sheet: Chr4
SNP	CHR	BP	MBP	Mn1 AWD	Mn1 CF	Mn2 AWD	Mn2 CF	Md AWD	Md CF
4:345903	4	345903	0.345903					4.59825
4:1778621	4	1778621	1.77862					5.15822	4.99504
4:1778767	4	1778767	1.77877					4.97206
4:1782275	4	1782275	1.78228					4.97206
4:1782816	4	1782816	1.78282					5.05444	5.02422
4:1782908	4	1782908	1.78291					4.97206
4:1806504	4	1806504	1.8065					4.15684
4:1808186	4	1808186	1.80819					4.58622
4:1808187	4	1808187	1.80819					4.58622
4:1808642	4	1808642	1.80864					4.97206
4:1808875	4	1808875	1.80888					4.97206
4:1809001	4	1809001	1.809					5.69053
4:1810327	4	1810327	1.81033					5.14149
4:1811051	4	1811051	1.81105					4.97206
4:1811052	4	1811052	1.81105					4.97206
4:1811701	4	1811701	1.8117					4.97206
4:1811769	4	1811769	1.81177					4.97206
4:1812433	4	1812433	1.81243					4.97206
4:1812596	4	1812596	1.8126					4.97206
4:1812883	4	1812883	1.81288					5.04755
4:1903178	4	1903178	1.90318						4.12517
4:1909476	4	1909476	1.90948						4.03273
4:1947660	4	1947660	1.94766						4.053
4:2672769	4	2672769	2.67277		4.08941
4:2672770	4	2672770	2.67277		4.67826
4:3284514	4	3284514	3.28451					4.27235
4:3284530	4	3284530	3.28453					4.27235
4:3588421	4	3588421	3.58842						4.22336
4:3672169	4	3672169	3.67217		4.64238
4:3708544	4	3708544	3.70854					4.59283
4:3712304	4	3712304	3.7123					4.05621
4:3712306	4	3712306	3.71231					4.05621
4:3795792	4	3795792	3.79579					4.41682
4:3827857	4	3827857	3.82786					4.37207
4:3842647	4	3842647	3.84265						4.41436
4:3843635	4	3843635	3.84363					4.47061
4:3858768	4	3858768	3.85877		5.28174
4:3941078	4	3941078	3.94108					4.97311
4:4000609	4	4000609	4.00061		4.37928
4:4323054	4	4323054	4.32305					4.34822
4:5318722	4	5318722	5.31872			4.64055
4:5376835	4	5376835	5.37683						4.71566
4:13560566	4	13560566	13.5606					4.146
4:13603520	4	13603520	13.6035					4.13895
4:13699597	4	13699597	13.6996					4.21117
4:13699839	4	13699839	13.6998					4.07669
4:13789439	4	13789439	13.7894					4.07241
4:13792225	4	13792225	13.7922					4.52595
4:13796945	4	13796945	13.7969					4.67578
4:13809193	4	13809193	13.8092					4.31873
4:13809259	4	13809259	13.8093					4.71821	4.25037
4:13812687	4	13812687	13.8127						4.06216
4:13858072	4	13858072	13.8581					4.22181
4:13893651	4	13893651	13.8937						4.03559
4:13917322	4	13917322	13.9173						4.01262
4:13919129	4	13919129	13.9191					4.43644
4:13963291	4	13963291	13.9633						4.01021
4:15972405	4	15972405	15.9724						4.21487
4:16201884	4	16201884	16.2019					4.54158
4:17118236	4	17118236	17.1182			4.49764
4:17137652	4	17137652	17.1377			5.22367	5.22381
4:17152302	4	17152302	17.1523			5.78047	4.76191
4:17166469	4	17166469	17.1665			4.25233	5.46665
4:17167745	4	17167745	17.1677			4.70258	4.9925
4:17225941	4	17225941	17.2259			4.01575	6.20453
4:21500471	4	21500471	21.5005					4.36896
4:21864799	4	21864799	21.8648			4.7989
4:21888804	4	21888804	21.8888			4.13838
4:21943742	4	21943742	21.9437			4.02472
4:22191296	4	22191296	22.1913					4.27686
4:23062422	4	23062422	23.0624			4.22683
4:23062447	4	23062447	23.0624			4.22683
4:23064788	4	23064788	23.0648			4.93505
4:23064843	4	23064843	23.0648			4.22683
4:23065696	4	23065696	23.0657			4.10221
4:23065700	4	23065700	23.0657			4.10221
4:23065774	4	23065774	23.0658			4.10221
4:23065905	4	23065905	23.0659			4.22683
4:23066264	4	23066264	23.0663			4.22683
4:23066319	4	23066319	23.0663			4.22683
4:23066467	4	23066467	23.0665			4.22683
4:23067429	4	23067429	23.0674			4.22683
4:23067508	4	23067508	23.0675			4.22683
4:23069245	4	23069245	23.0692			4.22683
4:23069455	4	23069455	23.0695			4.22683
4:23069675	4	23069675	23.0697			4.22683
4:23069831	4	23069831	23.0698			4.22683
4:23070291	4	23070291	23.0703			4.62386
4:23070764	4	23070764	23.0708			4.22683
4:23070941	4	23070941	23.0709			4.22683
4:23071551	4	23071551	23.0716			4.22683
4:23072740	4	23072740	23.0727			4.14752
4:23072850	4	23072850	23.0728			4.37978
4:23072993	4	23072993	23.073			4.22683
4:23073507	4	23073507	23.0735			4.22683
4:23073693	4	23073693	23.0737			4.22683
4:23074290	4	23074290	23.0743			4.22683
4:23074499	4	23074499	23.0745			4.22683
4:23074808	4	23074808	23.0748			4.22683
4:23074825	4	23074825	23.0748			4.22683
4:23074904	4	23074904	23.0749			4.01926
4:23075750	4	23075750	23.0757			4.22683
4:23075780	4	23075780	23.0758			4.22683
4:23076131	4	23076131	23.0761			4.33991
4:23076141	4	23076141	23.0761			4.42036
4:23076277	4	23076277	23.0763			4.22683
4:23076401	4	23076401	23.0764			4.22683
4:23077361	4	23077361	23.0774			4.22683
4:23078355	4	23078355	23.0784			4.22683
4:23081102	4	23081102	23.0811			4.22683
4:23081135	4	23081135	23.0811			4.22683
4:23081305	4	23081305	23.0813			4.22683
4:23081426	4	23081426	23.0814			4.02832
4:23082100	4	23082100	23.0821			4.22683
4:23082194	4	23082194	23.0822			4.22683
4:23594583	4	23594583	23.5946					4.42171
4:23626273	4	23626273	23.6263					4.01087
4:23630232	4	23630232	23.6302					4.00695
4:23641978	4	23641978	23.642					4.12223
4:23690818	4	23690818	23.6908					4.04634
4:23692021	4	23692021	23.692					4.74924
4:23694930	4	23694930	23.6949					6.03927
4:23694961	4	23694961	23.695					6.76747
4:23694964	4	23694964	23.695					7.2058
4:23714754	4	23714754	23.7148					4.00567
4:23720104	4	23720104	23.7201					4.67917
4:23722078	4	23722078	23.7221					4.23637
4:23727016	4	23727016	23.727					4.17953
4:23743976	4	23743976	23.744					4.15599
4:23746737	4	23746737	23.7467					4.00917
4:23749522	4	23749522	23.7495					4.10027
4:23749611	4	23749611	23.7496					4.00695
4:23751806	4	23751806	23.7518					4.19558
4:23752113	4	23752113	23.7521					4.19558
4:23754437	4	23754437	23.7544					4.47096
4:23754491	4	23754491	23.7545					4.91587
4:23754600	4	23754600	23.7546					4.41342
4:23755097	4	23755097	23.7551					4.01868
4:23756804	4	23756804	23.7568					4.24028
4:23756805	4	23756805	23.7568					4.24028
4:23758310	4	23758310	23.7583					4.00294
4:23759842	4	23759842	23.7598					4.27101
4:23759906	4	23759906	23.7599					4.15394
4:23759924	4	23759924	23.7599					4.15394
4:23759963	4	23759963	23.76					4.01793
4:23760598	4	23760598	23.7606					4.1347
4:23760663	4	23760663	23.7607					4.03965
4:23761324	4	23761324	23.7613					4.14851
4:23761912	4	23761912	23.7619					4.64415
4:23762730	4	23762730	23.7627					4.05176
4:23772259	4	23772259	23.7723					4.19906
4:23775432	4	23775432	23.7754					4.06512
4:23776734	4	23776734	23.7767					4.19558
4:23778418	4	23778418	23.7784					4.46667
4:23782912	4	23782912	23.7829					4.01793
4:23784346	4	23784346	23.7843					5.06239
4:23798788	4	23798788	23.7988					4.38819
4:23799218	4	23799218	23.7992					4.03088
4:23817135	4	23817135	23.8171					4.44314
4:23864129	4	23864129	23.8641					4.48038
4:23864148	4	23864148	23.8641			4.46061		4.79754
4:23864153	4	23864153	23.8642			4.72405		5.26828
4:23864157	4	23864157	23.8642			4.61535		4.66848
4:23865730	4	23865730	23.8657					4.52694
4:23865740	4	23865740	23.8657					4.41692
4:23865744	4	23865744	23.8657					4.14218
4:23865768	4	23865768	23.8658					4.22003
4:23871812	4	23871812	23.8718					4.05462
4:23871846	4	23871846	23.8718					4.85421
4:23872543	4	23872543	23.8725					5.54116
4:23873444	4	23873444	23.8734					4.03405
4:23876511	4	23876511	23.8765					4.10424
4:23876545	4	23876545	23.8765					4.10424
4:23884104	4	23884104	23.8841					4.0234
4:23887229	4	23887229	23.8872					4.0234
4:23889220	4	23889220	23.8892					4.0234
4:23890819	4	23890819	23.8908					4.24875
4:23891054	4	23891054	23.8911					4.24875
4:23891475	4	23891475	23.8915					4.24875
4:23891513	4	23891513	23.8915					4.24875
4:23892087	4	23892087	23.8921					4.51855
4:23893120	4	23893120	23.8931					4.24875
4:23896567	4	23896567	23.8966					4.24875
4:23897634	4	23897634	23.8976					4.29102
4:23900561	4	23900561	23.9006					4.03959
4:23900571	4	23900571	23.9006					4.17728
4:23900586	4	23900586	23.9006					4.17728
4:23900921	4	23900921	23.9009					4.47257
4:23900996	4	23900996	23.901					4.24875
4:23902324	4	23902324	23.9023					4.24875
4:23912187	4	23912187	23.9122					4.41364
4:23912368	4	23912368	23.9124					4.65577
4:23912455	4	23912455	23.9125					4.48672
4:23914329	4	23914329	23.9143					4.00788
4:23958535	4	23958535	23.9585					4.44465
4:23958858	4	23958858	23.9589			4.91275
4:23971652	4	23971652	23.9717					4.15816
4:23973872	4	23973872	23.9739					4.24875
4:23978750	4	23978750	23.9788					4.24875
4:23981797	4	23981797	23.9818					4.70527
4:23981853	4	23981853	23.9819					4.04042
4:23988915	4	23988915	23.9889					4.51531
4:23989917	4	23989917	23.9899					4.24875
4:24000142	4	24000142	24.0001					4.24875
4:24002572	4	24002572	24.0026					4.22138
4:24002783	4	24002783	24.0028					4.22138
4:24004953	4	24004953	24.005					4.29785
4:24004963	4	24004963	24.005					4.29785
4:24012822	4	24012822	24.0128					4.76515
4:24019281	4	24019281	24.0193					4.38327
4:24057974	4	24057974	24.058					4.12223
4:24080986	4	24080986	24.081					4.33745
4:24085283	4	24085283	24.0853					4.0387
4:24088968	4	24088968	24.089					4.00813
4:24090100	4	24090100	24.0901					4.25314
4:24090112	4	24090112	24.0901					4.09211
4:24107501	4	24107501	24.1075					4.05097
4:24107935	4	24107935	24.1079					4.06341
4:24107961	4	24107961	24.108			4.06596
4:24108048	4	24108048	24.108					4.71104
4:24114537	4	24114537	24.1145					4.14444
4:24114563	4	24114563	24.1146					4.15959
4:24114568	4	24114568	24.1146					4.15959
4:24114582	4	24114582	24.1146					4.15959
4:24118436	4	24118436	24.1184					4.01279
4:24120568	4	24120568	24.1206					4.07537
4:24133840	4	24133840	24.1338					4.01474
4:24149188	4	24149188	24.1492					4.48989
4:24191589	4	24191589	24.1916					4.139
4:24194536	4	24194536	24.1945					4.08223
4:24194862	4	24194862	24.1949					4.00688
4:24195679	4	24195679	24.1957					4.2515
4:24196376	4	24196376	24.1964					4.06315
4:24196401	4	24196401	24.1964					4.00248
4:24197678	4	24197678	24.1977					4.31419
4:24198881	4	24198881	24.1989					4.15756
4:24211004	4	24211004	24.211					4.3836
4:24211015	4	24211015	24.211					4.3836
4:24216328	4	24216328	24.2163					5.28375
4:24331302	4	24331302	24.3313					4.30096
4:24356264	4	24356264	24.3563					4.20013
4:24364691	4	24364691	24.3647					4.07984
4:24365577	4	24365577	24.3656					4.29193
4:24371911	4	24371911	24.3719					4.166
4:24417521	4	24417521	24.4175					4.11542
4:24418008	4	24418008	24.418					4.11542
4:24418548	4	24418548	24.4185					4.11542
4:24418942	4	24418942	24.4189					4.11542
4:24420022	4	24420022	24.42					4.2324
4:24420113	4	24420113	24.4201					4.91519
4:24420144	4	24420144	24.4201					4.11542
4:24420324	4	24420324	24.4203					4.011
4:24422208	4	24422208	24.4222					4.11542
4:24422218	4	24422218	24.4222					4.11542
4:24422692	4	24422692	24.4227					4.38822
4:24422831	4	24422831	24.4228					4.09945
4:24422844	4	24422844	24.4228					4.21377
4:24423221	4	24423221	24.4232					4.2795
4:24423319	4	24423319	24.4233					4.09945
4:24423971	4	24423971	24.424					4.48161
4:24424298	4	24424298	24.4243					4.01542
4:24424346	4	24424346	24.4243					4.09945
4:24424465	4	24424465	24.4245					4.11542
4:24425026	4	24425026	24.425					4.11542
4:24425313	4	24425313	24.4253					4.11542
4:24425580	4	24425580	24.4256					4.21634
4:24425586	4	24425586	24.4256					4.21634
4:24425820	4	24425820	24.4258					4.1791
4:24426374	4	24426374	24.4264					4.45923
4:24426407	4	24426407	24.4264					4.35049
4:24426639	4	24426639	24.4266					4.09945
4:24426705	4	24426705	24.4267					4.09945
4:24426863	4	24426863	24.4269					4.09945
4:24426906	4	24426906	24.4269					4.09945
4:24427106	4	24427106	24.4271					4.3004
4:24427148	4	24427148	24.4271					4.09945
4:24427301	4	24427301	24.4273					4.11542
4:24427888	4	24427888	24.4279					4.12057
4:24427951	4	24427951	24.428					4.11542
4:24428007	4	24428007	24.428					4.37911
4:24428247	4	24428247	24.4282					4.09945
4:24428907	4	24428907	24.4289					4.011
4:24429226	4	24429226	24.4292					4.011
4:24429328	4	24429328	24.4293					4.11542
4:24430205	4	24430205	24.4302					4.11542
4:24430854	4	24430854	24.4309					4.09945
4:24430864	4	24430864	24.4309					4.09945
4:24431123	4	24431123	24.4311					4.32585
4:24431650	4	24431650	24.4317					4.09945
4:24432700	4	24432700	24.4327					4.2324
4:24432748	4	24432748	24.4327					4.11542
4:24432951	4	24432951	24.433					4.8343
4:24433176	4	24433176	24.4332					4.34364
4:24433286	4	24433286	24.4333					4.36617
4:24433495	4	24433495	24.4335					4.11474
4:24433542	4	24433542	24.4335					4.11542
4:24433596	4	24433596	24.4336					4.31841
4:24434275	4	24434275	24.4343					4.15111
4:24435430	4	24435430	24.4354					4.09945
4:24435934	4	24435934	24.4359					4.09945
4:24436153	4	24436153	24.4362					4.15187
4:24436900	4	24436900	24.4369					4.48115
4:24439670	4	24439670	24.4397					4.11542
4:24441104	4	24441104	24.4411					4.15424
4:24441167	4	24441167	24.4412					4.11542
4:24441297	4	24441297	24.4413					4.0437
4:24441325	4	24441325	24.4413					4.0437
4:24442055	4	24442055	24.4421					4.11542
4:24442365	4	24442365	24.4424					4.06082
4:24442494	4	24442494	24.4425					4.11542
4:24442858	4	24442858	24.4429					4.11542
4:24444356	4	24444356	24.4444					4.09945
4:24445741	4	24445741	24.4457					4.63901
4:24445831	4	24445831	24.4458					4.09945
4:24446513	4	24446513	24.4465					4.11542
4:24451130	4	24451130	24.4511					4.11542
4:24451909	4	24451909	24.4519					4.14308
4:24452854	4	24452854	24.4529					4.11542
4:24453222	4	24453222	24.4532					4.14665
4:24453542	4	24453542	24.4535					4.11542
4:24454037	4	24454037	24.454					4.03202
4:24454089	4	24454089	24.4541					4.11232
4:24454265	4	24454265	24.4543					4.11542
4:24462237	4	24462237	24.4622					4.02324
4:24462643	4	24462643	24.4626					4.23512
4:24463202	4	24463202	24.4632					4.09945
4:24463250	4	24463250	24.4632					4.09945
4:24463258	4	24463258	24.4633					4.09945
4:24463286	4	24463286	24.4633					4.01893
4:24463325	4	24463325	24.4633					4.63622
4:24463353	4	24463353	24.4634					4.2214
4:24463856	4	24463856	24.4639					4.11542
4:24464237	4	24464237	24.4642					4.1791
4:24464284	4	24464284	24.4643					4.11542
4:24464582	4	24464582	24.4646					4.24545
4:24465362	4	24465362	24.4654					4.18807
4:24466141	4	24466141	24.4661					4.20627
4:24467292	4	24467292	24.4673					4.3089
4:24467536	4	24467536	24.4675					4.2997
4:24467545	4	24467545	24.4675					4.3819
4:24468134	4	24468134	24.4681					4.26548
4:24469039	4	24469039	24.469					4.34364
4:24469121	4	24469121	24.4691					4.09945
4:24469178	4	24469178	24.4692					4.09945
4:24469349	4	24469349	24.4693					4.18973
4:24469478	4	24469478	24.4695					4.09298
4:24469542	4	24469542	24.4695					4.20253
4:24469559	4	24469559	24.4696					4.20253
4:24469657	4	24469657	24.4697					4.11542
4:24469856	4	24469856	24.4699					4.02324
4:24469910	4	24469910	24.4699					4.09945
4:24470023	4	24470023	24.47					4.35049
4:24470318	4	24470318	24.4703					4.3781
4:24470359	4	24470359	24.4704					4.41911
4:24471600	4	24471600	24.4716					4.11542
4:24472003	4	24472003	24.472					4.09945
4:24472053	4	24472053	24.4721					4.13793
4:24472529	4	24472529	24.4725					4.0282
4:24472547	4	24472547	24.4725					4.09945
4:24472806	4	24472806	24.4728					4.09169
4:24472810	4	24472810	24.4728					4.09169
4:24473075	4	24473075	24.4731					4.23912
4:24473146	4	24473146	24.4731					4.13617
4:24473348	4	24473348	24.4733					4.33474
4:24473366	4	24473366	24.4734					4.28325
4:24473384	4	24473384	24.4734					4.03201
4:24473520	4	24473520	24.4735					4.11542
4:24473594	4	24473594	24.4736					4.07029
4:24473961	4	24473961	24.474					4.41911
4:24474320	4	24474320	24.4743					4.09945
4:24474754	4	24474754	24.4748					4.09945
4:24475216	4	24475216	24.4752					4.09945
4:24476521	4	24476521	24.4765					4.31789
4:24476900	4	24476900	24.4769					4.29173
4:24479633	4	24479633	24.4796					4.09945
4:24480521	4	24480521	24.4805					4.09945
4:24481829	4	24481829	24.4818					4.15424
4:24481843	4	24481843	24.4818					4.15424
4:24483878	4	24483878	24.4839					4.44842
4:24485862	4	24485862	24.4859					4.25392
4:24486003	4	24486003	24.486					4.09945
4:24486754	4	24486754	24.4868					4.11542
4:24487690	4	24487690	24.4877					4.15424
4:24488617	4	24488617	24.4886					4.09655
4:24488749	4	24488749	24.4887					4.55592
4:24489798	4	24489798	24.4898					4.09945
4:24490350	4	24490350	24.4903					4.09945
4:24491014	4	24491014	24.491					4.36378
4:24491263	4	24491263	24.4913					4.10462
4:24491564	4	24491564	24.4916					4.4029
4:24491749	4	24491749	24.4917					4.38007
4:24493005	4	24493005	24.493					4.21631
4:24493044	4	24493044	24.493					4.03679
4:24495917	4	24495917	24.4959					4.12095
4:24495980	4	24495980	24.496					4.10125
4:24496023	4	24496023	24.496					4.05495
4:24497162	4	24497162	24.4972					4.34874
4:24497304	4	24497304	24.4973					4.008
4:24498319	4	24498319	24.4983					4.03463
4:24498331	4	24498331	24.4983					4.03463
4:24498973	4	24498973	24.499					4.03463
4:24499079	4	24499079	24.4991					4.03463
4:24499221	4	24499221	24.4992					4.24461
4:24500012	4	24500012	24.5					4.03463
4:24500469	4	24500469	24.5005					4.04373
4:24500644	4	24500644	24.5006					4.30652
4:24500874	4	24500874	24.5009					4.26373
4:24501138	4	24501138	24.5011					4.33927
4:24501455	4	24501455	24.5015					4.5063
4:24504755	4	24504755	24.5048					4.53586
4:24506114	4	24506114	24.5061					4.03463
4:24507163	4	24507163	24.5072					4.2853
4:24507830	4	24507830	24.5078					4.3097
4:24508442	4	24508442	24.5084					4.03463
4:24508770	4	24508770	24.5088					4.2853
4:24508866	4	24508866	24.5089					4.26636
4:24508950	4	24508950	24.5089					4.17604
4:24509803	4	24509803	24.5098					4.05686
4:24511878	4	24511878	24.5119					4.03463
4:24511900	4	24511900	24.5119					4.03463
4:24512007	4	24512007	24.512					4.03463
4:24512072	4	24512072	24.5121					4.03463
4:24512121	4	24512121	24.5121					4.03463
4:24512124	4	24512124	24.5121					4.03463
4:24512947	4	24512947	24.5129					4.01648
4:24514926	4	24514926	24.5149					4.02089
4:24515261	4	24515261	24.5153					4.03463
4:24515629	4	24515629	24.5156					4.37567
4:24515679	4	24515679	24.5157					4.03463
4:24517201	4	24517201	24.5172					4.03463
4:24517317	4	24517317	24.5173					4.03463
4:24517460	4	24517460	24.5175					4.03463
4:24517527	4	24517527	24.5175					4.01394
4:24518333	4	24518333	24.5183					4.03463
4:24519663	4	24519663	24.5197					4.11785
4:24522680	4	24522680	24.5227					4.46698
4:24522683	4	24522683	24.5227					4.46698
4:24522720	4	24522720	24.5227					4.34896
4:24522738	4	24522738	24.5227					4.15077
4:24522748	4	24522748	24.5227					4.12705
4:24522834	4	24522834	24.5228					4.10522
4:24523079	4	24523079	24.5231					4.55184
4:24523244	4	24523244	24.5232					4.12705
4:24523423	4	24523423	24.5234					4.23646
4:24523603	4	24523603	24.5236					4.23403
4:24523924	4	24523924	24.5239					4.03463
4:24524161	4	24524161	24.5242					4.03911
4:24524556	4	24524556	24.5246					4.03679
4:24524663	4	24524663	24.5247					4.03679
4:24524699	4	24524699	24.5247					4.03679
4:24524836	4	24524836	24.5248					4.2853
4:24524840	4	24524840	24.5248					4.2853
4:24525568	4	24525568	24.5256					4.03679
4:24526711	4	24526711	24.5267					4.03679
4:24528400	4	24528400	24.5284					4.21526
4:24530768	4	24530768	24.5308					4.03463
4:24532568	4	24532568	24.5326					4.04221
4:24532615	4	24532615	24.5326					4.37183
4:24533083	4	24533083	24.5331					4.03679
4:24533159	4	24533159	24.5332					4.14413
4:24533937	4	24533937	24.5339					4.03463
4:24534474	4	24534474	24.5345					4.03463
4:24536486	4	24536486	24.5365					4.3881
4:24540167	4	24540167	24.5402					4.12419
4:24541570	4	24541570	24.5416					4.28864
4:24541961	4	24541961	24.542					4.03463
4:24546434	4	24546434	24.5464					4.03463
4:24547179	4	24547179	24.5472					4.13869
4:24548357	4	24548357	24.5484					4.03463
4:24548373	4	24548373	24.5484					4.03463
4:24549563	4	24549563	24.5496					4.03679
4:24549782	4	24549782	24.5498					4.03463
4:24551423	4	24551423	24.5514					4.03463
4:24551661	4	24551661	24.5517					4.04756
4:24553479	4	24553479	24.5535					4.66359
4:24553814	4	24553814	24.5538					4.0071
4:24553972	4	24553972	24.554					4.03679
4:24554156	4	24554156	24.5542					4.07423
4:24554465	4	24554465	24.5545					4.12133
4:24554505	4	24554505	24.5545					4.08535
4:24554618	4	24554618	24.5546					4.05006
4:24554658	4	24554658	24.5547					4.11613
4:24555253	4	24555253	24.5553					4.03679
4:24555334	4	24555334	24.5553					4.231
4:24559397	4	24559397	24.5594					4.03463
4:24559711	4	24559711	24.5597					4.55172
4:24560354	4	24560354	24.5604					4.03463
4:24560392	4	24560392	24.5604					4.54119
4:24560397	4	24560397	24.5604					4.54119
4:24560402	4	24560402	24.5604					4.42055
4:24560790	4	24560790	24.5608					4.46224
4:24562843	4	24562843	24.5628					4.02207
4:24563142	4	24563142	24.5631					4.76138
4:24563549	4	24563549	24.5635					4.48784
4:24568389	4	24568389	24.5684					4.03679
4:24568562	4	24568562	24.5686					4.14495
4:24571736	4	24571736	24.5717					4.03679
4:24571743	4	24571743	24.5717					4.2853
4:24571759	4	24571759	24.5718					4.2853
4:24572837	4	24572837	24.5728					4.03679
4:24574024	4	24574024	24.574					4.59405
4:24574128	4	24574128	24.5741					4.03679
4:24574256	4	24574256	24.5743					4.03463
4:24574709	4	24574709	24.5747					4.13545
4:24574943	4	24574943	24.5749					4.12705
4:24575040	4	24575040	24.575					4.03463
4:24575061	4	24575061	24.5751					4.03463
4:24575067	4	24575067	24.5751					4.03463
4:24575350	4	24575350	24.5754					4.46881
4:24575676	4	24575676	24.5757					4.03463
4:24575678	4	24575678	24.5757					4.03463
4:24575902	4	24575902	24.5759					4.36197
4:24576346	4	24576346	24.5763					4.03679
4:24577547	4	24577547	24.5775					4.11126
4:24577700	4	24577700	24.5777					4.03463
4:24578231	4	24578231	24.5782					4.16773
4:24578468	4	24578468	24.5785					4.03679
4:24578659	4	24578659	24.5787					4.44611
4:24578728	4	24578728	24.5787					4.23289
4:24578735	4	24578735	24.5787					4.30642
4:24579342	4	24579342	24.5793					4.32706
4:24579716	4	24579716	24.5797					4.03463
4:24580648	4	24580648	24.5806					4.1036
4:24582561	4	24582561	24.5826					4.03679
4:24582600	4	24582600	24.5826					4.03679
4:24582982	4	24582982	24.583					4.15276
4:24584571	4	24584571	24.5846					4.03463
4:24584728	4	24584728	24.5847					4.03453
4:24587315	4	24587315	24.5873					4.03463
4:24588965	4	24588965	24.589					4.03679
4:24589675	4	24589675	24.5897					4.08442
4:24590164	4	24590164	24.5902					4.2853
4:24590194	4	24590194	24.5902					4.03679
4:24590320	4	24590320	24.5903					4.13545
4:24590880	4	24590880	24.5909					4.03679
4:24591081	4	24591081	24.5911					4.03679
4:24591233	4	24591233	24.5912					4.03463
4:24591285	4	24591285	24.5913					4.08713
4:24591322	4	24591322	24.5913					4.24932
4:24591366	4	24591366	24.5914					4.24732
4:24591666	4	24591666	24.5917					4.03183
4:24591704	4	24591704	24.5917					4.16109
4:24591720	4	24591720	24.5917					4.16773
4:24591843	4	24591843	24.5918					4.03463
4:24592459	4	24592459	24.5925					4.37183
4:24592482	4	24592482	24.5925					4.37183
4:24592483	4	24592483	24.5925					4.37183
4:24592484	4	24592484	24.5925					4.37183
4:24592498	4	24592498	24.5925					4.37269
4:24592742	4	24592742	24.5927					4.03679
4:24593064	4	24593064	24.5931					4.03463
4:24593739	4	24593739	24.5937					4.13545
4:24594873	4	24594873	24.5949					4.03463
4:24594944	4	24594944	24.5949					4.03463
4:24595127	4	24595127	24.5951					4.03463
4:24595461	4	24595461	24.5955					4.03679
4:24595812	4	24595812	24.5958					4.03679
4:24596648	4	24596648	24.5966					4.03463
4:24599252	4	24599252	24.5993					4.2853
4:24599532	4	24599532	24.5995					4.03463
4:24600231	4	24600231	24.6002					4.03463
4:24601521	4	24601521	24.6015					4.03463
4:24602004	4	24602004	24.602					4.03463
4:24602099	4	24602099	24.6021					4.24802
4:24603514	4	24603514	24.6035					4.04991
4:24603606	4	24603606	24.6036					4.03463
4:24604197	4	24604197	24.6042					4.50778
4:24604517	4	24604517	24.6045					4.03679
4:24604829	4	24604829	24.6048					4.03679
4:24604880	4	24604880	24.6049					4.05901
4:24605964	4	24605964	24.606					4.18642
4:24606043	4	24606043	24.606					4.01648
4:24606584	4	24606584	24.6066					4.03463
4:24607197	4	24607197	24.6072					4.03679
4:24607202	4	24607202	24.6072					4.03679
4:24608569	4	24608569	24.6086					4.03679
4:24608583	4	24608583	24.6086					4.03679
4:24608601	4	24608601	24.6086					4.03679
4:24608881	4	24608881	24.6089					4.16625
4:24608918	4	24608918	24.6089					4.03679
4:24609026	4	24609026	24.609					4.03679
4:24609176	4	24609176	24.6092					4.03679
4:24609350	4	24609350	24.6093					4.17362
4:24609378	4	24609378	24.6094					4.27025
4:24609385	4	24609385	24.6094					4.37317
4:24609423	4	24609423	24.6094					4.33475
4:24609437	4	24609437	24.6094					4.33475
4:24609480	4	24609480	24.6095					4.16192
4:24609610	4	24609610	24.6096					4.13545
4:24609898	4	24609898	24.6099					4.03679
4:24609968	4	24609968	24.61					4.03679
4:24609983	4	24609983	24.61					4.03679
4:24610174	4	24610174	24.6102					4.03679
4:24610190	4	24610190	24.6102					4.03679
4:24610412	4	24610412	24.6104					4.25645
4:24610717	4	24610717	24.6107					4.03679
4:24610726	4	24610726	24.6107					4.03679
4:24610787	4	24610787	24.6108					4.03679
4:24610860	4	24610860	24.6109					4.00684
4:24611041	4	24611041	24.611					4.31554
4:24611085	4	24611085	24.6111					4.57345
4:24611107	4	24611107	24.6111					4.2853
4:24611115	4	24611115	24.6111					4.2853
4:24611652	4	24611652	24.6117					4.44213
4:24611708	4	24611708	24.6117					4.03463
4:24612362	4	24612362	24.6124					4.09675
4:24612651	4	24612651	24.6127					4.03679
4:24613059	4	24613059	24.6131					4.0273
4:24613161	4	24613161	24.6132					4.65284
4:24613486	4	24613486	24.6135					4.03463
4:24614153	4	24614153	24.6142					4.28352
4:24615325	4	24615325	24.6153					4.03679
4:24615364	4	24615364	24.6154					4.03679
4:24615742	4	24615742	24.6157					4.05778
4:24616128	4	24616128	24.6161					4.03679
4:24616864	4	24616864	24.6169					4.29819
4:24617426	4	24617426	24.6174					4.03679
4:24617602	4	24617602	24.6176					4.29896
4:24618030	4	24618030	24.618					4.29819
4:24618347	4	24618347	24.6183					4.03463
4:24619073	4	24619073	24.6191					4.14151
4:24620355	4	24620355	24.6204					4.39443
4:24620815	4	24620815	24.6208					4.03679
4:24621154	4	24621154	24.6212					4.03789
4:24623400	4	24623400	24.6234					4.14249
4:24624143	4	24624143	24.6241					4.28425
4:24624825	4	24624825	24.6248					4.03463
4:24624937	4	24624937	24.6249					4.21526
4:24624953	4	24624953	24.625					4.21526
4:24630772	4	24630772	24.6308					4.03463
4:24631423	4	24631423	24.6314					4.03679
4:24631855	4	24631855	24.6319					4.03463
4:24633497	4	24633497	24.6335					4.27863
4:24633509	4	24633509	24.6335					4.47048
4:24633565	4	24633565	24.6336					4.21526
4:24635647	4	24635647	24.6356					4.03679
4:24636003	4	24636003	24.636					4.03679
4:24636144	4	24636144	24.6361					4.52965
4:24637020	4	24637020	24.637					4.03463
4:24637113	4	24637113	24.6371					4.10913
4:24637116	4	24637116	24.6371					4.35514
4:24637276	4	24637276	24.6373					4.03679
4:24637572	4	24637572	24.6376					4.13
4:24637979	4	24637979	24.638					4.24565
4:24637982	4	24637982	24.638					4.12333
4:24638005	4	24638005	24.638					4.12333
4:24638458	4	24638458	24.6385					4.03679
4:24638548	4	24638548	24.6385					4.03679
4:24638669	4	24638669	24.6387					4.03679
4:24638765	4	24638765	24.6388					4.21095
4:24639400	4	24639400	24.6394					4.03679
4:24639411	4	24639411	24.6394					4.28864
4:24639446	4	24639446	24.6394					4.03679
4:24639467	4	24639467	24.6395					4.03679
4:24639760	4	24639760	24.6398					4.03679
4:24640102	4	24640102	24.6401					4.05466
4:24640142	4	24640142	24.6401					4.33786
4:24640147	4	24640147	24.6401					4.33786
4:24640178	4	24640178	24.6402					4.68846
4:24640182	4	24640182	24.6402					4.68846
4:24640198	4	24640198	24.6402					4.68846
4:24640268	4	24640268	24.6403					4.33927
4:24640271	4	24640271	24.6403					4.33927
4:24640274	4	24640274	24.6403					4.33927
4:24640630	4	24640630	24.6406					4.37183
4:24641915	4	24641915	24.6419					4.21631
4:24642143	4	24642143	24.6421					4.03679
4:24642226	4	24642226	24.6422					4.03679
4:24643411	4	24643411	24.6434					4.03463
4:24643724	4	24643724	24.6437					4.03679
4:24643896	4	24643896	24.6439					4.03248
4:24644098	4	24644098	24.6441					4.03463
4:24644173	4	24644173	24.6442					4.03463
4:24644181	4	24644181	24.6442					4.03463
4:24644849	4	24644849	24.6448					4.03679
4:24646476	4	24646476	24.6465					4.03463
4:24647737	4	24647737	24.6477					4.27293
4:24648070	4	24648070	24.6481					4.36137
4:24648785	4	24648785	24.6488					4.26265
4:24649058	4	24649058	24.6491					4.03679
4:24649442	4	24649442	24.6494					4.03679
4:24650366	4	24650366	24.6504					4.23403
4:24650493	4	24650493	24.6505					4.03679
4:24651089	4	24651089	24.6511					4.28425
4:24651098	4	24651098	24.6511					4.28425
4:24651114	4	24651114	24.6511					4.03463
4:24651116	4	24651116	24.6511					4.03463
4:24651119	4	24651119	24.6511					4.03463
4:24651154	4	24651154	24.6512					4.03679
4:24651196	4	24651196	24.6512					4.03679
4:24651267	4	24651267	24.6513					4.03679
4:24651271	4	24651271	24.6513					4.03679
4:24651341	4	24651341	24.6513					4.03679
4:24651915	4	24651915	24.6519					4.12705
4:24651926	4	24651926	24.6519					4.12705
4:24652841	4	24652841	24.6528					4.03679
4:24652977	4	24652977	24.653					4.01394
4:24652991	4	24652991	24.653					4.02341
4:24653342	4	24653342	24.6533					4.28425
4:24653343	4	24653343	24.6533					4.28425
4:24653345	4	24653345	24.6533					4.28425
4:24653412	4	24653412	24.6534					4.03679
4:24653420	4	24653420	24.6534					4.03679
4:24653502	4	24653502	24.6535					4.03679
4:24653628	4	24653628	24.6536					4.03679
4:24653951	4	24653951	24.654					4.03463
4:24654231	4	24654231	24.6542					4.03463
4:24654246	4	24654246	24.6542					4.03463
4:24654331	4	24654331	24.6543					4.50144
4:24654882	4	24654882	24.6549					4.28425
4:24655715	4	24655715	24.6557					4.28425
4:24656353	4	24656353	24.6564					4.03679
4:24657737	4	24657737	24.6577					4.03463
4:24658773	4	24658773	24.6588					4.38988
4:24658815	4	24658815	24.6588					4.03718
4:24658824	4	24658824	24.6588					4.26373
4:24658945	4	24658945	24.6589					4.5099
4:24658948	4	24658948	24.6589					4.5099
4:24658951	4	24658951	24.659					4.5099
4:24658961	4	24658961	24.659					4.28397
4:24659386	4	24659386	24.6594					4.03463
4:24659559	4	24659559	24.6596					4.28397
4:24659566	4	24659566	24.6596					4.21631
4:24660170	4	24660170	24.6602					4.13545
4:24660510	4	24660510	24.6605					4.03679
4:24660805	4	24660805	24.6608					4.21631
4:24661330	4	24661330	24.6613					4.04373
4:24661608	4	24661608	24.6616					4.21631
4:24661624	4	24661624	24.6616					4.18409
4:24661641	4	24661641	24.6616					4.11404
4:24661643	4	24661643	24.6616					4.28397
4:24661652	4	24661652	24.6617					4.20441
4:24661695	4	24661695	24.6617					4.21631
4:24661935	4	24661935	24.6619					4.21631
4:24662548	4	24662548	24.6625					4.11793
4:24662549	4	24662549	24.6625					4.11793
4:24662572	4	24662572	24.6626					4.09262
4:24662760	4	24662760	24.6628					4.31873
4:24662766	4	24662766	24.6628					4.71648
4:24663693	4	24663693	24.6637					4.23646
4:24663790	4	24663790	24.6638					4.03679
4:24663985	4	24663985	24.664					4.39325
4:24666149	4	24666149	24.6661					4.73448
4:24666231	4	24666231	24.6662					4.05718
4:24666642	4	24666642	24.6666					4.03679
4:24667643	4	24667643	24.6676					4.03463
4:24668545	4	24668545	24.6685					4.03679
4:24670547	4	24670547	24.6705					4.05901
4:24670944	4	24670944	24.6709					4.13433
4:24671161	4	24671161	24.6712					4.02541
4:24671170	4	24671170	24.6712					4.02541
4:24671193	4	24671193	24.6712					4.13538
4:24671393	4	24671393	24.6714					4.03463
4:24672017	4	24672017	24.672					4.03679
4:24672304	4	24672304	24.6723					4.03183
4:24672508	4	24672508	24.6725					4.2367
4:24672748	4	24672748	24.6727					4.31002
4:24672860	4	24672860	24.6729					4.37407
4:24673562	4	24673562	24.6736					4.47287
4:24673574	4	24673574	24.6736					4.22906
4:24674089	4	24674089	24.6741					4.03463
4:24674199	4	24674199	24.6742					4.12705
4:24674209	4	24674209	24.6742					4.12705
4:24674312	4	24674312	24.6743					4.13545
4:24674674	4	24674674	24.6747					4.25509
4:24686516	4	24686516	24.6865					4.03463
4:24686742	4	24686742	24.6867					4.2853
4:24687051	4	24687051	24.6871					4.07755
4:24687440	4	24687440	24.6874					4.32777
4:24687470	4	24687470	24.6875					4.20728
4:24687747	4	24687747	24.6877					4.04756
4:24687785	4	24687785	24.6878					4.27496
4:24687838	4	24687838	24.6878					4.008
4:24687865	4	24687865	24.6879					4.008
4:24687887	4	24687887	24.6879					4.008
4:24687897	4	24687897	24.6879					4.05778
4:24688048	4	24688048	24.688					4.46021
4:24688253	4	24688253	24.6883					4.03463
4:24688615	4	24688615	24.6886					4.03679
4:24688624	4	24688624	24.6886					4.68322
4:24689888	4	24689888	24.6899					4.03463
4:24689985	4	24689985	24.69					4.03679
4:24690013	4	24690013	24.69					4.03679
4:24690028	4	24690028	24.69					4.03679
4:24690041	4	24690041	24.69					4.03679
4:24690063	4	24690063	24.6901					4.03679
4:24690070	4	24690070	24.6901					4.01337
4:24690370	4	24690370	24.6904					4.03679
4:24690397	4	24690397	24.6904					4.03679
4:24690441	4	24690441	24.6904					4.10905
4:24690445	4	24690445	24.6904					4.10905
4:24690901	4	24690901	24.6909					4.43464
4:24692524	4	24692524	24.6925					4.33786
4:24693382	4	24693382	24.6934					4.03463
4:24693420	4	24693420	24.6934					4.03463
4:24693699	4	24693699	24.6937					4.20564
4:24694158	4	24694158	24.6942					4.20564
4:24694175	4	24694175	24.6942					4.20564
4:24694628	4	24694628	24.6946					4.03679
4:24694761	4	24694761	24.6948					4.03679
4:24694934	4	24694934	24.6949					4.03679
4:24695092	4	24695092	24.6951					4.03463
4:24695108	4	24695108	24.6951					4.03463
4:24695233	4	24695233	24.6952					4.03463
4:24695479	4	24695479	24.6955					4.03463
4:24698138	4	24698138	24.6981					4.03679
4:24700838	4	24700838	24.7008					4.24643
4:24701001	4	24701001	24.701					4.39118
4:24703401	4	24703401	24.7034					4.03463
4:24705195	4	24705195	24.7052					4.12705
4:24705204	4	24705204	24.7052					4.12705
4:24708601	4	24708601	24.7086					4.46881
4:24708822	4	24708822	24.7088					4.28768
4:24710892	4	24710892	24.7109					4.03463
4:24711049	4	24711049	24.711					4.26373
4:24711054	4	24711054	24.7111					4.4047
4:24711102	4	24711102	24.7111					4.33295
4:24711103	4	24711103	24.7111					4.37703
4:24711185	4	24711185	24.7112					4.26373
4:24711311	4	24711311	24.7113					4.03463
4:24711927	4	24711927	24.7119					4.03679
4:24711947	4	24711947	24.7119					4.03679
4:24711950	4	24711950	24.712					4.03679
4:24711951	4	24711951	24.712					4.03679
4:24712027	4	24712027	24.712					4.03679
4:24712070	4	24712070	24.7121					4.2853
4:24712296	4	24712296	24.7123					4.03679
4:24717110	4	24717110	24.7171					4.03679
4:24717186	4	24717186	24.7172					4.13
4:24718423	4	24718423	24.7184					4.03463
4:24718429	4	24718429	24.7184					4.03463
4:24718771	4	24718771	24.7188					4.06704
4:24719508	4	24719508	24.7195					4.32622
4:24719647	4	24719647	24.7196					4.01648
4:24720873	4	24720873	24.7209					4.22906
4:24721488	4	24721488	24.7215					4.0273
4:24722271	4	24722271	24.7223					4.26265
4:24722541	4	24722541	24.7225					4.33927
4:24722788	4	24722788	24.7228					4.2853
4:24722797	4	24722797	24.7228					4.2853
4:24722998	4	24722998	24.723					4.26265
4:24723108	4	24723108	24.7231					4.03679
4:24723118	4	24723118	24.7231					4.03679
4:24723222	4	24723222	24.7232					4.26265
4:24723274	4	24723274	24.7233					4.01003
4:24723699	4	24723699	24.7237					4.03679
4:24724848	4	24724848	24.7248					4.10156
4:24724963	4	24724963	24.725					4.07378
4:24725128	4	24725128	24.7251					4.03679
4:24725206	4	24725206	24.7252					4.03679
4:24726029	4	24726029	24.726					4.03679
4:24726749	4	24726749	24.7267					4.05376
4:24727855	4	24727855	24.7279					4.15276
4:24727985	4	24727985	24.728					4.03463
4:24728903	4	24728903	24.7289					4.12161
4:24730995	4	24730995	24.731					4.48675
4:24731049	4	24731049	24.731					4.42115
4:24731050	4	24731050	24.731					4.50931
4:24736853	4	24736853	24.7369					4.00303
4:24738591	4	24738591	24.7386					4.12636
4:24738592	4	24738592	24.7386					4.12636
4:24738755	4	24738755	24.7388					4.03463
4:24739052	4	24739052	24.7391					4.14495
4:24739321	4	24739321	24.7393					4.11082
4:24739369	4	24739369	24.7394					4.11262
4:24739376	4	24739376	24.7394					4.11262
4:24739390	4	24739390	24.7394					4.03679
4:24739442	4	24739442	24.7394					4.03463
4:24739443	4	24739443	24.7394					4.03463
4:24739828	4	24739828	24.7398					4.06173
4:24739829	4	24739829	24.7398					4.11262
4:24740091	4	24740091	24.7401					4.03463
4:24740490	4	24740490	24.7405					4.11034
4:24740725	4	24740725	24.7407					4.03679
4:24741072	4	24741072	24.7411					4.03463
4:24741326	4	24741326	24.7413					4.28425
4:24742753	4	24742753	24.7428					4.03679
4:24744493	4	24744493	24.7445					4.07422
4:24746916	4	24746916	24.7469					4.03679
4:24747125	4	24747125	24.7471					4.03463
4:24747359	4	24747359	24.7474					4.12705
4:24747565	4	24747565	24.7476					4.03679
4:24747759	4	24747759	24.7478					4.03679
4:24747761	4	24747761	24.7478					4.03679
4:24747815	4	24747815	24.7478					4.02528
4:24748809	4	24748809	24.7488					4.03679
4:24749044	4	24749044	24.749					4.03463
4:24749292	4	24749292	24.7493					4.03463
4:24749341	4	24749341	24.7493					4.03679
4:24750675	4	24750675	24.7507					4.03463
4:24750676	4	24750676	24.7507					4.03463
4:24750765	4	24750765	24.7508					4.14386
4:24751260	4	24751260	24.7513					4.03679
4:24751431	4	24751431	24.7514					4.03248
4:24752226	4	24752226	24.7522					4.02763
4:24752227	4	24752227	24.7522					4.02763
4:24752229	4	24752229	24.7522					4.02763
4:24753505	4	24753505	24.7535					4.03679
4:24753521	4	24753521	24.7535					4.03679
4:24753531	4	24753531	24.7535					4.03679
4:24753578	4	24753578	24.7536					4.03679
4:24753581	4	24753581	24.7536					4.03463
4:24753727	4	24753727	24.7537					4.03679
4:24753775	4	24753775	24.7538					4.03679
4:24753800	4	24753800	24.7538					4.04373
4:24753804	4	24753804	24.7538					4.20564
4:24753808	4	24753808	24.7538					4.20564
4:24753810	4	24753810	24.7538					4.88315
4:24753812	4	24753812	24.7538					4.61102
4:24753853	4	24753853	24.7539					4.03679
4:24753877	4	24753877	24.7539					4.03463
4:24753941	4	24753941	24.7539					4.03953
4:24753964	4	24753964	24.754					4.00544
4:24754113	4	24754113	24.7541					4.44753
4:24754190	4	24754190	24.7542					4.25056
4:24754338	4	24754338	24.7543					4.03679
4:24755325	4	24755325	24.7553					4.07047
4:24755708	4	24755708	24.7557					4.58111
4:24755795	4	24755795	24.7558					4.03463
4:24756109	4	24756109	24.7561					4.00077
4:24756295	4	24756295	24.7563					4.08776
4:24756902	4	24756902	24.7569					4.36473
4:24756920	4	24756920	24.7569					4.36473
4:24756925	4	24756925	24.7569					4.36473
4:24757409	4	24757409	24.7574					4.21421
4:24759076	4	24759076	24.7591					4.03463
4:24759092	4	24759092	24.7591					4.03463
4:24759157	4	24759157	24.7592					4.23181
4:24759163	4	24759163	24.7592					4.23181
4:24759799	4	24759799	24.7598					4.03463
4:24759845	4	24759845	24.7598					4.24802
4:24759883	4	24759883	24.7599					4.03463
4:24760099	4	24760099	24.7601					4.03463
4:24760196	4	24760196	24.7602					4.03463
4:24760348	4	24760348	24.7603					4.24802
4:24760659	4	24760659	24.7607					4.03679
4:24763909	4	24763909	24.7639					4.03679
4:24764303	4	24764303	24.7643					4.01333
4:24764415	4	24764415	24.7644					4.03463
4:24764931	4	24764931	24.7649					4.03463
4:24764981	4	24764981	24.765					4.03679
4:24765318	4	24765318	24.7653					4.04373
4:24766790	4	24766790	24.7668					4.09881
4:24766984	4	24766984	24.767					4.45322
4:24767155	4	24767155	24.7672					4.23646
4:24768293	4	24768293	24.7683					4.03679
4:24768341	4	24768341	24.7683					4.03679
4:24769735	4	24769735	24.7697					4.04373
4:24771356	4	24771356	24.7714					4.04373
4:24771883	4	24771883	24.7719					4.04373
4:24773355	4	24773355	24.7734					4.04373
4:24773434	4	24773434	24.7734					4.04373
4:24773443	4	24773443	24.7734					4.04373
4:24773707	4	24773707	24.7737					4.22136
4:24774420	4	24774420	24.7744					4.04373
4:24774559	4	24774559	24.7746					4.04373
4:24774625	4	24774625	24.7746					4.04373
4:24774785	4	24774785	24.7748					4.12419
4:24774955	4	24774955	24.775					4.65519
4:24775073	4	24775073	24.7751					4.11292
4:24775142	4	24775142	24.7751					4.0263
4:24775408	4	24775408	24.7754					4.25622
4:24775423	4	24775423	24.7754					4.25622
4:24775513	4	24775513	24.7755					4.04373
4:24775630	4	24775630	24.7756					4.04373
4:24776176	4	24776176	24.7762					4.04373
4:24776437	4	24776437	24.7764					4.28896
4:24778742	4	24778742	24.7787					4.04373
4:24778991	4	24778991	24.779					4.23679
4:24779472	4	24779472	24.7795					4.11658
4:24779728	4	24779728	24.7797					4.04373
4:24780148	4	24780148	24.7801					4.04373
4:24780245	4	24780245	24.7802					4.04956
4:24780276	4	24780276	24.7803					4.64408
4:24780347	4	24780347	24.7803					4.04373
4:24780539	4	24780539	24.7805					4.15541
4:24780752	4	24780752	24.7808					4.04373
4:24780781	4	24780781	24.7808					4.04373
4:24783823	4	24783823	24.7838					4.04373
4:24783908	4	24783908	24.7839					4.04373
4:24784305	4	24784305	24.7843					4.04373
4:24784362	4	24784362	24.7844					4.04373
4:24784377	4	24784377	24.7844					4.04373
4:24784403	4	24784403	24.7844					4.04373
4:24784411	4	24784411	24.7844					4.04373
4:24784424	4	24784424	24.7844					4.15541
4:24784431	4	24784431	24.7844					4.15541
4:24784447	4	24784447	24.7844					4.04373
4:24784483	4	24784483	24.7845					4.15541
4:24784545	4	24784545	24.7845					4.13341
4:24784602	4	24784602	24.7846					4.28896
4:24784621	4	24784621	24.7846					4.36676
4:24784654	4	24784654	24.7847					4.11758
4:24784946	4	24784946	24.7849					4.22955
4:24785397	4	24785397	24.7854					4.04373
4:24785470	4	24785470	24.7855					4.04373
4:24785606	4	24785606	24.7856					4.02709
4:24785743	4	24785743	24.7857					4.04373
4:24786115	4	24786115	24.7861					4.40682
4:24786155	4	24786155	24.7862					4.04373
4:24786679	4	24786679	24.7867					4.19723
4:24786713	4	24786713	24.7867					4.05887
4:24786768	4	24786768	24.7868					4.04373
4:24787006	4	24787006	24.787					4.28896
4:24787011	4	24787011	24.787					4.28896
4:24787018	4	24787018	24.787					4.28896
4:24787030	4	24787030	24.787					4.28896
4:24787042	4	24787042	24.787					4.28896
4:24787382	4	24787382	24.7874					4.04096
4:24797687	4	24797687	24.7977					4.45959
4:24798028	4	24798028	24.798					4.04373
4:24798514	4	24798514	24.7985					4.04373
4:24800081	4	24800081	24.8001					4.36053
4:24801228	4	24801228	24.8012					4.04373
4:24805487	4	24805487	24.8055					4.1726
4:24805725	4	24805725	24.8057					4.46022
4:24809681	4	24809681	24.8097					4.07649
4:24809967	4	24809967	24.81					4.06822
4:24810082	4	24810082	24.8101					4.10976
4:24814605	4	24814605	24.8146					4.25748
4:24814660	4	24814660	24.8147					4.3079
4:24815256	4	24815256	24.8153					4.51602
4:24816525	4	24816525	24.8165					4.15084
4:24816761	4	24816761	24.8168					4.68265
4:24817359	4	24817359	24.8174					4.39006
4:24818038	4	24818038	24.818					4.07252
4:24822604	4	24822604	24.8226					4.15568
4:24822614	4	24822614	24.8226					4.15568
4:24822653	4	24822653	24.8227					4.15568
4:24822677	4	24822677	24.8227					4.15568
4:24822854	4	24822854	24.8229					4.223
4:24824884	4	24824884	24.8249					4.45454
4:24825529	4	24825529	24.8255					4.03361
4:24828290	4	24828290	24.8283					4.25701
4:24828893	4	24828893	24.8289					4.07695
4:24829058	4	24829058	24.8291					4.34472
4:24829063	4	24829063	24.8291					4.34472
4:24829660	4	24829660	24.8297					4.08643
4:24830074	4	24830074	24.8301					4.15418
4:24830090	4	24830090	24.8301					4.15418
4:24830469	4	24830469	24.8305					4.14476
4:24831330	4	24831330	24.8313					4.24369
4:24833476	4	24833476	24.8335					4.23992
4:24833519	4	24833519	24.8335					4.39764
4:24833624	4	24833624	24.8336					4.09691
4:24833813	4	24833813	24.8338					4.22918
4:24834167	4	24834167	24.8342					4.1383
4:24834204	4	24834204	24.8342					4.1383
4:24834888	4	24834888	24.8349					4.12507
4:24845053	4	24845053	24.8451					4.21384
4:24845572	4	24845572	24.8456					4.1512
4:24848560	4	24848560	24.8486					4.03553
4:24851006	4	24851006	24.851					4.5544
4:24851188	4	24851188	24.8512					4.11504
4:24855882	4	24855882	24.8559					4.00381
4:24858554	4	24858554	24.8586					4.1383
4:24858641	4	24858641	24.8586					4.1512
4:24862000	4	24862000	24.862					4.05997
4:24872772	4	24872772	24.8728					4.66231
4:24904352	4	24904352	24.9044					4.16584
4:24904370	4	24904370	24.9044					4.16584
4:24904389	4	24904389	24.9044					4.10757
4:24904427	4	24904427	24.9044					4.10757
4:24910519	4	24910519	24.9105					4.03495
4:24910867	4	24910867	24.9109					4.63735
4:24916991	4	24916991	24.917					4.10083
4:24917510	4	24917510	24.9175					4.51149
4:24917528	4	24917528	24.9175					4.27896
4:24917597	4	24917597	24.9176					4.3694
4:24917693	4	24917693	24.9177					4.1215
4:24919697	4	24919697	24.9197					5.30777
4:24921188	4	24921188	24.9212					4.26662
4:24921259	4	24921259	24.9213					4.26662
4:24921277	4	24921277	24.9213					4.26662
4:24921301	4	24921301	24.9213					4.44063
4:24921316	4	24921316	24.9213					4.44063
4:24921325	4	24921325	24.9213					4.03919
4:24921361	4	24921361	24.9214					4.44063
4:24921377	4	24921377	24.9214					4.44063
4:24921929	4	24921929	24.9219					4.25772
4:24921937	4	24921937	24.9219					4.25772
4:24922237	4	24922237	24.9222					4.27895
4:24922531	4	24922531	24.9225					4.06278
4:24922595	4	24922595	24.9226					4.29518
4:24923129	4	24923129	24.9231					4.00446
4:24923152	4	24923152	24.9232					4.00446
4:24923154	4	24923154	24.9232					4.00446
4:24923158	4	24923158	24.9232					4.00446
4:24923224	4	24923224	24.9232					4.01776
4:24923228	4	24923228	24.9232					4.01776
4:24923795	4	24923795	24.9238					4.16921
4:24923833	4	24923833	24.9238					4.16921
4:24923938	4	24923938	24.9239					4.17001
4:24923949	4	24923949	24.9239					4.17001
4:24923965	4	24923965	24.924					4.17001
4:24923980	4	24923980	24.924					4.17001
4:24924232	4	24924232	24.9242					4.1024
4:24924267	4	24924267	24.9243					4.1024
4:24924638	4	24924638	24.9246					4.1024
4:24931096	4	24931096	24.9311					4.56846
4:24932763	4	24932763	24.9328					5.827	4.85355
4:24932771	4	24932771	24.9328					5.28769
4:24943116	4	24943116	24.9431					4.09397
4:24945348	4	24945348	24.9453					4.00446
4:24947801	4	24947801	24.9478					4.1912
4:24948209	4	24948209	24.9482					4.02351
4:24948741	4	24948741	24.9487					4.21412
4:24948777	4	24948777	24.9488					4.21412
4:24948786	4	24948786	24.9488					4.21412
4:24949632	4	24949632	24.9496					4.07882
4:24949633	4	24949633	24.9496					4.26842
4:24949875	4	24949875	24.9499					4.10757
4:24952458	4	24952458	24.9525					4.07109
4:24955209	4	24955209	24.9552					4.59364
4:24955787	4	24955787	24.9558					4.10392
4:24956917	4	24956917	24.9569					4.02351
4:24956970	4	24956970	24.957					4.02944
4:24956973	4	24956973	24.957					4.02944
4:24957021	4	24957021	24.957					4.42566
4:24957027	4	24957027	24.957					4.42566
4:24958445	4	24958445	24.9584					4.29331
4:24958446	4	24958446	24.9584					4.29331
4:24958459	4	24958459	24.9585					4.07882
4:24959644	4	24959644	24.9596					4.0016
4:24959665	4	24959665	24.9597					4.0016
4:24959672	4	24959672	24.9597					4.0016
4:24963056	4	24963056	24.9631					4.04077
4:24964178	4	24964178	24.9642					4.09844
4:24965286	4	24965286	24.9653					4.1324
4:24967256	4	24967256	24.9673					4.33779
4:24975526	4	24975526	24.9755					4.07744
4:24988098	4	24988098	24.9881					4.33677
4:24988101	4	24988101	24.9881					4.15583
4:24988105	4	24988105	24.9881					4.9921
4:24988107	4	24988107	24.9881					4.9921
4:24988113	4	24988113	24.9881					4.9921
4:24988118	4	24988118	24.9881					4.62796
4:24988120	4	24988120	24.9881					4.9921
4:24993344	4	24993344	24.9933					4.06805
4:24993369	4	24993369	24.9934					4.06805
4:24993379	4	24993379	24.9934					4.06805
4:24993384	4	24993384	24.9934					4.06805
4:24993390	4	24993390	24.9934					4.06805
4:24993410	4	24993410	24.9934					4.70437
4:24996099	4	24996099	24.9961					4.18041
4:24997701	4	24997701	24.9977					4.07882
4:24998171	4	24998171	24.9982					4.1024
4:25000544	4	25000544	25.0005					4.314
4:25004692	4	25004692	25.0047					4.0016
4:25006796	4	25006796	25.0068					4.31414
4:25007472	4	25007472	25.0075					4.032
4:25018967	4	25018967	25.019					4.09757
4:25021930	4	25021930	25.0219					4.21672
4:25022639	4	25022639	25.0226					4.1639
4:25027632	4	25027632	25.0276					4.23062
4:25027855	4	25027855	25.0279					4.08862
4:25036430	4	25036430	25.0364			4.12406
4:25038718	4	25038718	25.0387					4.20122
4:25043092	4	25043092	25.0431					4.17098
4:25043154	4	25043154	25.0432					4.16362
4:25057676	4	25057676	25.0577					4.2136
4:25059730	4	25059730	25.0597					4.35131
4:25059731	4	25059731	25.0597					4.35131
4:25082152	4	25082152	25.0822					4.31218
4:25082159	4	25082159	25.0822					4.13966
4:25082187	4	25082187	25.0822					4.13966
4:25082324	4	25082324	25.0823					4.24004
4:25090538	4	25090538	25.0905					4.02485
4:25091611	4	25091611	25.0916					4.02485
4:25091745	4	25091745	25.0917					4.05272
4:25093141	4	25093141	25.0931					4.21164
4:25093355	4	25093355	25.0934					4.29645
4:25093833	4	25093833	25.0938					4.63111
4:25094657	4	25094657	25.0947					4.21781
4:25098527	4	25098527	25.0985					4.18221
4:25098791	4	25098791	25.0988					4.63604
4:25101710	4	25101710	25.1017					4.03506
4:25104208	4	25104208	25.1042					4.11147
4:25104470	4	25104470	25.1045					4.20037
4:25105673	4	25105673	25.1057					4.10966
4:25109888	4	25109888	25.1099					4.28486
4:25110612	4	25110612	25.1106					4.01529
4:25112825	4	25112825	25.1128					4.01583
4:25116536	4	25116536	25.1165					4.03382
4:25117587	4	25117587	25.1176					4.21992
4:25123326	4	25123326	25.1233					4.12535
4:25125449	4	25125449	25.1254					4.0241
4:25129189	4	25129189	25.1292					4.04857
4:25163274	4	25163274	25.1633					4.1002
4:25176233	4	25176233	25.1762					4.07326
4:25176654	4	25176654	25.1767					4.09452
4:25183292	4	25183292	25.1833					4.04568
4:25236713	4	25236713	25.2367					4.07187
4:25449315	4	25449315	25.4493					4.08324
4:28574465	4	28574465	28.5745				4.5142
4:29614898	4	29614898	29.6149					4.67561
4:30288880	4	30288880	30.2889						5.08814
4:31202885	4	31202885	31.2029	4.36379
4:31202949	4	31202949	31.2029	4.36379
4:31203070	4	31203070	31.2031	4.36379
4:31203076	4	31203076	31.2031	4.77483
4:31203290	4	31203290	31.2033	4.36379
4:32523501	4	32523501	32.5235					6.59692	4.46627
4:32523660	4	32523660	32.5237					6.01649	6.1746
4:32523680	4	32523680	32.5237					5.58771	6.75042
4:32524209	4	32524209	32.5242					4.46557	5.53874
4:32524243	4	32524243	32.5242						5.5024
4:32524257	4	32524257	32.5243						5.5024
4:32548582	4	32548582	32.5486					4.31787
4:32548603	4	32548603	32.5486					4.3578
4:32556651	4	32556651	32.5567					4.05414
4:32569810	4	32569810	32.5698					4.67721
4:32571123	4	32571123	32.5711					6.15171
4:32571131	4	32571131	32.5711					5.65973
4:32580157	4	32580157	32.5802	4.18646
4:32586611	4	32586611	32.5866					4.03119
4:32630325	4	32630325	32.6303						4.3356
4:32952705	4	32952705	32.9527			4.08265

## Sheet: Chr5
SNP	CHR	BP	MBP	Mn1 AWD	Mn1 CF	Mn2 AWD	Mn2 CF	Md AWD	Md CF
5:1132836	5	1132836	1.13284			5.63294
5:1201314	5	1201314	1.20131			5.36233
5:1251536	5	1251536	1.25154				4.13469
5:1682611	5	1682611	1.68261	4.6109
5:2172581	5	2172581	2.17258		4.00561
5:2446188	5	2446188	2.44619			4.60091
5:2447141	5	2447141	2.44714			4.06701
5:2447380	5	2447380	2.44738			4.60091
5:2447410	5	2447410	2.44741			4.60091
5:2447425	5	2447425	2.44742			4.60091
5:2447457	5	2447457	2.44746			4.60091
5:2447484	5	2447484	2.44748			4.60091
5:2447668	5	2447668	2.44767			4.28799
5:2447710	5	2447710	2.44771			4.54046
5:2447735	5	2447735	2.44774			4.38429
5:2447812	5	2447812	2.44781			4.10009
5:2449280	5	2449280	2.44928			5.32669
5:2449574	5	2449574	2.44957			4.96138
5:2450958	5	2450958	2.45096			4.7786
5:2451133	5	2451133	2.45113			4.25299
5:2460748	5	2460748	2.46075			4.2432
5:2460758	5	2460758	2.46076			4.2432
5:3109700	5	3109700	3.1097			5.65109
5:3115559	5	3115559	3.11556				4.08363
5:5423895	5	5423895	5.42389			4.97959
5:5443654	5	5443654	5.44365			4.08324
5:6095907	5	6095907	6.09591			4.35891
5:13086376	5	13086376	13.0864				5.76613
5:14470933	5	14470933	14.4709						4.14914
5:14918826	5	14918826	14.9188			4.04315
5:14919298	5	14919298	14.9193			4.84961
5:15808024	5	15808024	15.808			4.01534		4.06099
5:16007078	5	16007078	16.0071				4.03992
5:16046869	5	16046869	16.0469			5.26293
5:16962748	5	16962748	16.9627			4.00147
5:17332200	5	17332200	17.3322			4.35929
5:17737954	5	17737954	17.738						5.05179
5:19883517	5	19883517	19.8835					4.95345
5:21105469	5	21105469	21.1055						4.32604
5:21106431	5	21106431	21.1064					4.25985
5:21106433	5	21106433	21.1064					4.25985
5:21113572	5	21113572	21.1136			4.25375
5:21113577	5	21113577	21.1136			4.25375
5:21113581	5	21113581	21.1136			4.25375
5:21113582	5	21113582	21.1136			4.25375
5:21113591	5	21113591	21.1136			4.09842
5:21113597	5	21113597	21.1136			4.09842
5:21113604	5	21113604	21.1136			4.09842
5:21113658	5	21113658	21.1137			4.48948
5:21113672	5	21113672	21.1137			4.28521
5:21114003	5	21114003	21.114			4.26542
5:22592395	5	22592395	22.5924			4.10745
5:24757820	5	24757820	24.7578	4.01236
5:24972617	5	24972617	24.9726						4.66055
5:25155283	5	25155283	25.1553		4.22328
5:25155285	5	25155285	25.1553		4.22328
5:25155291	5	25155291	25.1553		4.9922
5:28306667	5	28306667	28.3067	4.27186
5:28455640	5	28455640	28.4556	4.03429
5:28585901	5	28585901	28.5859			4.54653

## Sheet: Chr6
SNP	CHR	BP	MBP	Mn1 AWD	Mn1 CF	Mn2 AWD	Mn2 CF	Md AWD	Md CF
6:606483	6	606483	0.606483			4.10939
6:1822177	6	1822177	1.82218		4.19873
6:1826881	6	1826881	1.82688		4.42708
6:1829313	6	1829313	1.82931					4.91931
6:1829435	6	1829435	1.82943		4.42708
6:1829448	6	1829448	1.82945		4.42708
6:1833642	6	1833642	1.83364		4.19873
6:1834384	6	1834384	1.83438		4.19873
6:1835893	6	1835893	1.83589		4.19873
6:1838144	6	1838144	1.83814		4.19873
6:1840438	6	1840438	1.84044		4.39245
6:1841671	6	1841671	1.84167		4.19873
6:1849739	6	1849739	1.84974		4.19873
6:1852225	6	1852225	1.85223		4.19873
6:2118050	6	2118050	2.11805			4.05761
6:2118339	6	2118339	2.11834			4.09024
6:2126044	6	2126044	2.12604			4.21919
6:2126458	6	2126458	2.12646			4.07503
6:2126534	6	2126534	2.12653			4.22976
6:2127138	6	2127138	2.12714			4.29134
6:2127147	6	2127147	2.12715			4.08821
6:2127647	6	2127647	2.12765			4.09354
6:2127828	6	2127828	2.12783			4.16939
6:2127927	6	2127927	2.12793			4.21287
6:2128006	6	2128006	2.12801			4.23624
6:2128421	6	2128421	2.12842			4.22976
6:2128643	6	2128643	2.12864			4.22976
6:2128778	6	2128778	2.12878			4.16059
6:2129497	6	2129497	2.1295			4.15112
6:2129593	6	2129593	2.12959			4.63985
6:2129594	6	2129594	2.12959			4.63985
6:2129606	6	2129606	2.12961			4.23388
6:2529811	6	2529811	2.52981	4.93712		4.04196
6:2927430	6	2927430	2.92743	4.88304
6:4144938	6	4144938	4.14494		4.14123
6:4342882	6	4342882	4.34288		4.18022
6:7505263	6	7505263	7.50526			4.00092
6:7505308	6	7505308	7.50531			4.24739
6:8793827	6	8793827	8.79383				4.46087
6:9209874	6	9209874	9.20987						4.03332
6:11069475	6	11069475	11.0695			4.41434
6:11144414	6	11144414	11.1444			4.36295
6:11144424	6	11144424	11.1444			4.36295
6:11152089	6	11152089	11.1521			4.08039
6:11152137	6	11152137	11.1521			4.25463
6:11154590	6	11154590	11.1546			4.00283
6:11154913	6	11154913	11.1549			4.00517
6:11216468	6	11216468	11.2165			4.02091
6:11260318	6	11260318	11.2603			4.53065
6:11404429	6	11404429	11.4044			4.39514
6:11404431	6	11404431	11.4044			4.47852
6:11986480	6	11986480	11.9865	4.17508
6:11986488	6	11986488	11.9865	4.17508
6:14225684	6	14225684	14.2257	4.11977
6:17794408	6	17794408	17.7944					4.29377
6:19626986	6	19626986	19.627			4.20823
6:21484516	6	21484516	21.4845						4.35398
6:21839970	6	21839970	21.84				4.45016
6:21898921	6	21898921	21.8989				4.06705
6:21902373	6	21902373	21.9024				4.06858
6:21931366	6	21931366	21.9314				4.21196
6:21932157	6	21932157	21.9322				4.25446
6:21932708	6	21932708	21.9327				4.14478
6:21933816	6	21933816	21.9338				4.06949
6:21934145	6	21934145	21.9341				4.06911
6:21935165	6	21935165	21.9352				4.39502
6:21935180	6	21935180	21.9352				4.35821
6:21935377	6	21935377	21.9354				4.13715
6:21935874	6	21935874	21.9359				4.06858
6:21935956	6	21935956	21.936				4.27986
6:21936443	6	21936443	21.9364				4.4123
6:21939221	6	21939221	21.9392				4.02837
6:21939788	6	21939788	21.9398				4.06949
6:21946276	6	21946276	21.9463				4.08354
6:21946290	6	21946290	21.9463				4.08354
6:21949258	6	21949258	21.9493				4.05407
6:21950494	6	21950494	21.9505				4.29431
6:21950496	6	21950496	21.9505				4.29431
6:21950510	6	21950510	21.9505				4.29431
6:21950522	6	21950522	21.9505				4.29431
6:21959788	6	21959788	21.9598				4.26112
6:21960912	6	21960912	21.9609				4.29625
6:21961042	6	21961042	21.961				4.29625
6:21961045	6	21961045	21.961				4.12455
6:21961228	6	21961228	21.9612				4.0418
6:21961229	6	21961229	21.9612				4.0418
6:21961568	6	21961568	21.9616			4.20438
6:21962151	6	21962151	21.9622				4.00901
6:21966071	6	21966071	21.9661				4.07549
6:21966808	6	21966808	21.9668				4.22949
6:21967584	6	21967584	21.9676			4.29848
6:21967585	6	21967585	21.9676			4.0552
6:21967590	6	21967590	21.9676			4.0552
6:21967599	6	21967599	21.9676			4.94007
6:21967601	6	21967601	21.9676			4.94337
6:21967633	6	21967633	21.9676				4.00596
6:21967719	6	21967719	21.9677				4.0319
6:21969163	6	21969163	21.9692				4.41325
6:21972407	6	21972407	21.9724				4.92095
6:21977708	6	21977708	21.9777				4.35821
6:21978018	6	21978018	21.978				4.45836
6:21978343	6	21978343	21.9783				4.30707
6:21980148	6	21980148	21.9801				4.25631
6:21988262	6	21988262	21.9883				4.00985
6:21988747	6	21988747	21.9887				4.36982
6:21998936	6	21998936	21.9989				4.30719
6:22001527	6	22001527	22.0015				4.06949
6:22002922	6	22002922	22.0029			4.64992
6:22003909	6	22003909	22.0039				4.0211
6:22008990	6	22008990	22.009				4.07549
6:22017093	6	22017093	22.0171				4.467
6:22020764	6	22020764	22.0208				4.1552
6:22024919	6	22024919	22.0249				4.83686
6:22026128	6	22026128	22.0261				4.13099
6:22026206	6	22026206	22.0262				4.73288
6:22026212	6	22026212	22.0262				4.73288
6:22026300	6	22026300	22.0263				4.0418
6:22026519	6	22026519	22.0265				4.73288
6:22026531	6	22026531	22.0265				4.47787
6:22026623	6	22026623	22.0266			4.05275
6:22026827	6	22026827	22.0268			4.48623
6:22028502	6	22028502	22.0285				4.01167
6:22033932	6	22033932	22.0339				4.00596
6:22033933	6	22033933	22.0339				4.00596
6:22053410	6	22053410	22.0534				4.15764
6:22053418	6	22053418	22.0534				4.72852
6:22053441	6	22053441	22.0534				4.45487
6:22053444	6	22053444	22.0534				4.45487
6:22056387	6	22056387	22.0564				4.07453
6:22057283	6	22057283	22.0573				4.0124
6:22057799	6	22057799	22.0578				4.08737
6:22058034	6	22058034	22.058				4.17032
6:22059385	6	22059385	22.0594				4.21356
6:22061317	6	22061317	22.0613				4.05382
6:22061318	6	22061318	22.0613				4.05382
6:22061458	6	22061458	22.0615				4.05382
6:22061665	6	22061665	22.0617				4.08588
6:22064523	6	22064523	22.0645				4.13179
6:22074244	6	22074244	22.0742				4.05602
6:22074526	6	22074526	22.0745				4.22612
6:22074982	6	22074982	22.075				4.21853
6:22074983	6	22074983	22.075				4.21853
6:22077359	6	22077359	22.0774				4.09611
6:22077815	6	22077815	22.0778				4.09611
6:22078456	6	22078456	22.0785				4.10681
6:22078463	6	22078463	22.0785				4.10681
6:22078506	6	22078506	22.0785				4.08505
6:22078539	6	22078539	22.0785				4.08505
6:22082774	6	22082774	22.0828				4.21174
6:22086279	6	22086279	22.0863				4.06941
6:22088714	6	22088714	22.0887				4.60882
6:22088788	6	22088788	22.0888				4.53281
6:22088989	6	22088989	22.089				4.23502
6:22090832	6	22090832	22.0908				4.12612
6:22091048	6	22091048	22.091			4.10786	4.59168
6:22091758	6	22091758	22.0918				4.18638
6:22091941	6	22091941	22.0919				4.26623
6:22096566	6	22096566	22.0966				4.56966
6:22097061	6	22097061	22.0971			4.02771	4.7664
6:22097173	6	22097173	22.0972				4.26623
6:22097676	6	22097676	22.0977			4.06873
6:22099836	6	22099836	22.0998			4.97267	4.2781
6:22100815	6	22100815	22.1008			4.038	4.34043
6:22101084	6	22101084	22.1011				4.23955
6:22108561	6	22108561	22.1086				4.1955
6:22109052	6	22109052	22.1091				4.28883
6:22111008	6	22111008	22.111				4.08576
6:22111049	6	22111049	22.111				4.08576
6:22112934	6	22112934	22.1129				4.1427
6:22113520	6	22113520	22.1135				4.64083
6:22114462	6	22114462	22.1145			4.27798
6:22115123	6	22115123	22.1151				4.58772
6:22116871	6	22116871	22.1169			4.08423	4.09889
6:22121486	6	22121486	22.1215				4.3525
6:22123595	6	22123595	22.1236				4.00401
6:22152197	6	22152197	22.1522				4.14137
6:22157975	6	22157975	22.158				4.04832
6:22167386	6	22167386	22.1674				4.56513
6:22171505	6	22171505	22.1715				4.5157
6:22322248	6	22322248	22.3222			4.03091
6:22376786	6	22376786	22.3768			4.73128
6:22390980	6	22390980	22.391			4.05402
6:22491252	6	22491252	22.4913			4.09359
6:22540157	6	22540157	22.5402			4.01283
6:22680656	6	22680656	22.6807		4.81452
6:23057278	6	23057278	23.0573	4.26734
6:23058375	6	23058375	23.0584						4.39153
6:23838147	6	23838147	23.8381	4.81027
6:24877166	6	24877166	24.8772			4.11063
6:27422036	6	27422036	27.422			4.10545
6:27515523	6	27515523	27.5155					5.08568

## Sheet: Chr7
SNP	CHR	BP	MBP	Mn1 AWD	Mn1 CF	Mn2 AWD	Mn2 CF	Md AWD	Md CF
7:1822225	7	1822225	1.82222					4.00045
7:1824567	7	1824567	1.82457					4.07993
7:1825976	7	1825976	1.82598					4.95829
7:1828382	7	1828382	1.82838					4.38358	4.03033
7:1828667	7	1828667	1.82867					4.01914
7:1828775	7	1828775	1.82878					4.08944
7:1830914	7	1830914	1.83091					4.01914
7:4850329	7	4850329	4.85033	4.40394
7:4867976	7	4867976	4.86798	4.00868
7:4976611	7	4976611	4.97661	4.35812
7:5085509	7	5085509	5.08551						4.43347
7:5085956	7	5085956	5.08596						4.29002
7:5086533	7	5086533	5.08653						4.41237
7:5086889	7	5086889	5.08689						4.49235
7:5087589	7	5087589	5.08759						4.30969
7:5088435	7	5088435	5.08843						4.54308
7:5089559	7	5089559	5.08956						4.07274
7:5089583	7	5089583	5.08958						4.07274
7:5090163	7	5090163	5.09016						4.03725
7:5090342	7	5090342	5.09034						4.07274
7:5090479	7	5090479	5.09048						4.15313
7:5092345	7	5092345	5.09234						4.20464
7:5092777	7	5092777	5.09278						4.32771
7:5092797	7	5092797	5.0928						4.07274
7:5093068	7	5093068	5.09307						4.05094
7:5252494	7	5252494	5.25249	4.04488
7:5254083	7	5254083	5.25408	4.54542
7:5254247	7	5254247	5.25425	4.17157
7:5254309	7	5254309	5.25431	4.27842
7:5254893	7	5254893	5.25489	4.20942
7:5255515	7	5255515	5.25551	4.30679
7:5256058	7	5256058	5.25606	4.63348
7:5256106	7	5256106	5.25611	4.63348
7:5256194	7	5256194	5.25619	4.73622
7:5257120	7	5257120	5.25712	4.81935
7:5257857	7	5257857	5.25786	4.52702						Note the region at 15.8 is only active in AWD, and all AWD
7:5258093	7	5258093	5.25809	4.68663
7:5258246	7	5258246	5.25825	4.35902
7:5258650	7	5258650	5.25865	4.77117
7:5259108	7	5259108	5.25911	4.76732
7:5259955	7	5259955	5.25995	4.63348
7:5260027	7	5260027	5.26003	4.72225
7:5260266	7	5260266	5.26027	4.64471
7:5260531	7	5260531	5.26053	4.32839
7:5260579	7	5260579	5.26058	4.30992
7:5260734	7	5260734	5.26073	4.8334
7:5260786	7	5260786	5.26079	4.63348
7:5260811	7	5260811	5.26081	4.63348
7:5260841	7	5260841	5.26084	4.82372
7:5260940	7	5260940	5.26094	4.63348
7:5261077	7	5261077	5.26108	4.73622
7:5261189	7	5261189	5.26119	4.48708
7:5261376	7	5261376	5.26138	4.63348
7:5261415	7	5261415	5.26142	4.76732
7:5261509	7	5261509	5.26151	6.33451
7:5261579	7	5261579	5.26158	4.84166
7:5261592	7	5261592	5.26159	4.49758
7:5261768	7	5261768	5.26177	4.57776
7:5261885	7	5261885	5.26189	4.76732
7:5261979	7	5261979	5.26198	4.63348
7:5262545	7	5262545	5.26255	4.48665
7:5262598	7	5262598	5.2626	4.76311
7:5262965	7	5262965	5.26297	4.20055
7:5263341	7	5263341	5.26334	4.63348
7:5263613	7	5263613	5.26361	4.70356
7:5264104	7	5264104	5.2641	4.03503
7:5264681	7	5264681	5.26468	4.83282
7:5264703	7	5264703	5.2647	4.33857
7:5265698	7	5265698	5.2657	4.73622
7:5265986	7	5265986	5.26599	4.91525
7:5267848	7	5267848	5.26785	5.02318
7:5267908	7	5267908	5.26791	4.95117
7:5267968	7	5267968	5.26797	4.52507
7:5268254	7	5268254	5.26825	4.63348
7:5268917	7	5268917	5.26892	5.02013
7:5269143	7	5269143	5.26914	4.61809
7:5269378	7	5269378	5.26938	4.64471
7:5269462	7	5269462	5.26946	4.76732
7:5269515	7	5269515	5.26952	4.63348
7:5269601	7	5269601	5.2696	4.8655
7:5269755	7	5269755	5.26975	4.61572
7:5269789	7	5269789	5.26979	4.63348
7:5269802	7	5269802	5.2698	4.63348
7:5269863	7	5269863	5.26986	4.66435
7:5269868	7	5269868	5.26987	4.9476
7:5269946	7	5269946	5.26995	4.37378
7:5270531	7	5270531	5.27053	4.1314
7:5271065	7	5271065	5.27107	4.73622
7:5271066	7	5271066	5.27107	4.73622
7:5271069	7	5271069	5.27107	4.73622
7:5271088	7	5271088	5.27109	4.73622
7:5271109	7	5271109	5.27111	4.73622
7:5271124	7	5271124	5.27112	4.05052
7:5271131	7	5271131	5.27113	4.82502
7:5271206	7	5271206	5.27121	4.74073
7:5271303	7	5271303	5.2713	4.7882
7:5271531	7	5271531	5.27153	5.79516
7:5271592	7	5271592	5.27159	4.51512
7:5271604	7	5271604	5.2716	4.30456
7:5271661	7	5271661	5.27166	4.30456
7:5271666	7	5271666	5.27167	4.30456
7:5271670	7	5271670	5.27167	4.30456
7:5271754	7	5271754	5.27175	4.30456
7:5271787	7	5271787	5.27179	4.3932
7:5271819	7	5271819	5.27182		4.05473
7:5271874	7	5271874	5.27187	4.76732
7:5271910	7	5271910	5.27191	4.73622
7:5272198	7	5272198	5.2722	4.76732
7:5303879	7	5303879	5.30388	4.27156
7:5306733	7	5306733	5.30673	4.17772
7:5308812	7	5308812	5.30881	4.85803
7:5308983	7	5308983	5.30898	4.26147
7:5308985	7	5308985	5.30898	4.75128
7:5309041	7	5309041	5.30904	5.00108
7:5309133	7	5309133	5.30913	4.85803
7:5310066	7	5310066	5.31007	4.89678
7:5310169	7	5310169	5.31017	5.00006
7:5310285	7	5310285	5.31029	4.85803
7:5310424	7	5310424	5.31042	4.85803
7:5310863	7	5310863	5.31086	4.44877
7:5310938	7	5310938	5.31094	4.85803
7:5311226	7	5311226	5.31123	5.5349
7:5311237	7	5311237	5.31124	5.26446
7:5311243	7	5311243	5.31124	4.33523
7:5311266	7	5311266	5.31127	4.33523
7:5311797	7	5311797	5.3118	4.54427
7:5311838	7	5311838	5.31184	4.06887
7:5312592	7	5312592	5.31259	4.85803
7:5312609	7	5312609	5.31261	4.94527
7:5312678	7	5312678	5.31268	4.85803
7:5312823	7	5312823	5.31282	4.44924
7:5312877	7	5312877	5.31288	4.44924
7:5312909	7	5312909	5.31291	4.06866
7:5312991	7	5312991	5.31299	4.63991
7:5313100	7	5313100	5.3131	4.96563
7:5313205	7	5313205	5.3132	4.63991
7:5313363	7	5313363	5.31336	5.00006
7:5313376	7	5313376	5.31338	4.85803
7:5313522	7	5313522	5.31352	4.51618		4.71132
7:5313544	7	5313544	5.31354	4.85803
7:5314371	7	5314371	5.31437	4.59837
7:5314629	7	5314629	5.31463	5.00006
7:5314971	7	5314971	5.31497	4.85803
7:5314977	7	5314977	5.31498	4.98788
7:5315085	7	5315085	5.31508	4.82432
7:5315953	7	5315953	5.31595	4.85803
7:5316142	7	5316142	5.31614	4.52648
7:5316144	7	5316144	5.31614	4.52648
7:5316899	7	5316899	5.3169	4.46972
7:5317011	7	5317011	5.31701	5.01189
7:5317181	7	5317181	5.31718	4.98262
7:5317285	7	5317285	5.31729	4.64622
7:5317515	7	5317515	5.31752	4.63685
7:5317533	7	5317533	5.31753			4.00185
7:5317576	7	5317576	5.31758	4.60433
7:5318234	7	5318234	5.31823	5.05141
7:5321077	7	5321077	5.32108	4.93717
7:5323665	7	5323665	5.32367	4.85803
7:5323906	7	5323906	5.32391	4.85803
7:5324069	7	5324069	5.32407	4.85803
7:5324838	7	5324838	5.32484	4.166
7:5324865	7	5324865	5.32486	4.94638
7:5326880	7	5326880	5.32688	4.4246
7:5327087	7	5327087	5.32709	4.85803
7:5327275	7	5327275	5.32728	5.13718
7:5327363	7	5327363	5.32736	4.85803
7:5327378	7	5327378	5.32738	4.70218
7:5327758	7	5327758	5.32776	4.70139
7:5330890	7	5330890	5.33089	6.47041		4.51194
7:5331314	7	5331314	5.33131	5.04625
7:5331885	7	5331885	5.33188	4.81387
7:5333057	7	5333057	5.33306	4.85803
7:5333755	7	5333755	5.33376	5.3196
7:5333986	7	5333986	5.33399	4.8086
7:5334045	7	5334045	5.33404	4.20021
7:5334246	7	5334246	5.33425	5.29837
7:5334519	7	5334519	5.33452	5.00006
7:5334647	7	5334647	5.33465	4.24155
7:5342772	7	5342772	5.34277	4.12797
7:5342896	7	5342896	5.3429	5.29261		4.02889
7:5342992	7	5342992	5.34299	4.94943
7:5344195	7	5344195	5.3442	4.85803
7:5345516	7	5345516	5.34552			4.61321
7:5345769	7	5345769	5.34577	4.96134
7:5347396	7	5347396	5.3474	4.05487
7:5347890	7	5347890	5.34789	4.12286
7:5355693	7	5355693	5.35569	4.32734
7:5356391	7	5356391	5.35639	4.24787
7:5357900	7	5357900	5.3579	5.03535
7:5358259	7	5358259	5.35826			4.1489
7:5358603	7	5358603	5.3586	4.96854
7:5358743	7	5358743	5.35874	4.85803
7:5358813	7	5358813	5.35881	4.06723
7:5358833	7	5358833	5.35883	4.85803
7:5359429	7	5359429	5.35943	4.40403
7:5359439	7	5359439	5.35944	4.52624
7:5359799	7	5359799	5.3598	4.60606
7:5360027	7	5360027	5.36003	4.124
7:5361034	7	5361034	5.36103	4.04873
7:5361398	7	5361398	5.3614	4.73308
7:5363249	7	5363249	5.36325	4.85803
7:5364480	7	5364480	5.36448	4.24042
7:5364720	7	5364720	5.36472	4.77459
7:5364757	7	5364757	5.36476	4.19333
7:5364855	7	5364855	5.36486	5.27031
7:5365144	7	5365144	5.36514	4.34414
7:5365345	7	5365345	5.36534	4.85803
7:5365494	7	5365494	5.36549	4.85803
7:5365881	7	5365881	5.36588	4.73072		4.27735
7:5366262	7	5366262	5.36626	4.30446
7:5367200	7	5367200	5.3672	4.49631
7:5367591	7	5367591	5.36759	4.10489
7:5367800	7	5367800	5.3678	4.85803
7:5367837	7	5367837	5.36784	4.40805
7:5386456	7	5386456	5.38646	5.20056
7:5387750	7	5387750	5.38775	4.66605
7:5389472	7	5389472	5.38947	4.65715
7:5389811	7	5389811	5.38981	5.22747
7:5403425	7	5403425	5.40343	4.87036
7:5403466	7	5403466	5.40347	4.00323
7:5403618	7	5403618	5.40362	5.1231
7:5403621	7	5403621	5.40362	4.98079
7:5403696	7	5403696	5.4037	4.34678
7:5403816	7	5403816	5.40382	4.97586
7:5404562	7	5404562	5.40456	4.87177
7:5404607	7	5404607	5.40461	4.36494
7:5406290	7	5406290	5.40629	4.85803
7:5406478	7	5406478	5.40648	4.02378
7:5406488	7	5406488	5.40649	4.96993
7:5407002	7	5407002	5.407	4.69656
7:5407019	7	5407019	5.40702	4.18517
7:5407190	7	5407190	5.40719	4.30446
7:5407291	7	5407291	5.40729	4.30446
7:5407319	7	5407319	5.40732	4.30446
7:5407538	7	5407538	5.40754	4.30446
7:5407619	7	5407619	5.40762	5.02637
7:5408193	7	5408193	5.40819	4.0437
7:5408220	7	5408220	5.40822	4.26641
7:5408542	7	5408542	5.40854	4.18517
7:5408938	7	5408938	5.40894	4.61472
7:5409350	7	5409350	5.40935	4.95206
7:5409513	7	5409513	5.40951	4.33659
7:5409522	7	5409522	5.40952	5.04579
7:5409534	7	5409534	5.40953	4.11955
7:5409777	7	5409777	5.40978	5.41503
7:5409897	7	5409897	5.4099	5.37686
7:5410214	7	5410214	5.41021	4.45607
7:5410292	7	5410292	5.41029	4.18287
7:5410436	7	5410436	5.41044	4.15028
7:5410648	7	5410648	5.41065	4.487
7:5410754	7	5410754	5.41075	4.78202
7:5411018	7	5411018	5.41102	4.54418
7:5411162	7	5411162	5.41116	4.13343
7:5411164	7	5411164	5.41116	5.0934
7:5411322	7	5411322	5.41132	5.22747
7:5411361	7	5411361	5.41136	5.22747
7:5411377	7	5411377	5.41138	5.22747
7:5411421	7	5411421	5.41142	4.85803
7:5411440	7	5411440	5.41144	4.85803
7:5411583	7	5411583	5.41158	4.94995
7:5411597	7	5411597	5.4116	5.0934
7:5411606	7	5411606	5.41161	4.01302
7:5411649	7	5411649	5.41165	4.3946
7:5411760	7	5411760	5.41176	4.29868
7:5411766	7	5411766	5.41177	4.75845
7:5411778	7	5411778	5.41178	4.40406
7:5411780	7	5411780	5.41178	4.40406
7:5411792	7	5411792	5.41179	5.09304
7:5411796	7	5411796	5.4118	4.22243
7:5411830	7	5411830	5.41183	4.28366
7:5411923	7	5411923	5.41192	4.18517
7:5411948	7	5411948	5.41195	4.85803
7:5411974	7	5411974	5.41197	4.85803
7:5412185	7	5412185	5.41219	4.00707
7:5412344	7	5412344	5.41234	4.85803
7:5412438	7	5412438	5.41244	4.42061
7:5412553	7	5412553	5.41255	4.3547
7:5412605	7	5412605	5.41261	4.01302
7:5412611	7	5412611	5.41261	5.0934
7:5412800	7	5412800	5.4128	4.39726
7:5412819	7	5412819	5.41282	4.79328
7:5412860	7	5412860	5.41286	4.18517
7:5412928	7	5412928	5.41293	4.66876
7:5413137	7	5413137	5.41314	4.18849
7:5413256	7	5413256	5.41326	4.14582
7:5413269	7	5413269	5.41327	4.66876
7:5413315	7	5413315	5.41331	4.31216
7:5413373	7	5413373	5.41337	4.57128
7:5413505	7	5413505	5.4135	6.27707
7:5413654	7	5413654	5.41365	5.78781		4.00284
7:5413662	7	5413662	5.41366	4.87864
7:5413721	7	5413721	5.41372	4.53642
7:5413780	7	5413780	5.41378	4.96563
7:5413917	7	5413917	5.41392	4.40156
7:5413984	7	5413984	5.41398	4.81758
7:5414176	7	5414176	5.41418	4.85803
7:5414189	7	5414189	5.41419	4.7662
7:5414253	7	5414253	5.41425	4.86927
7:5414267	7	5414267	5.41427	5.23755
7:5414285	7	5414285	5.41428	6.44977
7:5414291	7	5414291	5.41429	6.45134
7:5414401	7	5414401	5.4144	4.96563
7:5414501	7	5414501	5.4145	4.28043
7:5414656	7	5414656	5.41466	4.28043
7:5414688	7	5414688	5.41469	4.28043
7:5414712	7	5414712	5.41471	4.84427
7:5414833	7	5414833	5.41483	4.28043
7:5415039	7	5415039	5.41504	4.64852
7:5415144	7	5415144	5.41514	4.30446
7:5415436	7	5415436	5.41544	4.85803
7:5415445	7	5415445	5.41545	4.33308
7:5415461	7	5415461	5.41546	4.85803
7:5415469	7	5415469	5.41547	4.12816
7:5415490	7	5415490	5.41549	5.00006
7:5415557	7	5415557	5.41556	5.00006
7:5415816	7	5415816	5.41582	5.04223
7:5416179	7	5416179	5.41618	4.85803
7:5416254	7	5416254	5.41625	4.18517
7:5416306	7	5416306	5.41631	4.85803
7:5416317	7	5416317	5.41632	4.22148
7:5416415	7	5416415	5.41641	4.85803
7:5416441	7	5416441	5.41644	4.18517
7:5416503	7	5416503	5.4165	4.29347
7:5416651	7	5416651	5.41665	4.85803
7:5416662	7	5416662	5.41666	4.90882
7:5416691	7	5416691	5.41669	4.30148
7:5416707	7	5416707	5.41671	4.85803
7:5416763	7	5416763	5.41676	4.65348
7:5416785	7	5416785	5.41678	4.09813
7:5416818	7	5416818	5.41682	4.94995
7:5416904	7	5416904	5.4169	4.79482
7:5417152	7	5417152	5.41715	4.94995
7:5417246	7	5417246	5.41725	4.26408
7:5417294	7	5417294	5.41729	4.26408
7:5417312	7	5417312	5.41731	4.85803
7:5417318	7	5417318	5.41732	4.26408
7:5417404	7	5417404	5.4174	4.85803
7:5417510	7	5417510	5.41751	4.39204
7:5417839	7	5417839	5.41784	4.85803
7:5419141	7	5419141	5.41914	5.00006
7:5419423	7	5419423	5.41942	4.85803
7:5419520	7	5419520	5.41952	4.54264
7:5419581	7	5419581	5.41958	4.15218
7:5419760	7	5419760	5.41976	4.79101
7:5420438	7	5420438	5.42044	4.98535
7:5420491	7	5420491	5.42049	5.46585
7:5425487	7	5425487	5.42549	5.00006
7:5425860	7	5425860	5.42586	4.41203
7:5426382	7	5426382	5.42638	4.28043
7:5426767	7	5426767	5.42677			4.55443
7:5426855	7	5426855	5.42685	4.07136
7:5426905	7	5426905	5.4269	4.18681
7:5427010	7	5427010	5.42701	4.8803
7:5427018	7	5427018	5.42702	4.20875
7:5427049	7	5427049	5.42705	4.8803
7:5427249	7	5427249	5.42725	4.82403
7:5427399	7	5427399	5.4274	5.37686
7:5427494	7	5427494	5.42749	5.2776
7:5427890	7	5427890	5.42789	4.04656
7:5428045	7	5428045	5.42805	4.81442
7:5428134	7	5428134	5.42813	5.09473
7:5428300	7	5428300	5.4283	4.25413
7:5428364	7	5428364	5.42836	4.4526
7:5428374	7	5428374	5.42837	4.03016
7:5428643	7	5428643	5.42864	4.17751
7:5429063	7	5429063	5.42906	5.1231
7:5429424	7	5429424	5.42942	5.22747
7:5429430	7	5429430	5.42943	5.22747
7:5429446	7	5429446	5.42945	4.85803
7:5429726	7	5429726	5.42973	5.00006
7:5430349	7	5430349	5.43035	5.00006
7:5436343	7	5436343	5.43634	4.58269
7:5436548	7	5436548	5.43655	4.04733
7:5437475	7	5437475	5.43748	4.17215
7:5438041	7	5438041	5.43804	4.487
7:5438068	7	5438068	5.43807	4.35713
7:5438086	7	5438086	5.43809	4.62866
7:5438316	7	5438316	5.43832	4.85803
7:5440129	7	5440129	5.44013	4.85803
7:5440972	7	5440972	5.44097	4.8431
7:5441274	7	5441274	5.44127	5.05141
7:5441483	7	5441483	5.44148	4.06897
7:5442591	7	5442591	5.44259	4.86386
7:5442971	7	5442971	5.44297	5.00006
7:5443529	7	5443529	5.44353	5.00006
7:5445138	7	5445138	5.44514	5.18746
7:5445165	7	5445165	5.44517	4.11375
7:5445433	7	5445433	5.44543	4.25373
7:5445530	7	5445530	5.44553	5.00006
7:5445695	7	5445695	5.44569	4.10769
7:5445736	7	5445736	5.44574	5.00006
7:5446530	7	5446530	5.44653	4.53458
7:5446776	7	5446776	5.44678	4.94995
7:5446933	7	5446933	5.44693	4.85803
7:5447278	7	5447278	5.44728	4.85803
7:5448185	7	5448185	5.44818	5.00006
7:5448198	7	5448198	5.4482	5.00006
7:5448309	7	5448309	5.44831	4.78536
7:5448351	7	5448351	5.44835	4.85803
7:5449037	7	5449037	5.44904	5.00006
7:5450067	7	5450067	5.45007	4.25464
7:5450713	7	5450713	5.45071	4.64769
7:5450723	7	5450723	5.45072	4.64662
7:5451374	7	5451374	5.45137	4.03018
7:5451379	7	5451379	5.45138	4.80702		4.02492
7:5451592	7	5451592	5.45159	4.97577
7:5452766	7	5452766	5.45277	4.62415
7:5454745	7	5454745	5.45474	4.65815		4.1205
7:5457190	7	5457190	5.45719	4.80414		4.00536
7:5458953	7	5458953	5.45895	4.84698
7:5459817	7	5459817	5.45982	4.65059
7:5460110	7	5460110	5.46011	4.76571
7:5460160	7	5460160	5.46016	4.76571
7:5460210	7	5460210	5.46021	4.61899
7:5460787	7	5460787	5.46079	4.66048
7:5460868	7	5460868	5.46087	4.76571
7:5461254	7	5461254	5.46125	4.26625
7:5461304	7	5461304	5.4613	4.62415
7:5461358	7	5461358	5.46136	4.62415
7:5461525	7	5461525	5.46152	4.62415
7:5461584	7	5461584	5.46158	4.7559
7:5461704	7	5461704	5.4617	4.58904
7:5461711	7	5461711	5.46171	4.58904
7:5461910	7	5461910	5.46191	4.62415
7:5461940	7	5461940	5.46194	4.62415
7:5461969	7	5461969	5.46197	4.30425
7:5462083	7	5462083	5.46208	4.4651
7:5462513	7	5462513	5.46251	4.45583
7:5462731	7	5462731	5.46273			4.29857
7:5463623	7	5463623	5.46362	4.62415
7:5464969	7	5464969	5.46497	4.62415
7:5465365	7	5465365	5.46537	4.62415
7:5465560	7	5465560	5.46556	4.62415
7:5466238	7	5466238	5.46624	4.40014		4.114
7:5466258	7	5466258	5.46626	4.40014		4.114
7:5466501	7	5466501	5.4665	4.97752
7:5466987	7	5466987	5.46699	4.57875
7:5467016	7	5467016	5.46702	4.71327
7:5467370	7	5467370	5.46737	4.08447
7:5467464	7	5467464	5.46746	4.33753		4.07423
7:5467749	7	5467749	5.46775	4.31146
7:5469543	7	5469543	5.46954	4.62415
7:5470015	7	5470015	5.47002	4.76571
7:5470311	7	5470311	5.47031	4.76571
7:5470391	7	5470391	5.47039	4.76571
7:5470470	7	5470470	5.47047	4.4651
7:5471082	7	5471082	5.47108	4.76571
7:5471296	7	5471296	5.4713	4.76571
7:5471310	7	5471310	5.47131	4.18606
7:5471491	7	5471491	5.47149	5.00655		4.19973
7:5471936	7	5471936	5.47194	4.81561
7:5472146	7	5472146	5.47215	4.69722		4.05511
7:5472265	7	5472265	5.47227	4.62415
7:5472459	7	5472459	5.47246	4.58536		4.16972
7:5472510	7	5472510	5.47251	4.20983		4.3396
7:5472573	7	5472573	5.47257	4.5209
7:5472588	7	5472588	5.47259	4.62415
7:5472589	7	5472589	5.47259	4.62415
7:5472683	7	5472683	5.47268	4.09374
7:5473850	7	5473850	5.47385	4.83853
7:5473939	7	5473939	5.47394	4.62415
7:5473976	7	5473976	5.47398	4.60784
7:5474070	7	5474070	5.47407	4.78564
7:5474260	7	5474260	5.47426	4.19916
7:5474302	7	5474302	5.4743	4.29573
7:5476080	7	5476080	5.47608			4.80832
7:5476217	7	5476217	5.47622			4.39132
7:5476227	7	5476227	5.47623			4.4446
7:5476271	7	5476271	5.47627			4.63267
7:5476344	7	5476344	5.47634			4.47151
7:5477295	7	5477295	5.47729			4.66801
7:5477491	7	5477491	5.47749			4.80832
7:5477620	7	5477620	5.47762			4.80832
7:5477636	7	5477636	5.47764			4.87443
7:5477659	7	5477659	5.47766			4.80832
7:5477717	7	5477717	5.47772			4.41631
7:5477730	7	5477730	5.47773			4.79366
7:5477843	7	5477843	5.47784			4.8601
7:5477935	7	5477935	5.47794			4.8601
7:5477975	7	5477975	5.47797			4.8601
7:5478059	7	5478059	5.47806			4.80832
7:5478202	7	5478202	5.4782			4.34576
7:5478316	7	5478316	5.47832			4.38323
7:5478637	7	5478637	5.47864			4.8601
7:5478678	7	5478678	5.47868			4.8601
7:5478703	7	5478703	5.4787			4.18112
7:5478721	7	5478721	5.47872			5.30936
7:5478881	7	5478881	5.47888			5.45568
7:5479065	7	5479065	5.47907			4.8241
7:5479079	7	5479079	5.47908			4.45694
7:5479093	7	5479093	5.47909			4.8601
7:5479235	7	5479235	5.47924			4.23131
7:5479280	7	5479280	5.47928			4.85179
7:5479314	7	5479314	5.47931			4.15272
7:5479530	7	5479530	5.47953			4.51271
7:5479874	7	5479874	5.47987			4.78088
7:5479927	7	5479927	5.47993			4.82145
7:5480247	7	5480247	5.48025			4.82101
7:5480736	7	5480736	5.48074			5.32696
7:5480876	7	5480876	5.48088			4.40201
7:5480902	7	5480902	5.4809			4.8601
7:5481456	7	5481456	5.48146			4.25676
7:5481664	7	5481664	5.48166	4.09098		5.48744
7:5482040	7	5482040	5.48204			4.74505
7:5482412	7	5482412	5.48241			4.8601
7:5483317	7	5483317	5.48332			4.40199
7:5484045	7	5484045	5.48405			5.80814
7:5484517	7	5484517	5.48452			5.1378
7:5484551	7	5484551	5.48455			4.89142
7:5484561	7	5484561	5.48456			4.99721
7:5485031	7	5485031	5.48503			5.27242
7:5485513	7	5485513	5.48551			4.01417
7:5485571	7	5485571	5.48557			4.50859
7:5485810	7	5485810	5.48581			4.8601
7:5485846	7	5485846	5.48585			4.8601
7:5485929	7	5485929	5.48593			4.40201
7:5485982	7	5485982	5.48598			4.51271
7:5486017	7	5486017	5.48602			4.01417
7:5486414	7	5486414	5.48641			4.40201
7:5486457	7	5486457	5.48646			5.16143
7:5486590	7	5486590	5.48659			4.89269
7:5487315	7	5487315	5.48731			4.82145
7:5487326	7	5487326	5.48733			4.8601
7:5487371	7	5487371	5.48737			4.96508
7:5487585	7	5487585	5.48759			4.51271
7:5487625	7	5487625	5.48763			4.51271
7:5488210	7	5488210	5.48821			4.8601
7:5489559	7	5489559	5.48956			4.48154
7:5489708	7	5489708	5.48971			4.80832
7:5489942	7	5489942	5.48994			4.42872
7:5490051	7	5490051	5.49005			4.51271
7:5490128	7	5490128	5.49013			4.16354
7:5490242	7	5490242	5.49024			4.48312
7:5490386	7	5490386	5.49039			4.20821
7:5491338	7	5491338	5.49134			6.01856
7:5491426	7	5491426	5.49143			4.16722
7:5492692	7	5492692	5.49269			4.30027
7:5493905	7	5493905	5.4939			4.16722
7:5494828	7	5494828	5.49483			4.51271
7:5495383	7	5495383	5.49538			4.25285
7:5495628	7	5495628	5.49563			4.8601
7:5495645	7	5495645	5.49564			4.04191
7:5495874	7	5495874	5.49587			5.14983
7:5495959	7	5495959	5.49596			4.8601
7:5495999	7	5495999	5.496			4.66273
7:5496137	7	5496137	5.49614			4.51271
7:5496188	7	5496188	5.49619			4.80832
7:5496240	7	5496240	5.49624			4.97764
7:5496356	7	5496356	5.49636			4.8601
7:5496360	7	5496360	5.49636			4.358
7:5496504	7	5496504	5.4965			4.45192
7:5496525	7	5496525	5.49653			4.45192
7:5496794	7	5496794	5.49679			4.80832
7:5497187	7	5497187	5.49719			4.80832
7:5497220	7	5497220	5.49722			4.47118
7:5497221	7	5497221	5.49722			4.80832
7:5498082	7	5498082	5.49808			4.47118
7:5499164	7	5499164	5.49916			4.80832
7:5499211	7	5499211	5.49921			4.67945
7:5499257	7	5499257	5.49926			4.56773
7:5499428	7	5499428	5.49943			4.80832
7:5499568	7	5499568	5.49957			4.47118
7:5499855	7	5499855	5.49986			4.47118
7:5499924	7	5499924	5.49992			4.80832
7:5500608	7	5500608	5.50061			4.40201
7:5500741	7	5500741	5.50074			4.42872
7:5501349	7	5501349	5.50135			5.01114
7:5501851	7	5501851	5.50185			4.40005
7:5501852	7	5501852	5.50185			4.40005
7:5501853	7	5501853	5.50185			5.1214
7:5502057	7	5502057	5.50206			4.51271
7:5502768	7	5502768	5.50277			4.51271
7:5502851	7	5502851	5.50285			4.51271
7:5502925	7	5502925	5.50293			4.51271
7:5503039	7	5503039	5.50304			4.1591
7:5503760	7	5503760	5.50376			4.4942
7:5504211	7	5504211	5.50421			4.51271
7:5504370	7	5504370	5.50437			4.82696
7:5504929	7	5504929	5.50493			5.39769
7:5504949	7	5504949	5.50495			5.08161
7:5505211	7	5505211	5.50521			4.15851
7:5505454	7	5505454	5.50545			4.2376
7:5505874	7	5505874	5.50587			4.51271
7:5506400	7	5506400	5.5064			4.51271
7:5506611	7	5506611	5.50661			5.09308
7:5506758	7	5506758	5.50676			4.81643
7:5506783	7	5506783	5.50678			5.18525
7:5506799	7	5506799	5.5068			4.68811
7:5506833	7	5506833	5.50683			5.18525
7:5507018	7	5507018	5.50702			4.8601
7:5507095	7	5507095	5.50709			4.8601
7:5507223	7	5507223	5.50722			4.51271
7:5507235	7	5507235	5.50723			4.8601
7:5507253	7	5507253	5.50725			4.51271
7:5507326	7	5507326	5.50733			4.51271
7:5507357	7	5507357	5.50736			4.51271
7:5507401	7	5507401	5.5074			4.51271
7:5507402	7	5507402	5.5074			4.72617
7:5507461	7	5507461	5.50746			4.98533
7:5507806	7	5507806	5.50781			4.8601
7:5507833	7	5507833	5.50783			4.40201
7:5507894	7	5507894	5.50789			5.24914
7:5509373	7	5509373	5.50937			4.03296
7:5509838	7	5509838	5.50984			4.38923
7:5509858	7	5509858	5.50986			4.8601
7:5509976	7	5509976	5.50998			4.4942
7:5510336	7	5510336	5.51034			4.53607
7:5510580	7	5510580	5.51058			4.8601
7:5510785	7	5510785	5.51079			4.51271
7:5510835	7	5510835	5.51084			4.07595
7:5510840	7	5510840	5.51084			5.30049
7:5510884	7	5510884	5.51088			4.07595
7:5510899	7	5510899	5.5109			4.8601
7:5510917	7	5510917	5.51092			4.25859
7:5510919	7	5510919	5.51092			4.37384
7:5510930	7	5510930	5.51093			4.8601
7:5510960	7	5510960	5.51096			4.8601
7:5510975	7	5510975	5.51098			4.51271
7:5511243	7	5511243	5.51124			4.10645
7:5512652	7	5512652	5.51265			4.79722
7:5512659	7	5512659	5.51266			4.77637
7:5513422	7	5513422	5.51342			4.7829
7:5514358	7	5514358	5.51436			4.79113
7:5516051	7	5516051	5.51605			5.18273
7:5516086	7	5516086	5.51609			4.38908
7:5516099	7	5516099	5.5161			4.38908
7:5516148	7	5516148	5.51615			4.40201
7:5516189	7	5516189	5.51619			4.73617
7:5516371	7	5516371	5.51637			4.88698
7:5516390	7	5516390	5.51639			4.46344
7:5516478	7	5516478	5.51648			4.50023
7:5516504	7	5516504	5.5165			4.38908
7:5516529	7	5516529	5.51653			4.38908
7:5516589	7	5516589	5.51659			4.36019
7:5516602	7	5516602	5.5166			4.8601
7:5516954	7	5516954	5.51695			4.80832
7:5517014	7	5517014	5.51701			4.47118
7:5517189	7	5517189	5.51719			4.80832
7:5517377	7	5517377	5.51738			4.8601
7:5517473	7	5517473	5.51747			4.8601
7:5517523	7	5517523	5.51752			4.55094
7:5517602	7	5517602	5.5176			4.41074
7:5517809	7	5517809	5.51781			4.41674
7:5518058	7	5518058	5.51806			4.18111
7:5518106	7	5518106	5.51811			4.18111
7:5518109	7	5518109	5.51811			4.16576
7:5518443	7	5518443	5.51844			5.1198
7:5518499	7	5518499	5.5185			4.5894
7:5518528	7	5518528	5.51853			4.41003
7:5518606	7	5518606	5.51861			4.87406
7:5518622	7	5518622	5.51862			4.54907
7:5518656	7	5518656	5.51866			4.18697
7:5518661	7	5518661	5.51866			4.23131
7:5518669	7	5518669	5.51867			4.51072
7:5518700	7	5518700	5.5187			4.52608
7:5518739	7	5518739	5.51874			4.66033
7:5518765	7	5518765	5.51877			4.64243
7:5518935	7	5518935	5.51893			4.47118
7:5518984	7	5518984	5.51898			4.47118
7:5519083	7	5519083	5.51908			4.64001
7:5519099	7	5519099	5.5191			4.47118
7:5519158	7	5519158	5.51916			4.47118
7:5519274	7	5519274	5.51927			4.21643
7:5519436	7	5519436	5.51944			4.44686
7:5520347	7	5520347	5.52035			6.60766
7:5520363	7	5520363	5.52036			6.21266
7:5520468	7	5520468	5.52047			5.55276
7:5521653	7	5521653	5.52165			4.36219
7:5521955	7	5521955	5.52196			4.74885
7:5521994	7	5521994	5.52199			4.47118
7:5522118	7	5522118	5.52212			4.47118
7:5522475	7	5522475	5.52248			4.47118
7:5522853	7	5522853	5.52285			4.8601
7:5523559	7	5523559	5.52356			4.55133
7:5523664	7	5523664	5.52366			4.49594
7:5523939	7	5523939	5.52394			4.8601
7:5524009	7	5524009	5.52401			4.86985
7:5524037	7	5524037	5.52404			5.00782
7:5524038	7	5524038	5.52404			4.43153
7:5525646	7	5525646	5.52565			4.51271
7:5525789	7	5525789	5.52579			4.8601
7:5526403	7	5526403	5.5264			4.8601
7:5526455	7	5526455	5.52646			4.8601
7:5526898	7	5526898	5.5269			4.8601
7:5526979	7	5526979	5.52698			4.51271
7:5526986	7	5526986	5.52699			4.51271
7:5527006	7	5527006	5.52701			4.15221
7:5528556	7	5528556	5.52856			4.64829
7:5529463	7	5529463	5.52946			4.51271
7:5529504	7	5529504	5.5295			5.12154
7:5529722	7	5529722	5.52972			4.74773
7:5529770	7	5529770	5.52977			4.15681
7:5530190	7	5530190	5.53019			4.8601
7:5530306	7	5530306	5.53031			4.8601
7:5530459	7	5530459	5.53046			4.40201
7:5530468	7	5530468	5.53047			4.68983
7:5530585	7	5530585	5.53059			4.31702
7:5530659	7	5530659	5.53066			4.77553
7:5530733	7	5530733	5.53073			4.66714
7:5530744	7	5530744	5.53074			4.66714
7:5530794	7	5530794	5.53079			4.72241
7:5530809	7	5530809	5.53081			4.72241
7:5530854	7	5530854	5.53085			4.80832
7:5530895	7	5530895	5.5309			4.80832
7:5530899	7	5530899	5.5309			4.73617
7:5530903	7	5530903	5.5309			4.68983
7:5530910	7	5530910	5.53091			4.40201
7:5530950	7	5530950	5.53095			4.55008
7:5530980	7	5530980	5.53098			4.8601
7:5531026	7	5531026	5.53103			5.01427
7:5531110	7	5531110	5.53111			4.77422
7:5531335	7	5531335	5.53134			4.51271
7:5531514	7	5531514	5.53151			4.80832
7:5531641	7	5531641	5.53164			4.32655
7:5531932	7	5531932	5.53193			4.8601
7:5532334	7	5532334	5.53233			4.54064
7:5532348	7	5532348	5.53235			4.73617
7:5532752	7	5532752	5.53275			4.58833
7:5532776	7	5532776	5.53278			4.58833
7:5532779	7	5532779	5.53278			4.25935
7:5532786	7	5532786	5.53279			4.58833
7:5532863	7	5532863	5.53286			4.35998
7:5532885	7	5532885	5.53289			4.95932
7:5532998	7	5532998	5.533			4.47118
7:5533006	7	5533006	5.53301			4.36018
7:5533018	7	5533018	5.53302			4.40201
7:5533333	7	5533333	5.53333			4.40201
7:5533370	7	5533370	5.53337			4.40201
7:5533434	7	5533434	5.53343			4.51271
7:5533464	7	5533464	5.53346			4.8601
7:5534157	7	5534157	5.53416			4.48978
7:5534216	7	5534216	5.53422			4.16971
7:5534235	7	5534235	5.53423			4.8601
7:5534270	7	5534270	5.53427			4.8601
7:5534972	7	5534972	5.53497			4.82145
7:5535346	7	5535346	5.53535			4.46352
7:5536362	7	5536362	5.53636			4.11255
7:5536436	7	5536436	5.53644			4.45443
7:5536534	7	5536534	5.53653			4.34611
7:5537020	7	5537020	5.53702			4.46352
7:5537159	7	5537159	5.53716			5.0791
7:5537185	7	5537185	5.53719			5.0791
7:5537572	7	5537572	5.53757			4.64174
7:5540182	7	5540182	5.54018			4.27767
7:5540520	7	5540520	5.54052			4.45443
7:5540823	7	5540823	5.54082			4.28318
7:5542121	7	5542121	5.54212			4.46352
7:5542249	7	5542249	5.54225			4.51347
7:5543098	7	5543098	5.5431			4.76268
7:5543938	7	5543938	5.54394			4.78209
7:5547626	7	5547626	5.54763			4.45443
7:5549037	7	5549037	5.54904			4.25277
7:5549068	7	5549068	5.54907			4.22189
7:5550139	7	5550139	5.55014			4.47357
7:5550214	7	5550214	5.55021			4.72545
7:5551158	7	5551158	5.55116			4.70949
7:5551451	7	5551451	5.55145			4.49471
7:5551754	7	5551754	5.55175			4.23434
7:5554747	7	5554747	5.55475			4.42583
7:5557196	7	5557196	5.5572			4.64275
7:5557222	7	5557222	5.55722			4.67295
7:5557724	7	5557724	5.55772			4.46352
7:5557834	7	5557834	5.55783			4.47343
7:5558036	7	5558036	5.55804			4.40692
7:5558064	7	5558064	5.55806			4.40592
7:5558065	7	5558065	5.55807			4.40592
7:5558658	7	5558658	5.55866			4.46352
7:5559103	7	5559103	5.5591			4.46352
7:5559108	7	5559108	5.55911			4.4971
7:5559870	7	5559870	5.55987			4.54817
7:5560179	7	5560179	5.56018			4.45443
7:5560591	7	5560591	5.56059			4.41814
7:5560908	7	5560908	5.56091			4.45443
7:5561038	7	5561038	5.56104			4.5829
7:5561050	7	5561050	5.56105			4.46352
7:5561086	7	5561086	5.56109			4.49471
7:5561287	7	5561287	5.56129			4.42583
7:5561346	7	5561346	5.56135			4.45443
7:5561353	7	5561353	5.56135			4.45443
7:5561464	7	5561464	5.56146			4.11316
7:5561523	7	5561523	5.56152			4.49471
7:5561673	7	5561673	5.56167			4.39169
7:5561811	7	5561811	5.56181			4.21191
7:5562405	7	5562405	5.56241			4.45443
7:5562419	7	5562419	5.56242			4.42583
7:5562453	7	5562453	5.56245			4.45443
7:5562521	7	5562521	5.56252			4.34902
7:5564102	7	5564102	5.5641			4.38426
7:5564220	7	5564220	5.56422			4.79761
7:5564272	7	5564272	5.56427			4.37458
7:5564354	7	5564354	5.56435			4.46352
7:5564420	7	5564420	5.56442			4.24156
7:5564609	7	5564609	5.56461			4.45443
7:5564767	7	5564767	5.56477			4.45443
7:5564823	7	5564823	5.56482			4.45443
7:5564858	7	5564858	5.56486			4.45443
7:5565055	7	5565055	5.56506			4.46879
7:5565192	7	5565192	5.56519			4.49471
7:5565212	7	5565212	5.56521			4.46352
7:5565419	7	5565419	5.56542			4.36395
7:5565827	7	5565827	5.56583			4.42583
7:5565828	7	5565828	5.56583			4.42583
7:5566007	7	5566007	5.56601			5.00204
7:5566473	7	5566473	5.56647			4.42583
7:5566691	7	5566691	5.56669			4.16415
7:5567072	7	5567072	5.56707			4.45443
7:5567491	7	5567491	5.56749			4.42583
7:5567531	7	5567531	5.56753			4.45443
7:5568226	7	5568226	5.56823			4.45443
7:5568264	7	5568264	5.56826			4.42583
7:5568456	7	5568456	5.56846			4.46352
7:5568864	7	5568864	5.56886			4.15911
7:5569502	7	5569502	5.5695			4.50992
7:5569582	7	5569582	5.56958			4.49471
7:5569828	7	5569828	5.56983			4.49471
7:5569892	7	5569892	5.56989			4.49471
7:5569939	7	5569939	5.56994			4.28132
7:5570054	7	5570054	5.57005			5.63188
7:5570190	7	5570190	5.57019			4.45443
7:5570400	7	5570400	5.5704			4.31848
7:5570614	7	5570614	5.57061			4.46352
7:5570956	7	5570956	5.57096			4.22824
7:5571273	7	5571273	5.57127			4.84964
7:5571369	7	5571369	5.57137			4.23301
7:5571385	7	5571385	5.57139			4.28323
7:5571427	7	5571427	5.57143			4.65523
7:5572547	7	5572547	5.57255			4.22783
7:5572821	7	5572821	5.57282			4.45443
7:5574066	7	5574066	5.57407			4.58495
7:5574483	7	5574483	5.57448			4.49471
7:5574505	7	5574505	5.57451			4.46352
7:5574579	7	5574579	5.57458			4.26317
7:5574638	7	5574638	5.57464			4.45443
7:5574799	7	5574799	5.5748			4.14827
7:5574851	7	5574851	5.57485			4.5052
7:5574902	7	5574902	5.5749			4.42583
7:5574933	7	5574933	5.57493			4.73734
7:5574943	7	5574943	5.57494			4.77326
7:5575515	7	5575515	5.57552			4.42583
7:5575587	7	5575587	5.57559			4.46352
7:5575660	7	5575660	5.57566			4.38363
7:5576399	7	5576399	5.5764			4.5148
7:5577756	7	5577756	5.57776			4.58495
7:5577829	7	5577829	5.57783			4.38363
7:5578277	7	5578277	5.57828			4.54441
7:5578620	7	5578620	5.57862			4.40224
7:5578775	7	5578775	5.57878			4.77777
7:5579244	7	5579244	5.57924			4.58495
7:5579286	7	5579286	5.57929			4.58495
7:5579497	7	5579497	5.5795			4.93606
7:5579511	7	5579511	5.57951			5.10238
7:5579540	7	5579540	5.57954			4.72903
7:5579856	7	5579856	5.57986			4.49471
7:5580090	7	5580090	5.58009			4.05531
7:5580117	7	5580117	5.58012			4.46352
7:5580215	7	5580215	5.58021			4.46352
7:5580687	7	5580687	5.58069			4.49471
7:5580772	7	5580772	5.58077			4.17301
7:5580794	7	5580794	5.58079			4.49471
7:5580820	7	5580820	5.58082			4.68214
7:5580849	7	5580849	5.58085			4.17301
7:5580949	7	5580949	5.58095			4.17301
7:5580983	7	5580983	5.58098			4.17301
7:5581051	7	5581051	5.58105			4.34373
7:5581153	7	5581153	5.58115			4.49471
7:5581184	7	5581184	5.58118			4.49471
7:5581242	7	5581242	5.58124			4.22824
7:5581245	7	5581245	5.58125			4.49471
7:5581551	7	5581551	5.58155			4.38363
7:5581587	7	5581587	5.58159			4.6286
7:5581702	7	5581702	5.5817			4.10032
7:5581927	7	5581927	5.58193			4.42583
7:5582277	7	5582277	5.58228			4.5825
7:5584270	7	5584270	5.58427			4.45443
7:5584463	7	5584463	5.58446			4.52609
7:5584985	7	5584985	5.58498			4.46352
7:5585202	7	5585202	5.5852			4.35417
7:5585216	7	5585216	5.58522			4.35417
7:5585927	7	5585927	5.58593			4.43611
7:5586116	7	5586116	5.58612			4.42583
7:5586177	7	5586177	5.58618			4.41814
7:5586891	7	5586891	5.58689			4.70908
7:5586929	7	5586929	5.58693			4.18814
7:5586930	7	5586930	5.58693			4.16405
7:5587049	7	5587049	5.58705			4.58733
7:5587159	7	5587159	5.58716			4.5825
7:5587391	7	5587391	5.58739			4.45443
7:5587394	7	5587394	5.58739			4.45443
7:5587512	7	5587512	5.58751			4.13498
7:5587896	7	5587896	5.5879			4.45443
7:5587907	7	5587907	5.58791			4.78441
7:5587938	7	5587938	5.58794			4.45443
7:5588449	7	5588449	5.58845			4.20742
7:5588490	7	5588490	5.58849			4.17612
7:5589023	7	5589023	5.58902			5.28016
7:5589580	7	5589580	5.58958			4.60819
7:5589628	7	5589628	5.58963			4.46352
7:5589846	7	5589846	5.58985			4.46352
7:5589882	7	5589882	5.58988			4.75703
7:5590130	7	5590130	5.59013			4.35826
7:5590172	7	5590172	5.59017			4.35178
7:5590244	7	5590244	5.59024			4.25116
7:5590291	7	5590291	5.59029			4.33698
7:5590361	7	5590361	5.59036			4.7356
7:5590619	7	5590619	5.59062			4.21909
7:5590818	7	5590818	5.59082			4.81108
7:5590835	7	5590835	5.59084			4.81108
7:5591032	7	5591032	5.59103			4.09792
7:5591122	7	5591122	5.59112			4.1758
7:5591204	7	5591204	5.5912			4.46352
7:5591223	7	5591223	5.59122			4.46352
7:5591332	7	5591332	5.59133			4.7218
7:5591636	7	5591636	5.59164			4.39169
7:5594422	7	5594422	5.59442			4.67396
7:5595574	7	5595574	5.59557			4.45443
7:5596506	7	5596506	5.59651			4.45443
7:5596903	7	5596903	5.5969			4.46352
7:5599101	7	5599101	5.5991			4.45443
7:5599479	7	5599479	5.59948			4.45443
7:5599899	7	5599899	5.5999			4.4251
7:5601971	7	5601971	5.60197			4.28505
7:5602165	7	5602165	5.60217			4.03214
7:5602466	7	5602466	5.60247			4.45443
7:5602524	7	5602524	5.60252			4.49471
7:5602646	7	5602646	5.60265			4.45443
7:5602656	7	5602656	5.60266			4.45443
7:5602699	7	5602699	5.6027			4.45443
7:5602781	7	5602781	5.60278			4.19295
7:5602782	7	5602782	5.60278			4.45443
7:5602853	7	5602853	5.60285			4.21727
7:5603085	7	5603085	5.60309			4.49471
7:5603159	7	5603159	5.60316			4.53867
7:5603160	7	5603160	5.60316			4.34624
7:5603237	7	5603237	5.60324			4.40536
7:5603316	7	5603316	5.60332			4.40536
7:5603338	7	5603338	5.60334			4.40536
7:5603353	7	5603353	5.60335			4.40536
7:5603440	7	5603440	5.60344			4.40746
7:5603541	7	5603541	5.60354			4.46352
7:5603809	7	5603809	5.60381			4.23834
7:5603889	7	5603889	5.60389			4.00403
7:5603903	7	5603903	5.6039			4.35082
7:5603905	7	5603905	5.60391			4.00403
7:5603928	7	5603928	5.60393			4.35082
7:5604022	7	5604022	5.60402			4.49471
7:5604089	7	5604089	5.60409			4.14563
7:5604266	7	5604266	5.60427			4.00155
7:5604370	7	5604370	5.60437			4.23656
7:5604727	7	5604727	5.60473			4.46352
7:5604972	7	5604972	5.60497			4.45443
7:5605735	7	5605735	5.60574			4.2446
7:5605757	7	5605757	5.60576			4.1774
7:5606013	7	5606013	5.60601			4.45443
7:5606014	7	5606014	5.60601			4.45443
7:5606088	7	5606088	5.60609			4.42583
7:5606144	7	5606144	5.60614			4.36451
7:5606166	7	5606166	5.60617			4.36451
7:5606178	7	5606178	5.60618			4.45443
7:5606209	7	5606209	5.60621			4.14988
7:5606210	7	5606210	5.60621			4.13691
7:5606762	7	5606762	5.60676			4.35357
7:5606825	7	5606825	5.60682			4.41814
7:5606946	7	5606946	5.60695			4.40937
7:5607033	7	5607033	5.60703			4.11241
7:5607144	7	5607144	5.60714			4.06079
7:5607197	7	5607197	5.6072			4.06079
7:5607200	7	5607200	5.6072			4.06079
7:5607282	7	5607282	5.60728			4.42583
7:5607293	7	5607293	5.60729			4.45443
7:5607378	7	5607378	5.60738			4.49471
7:5607411	7	5607411	5.60741			4.26433
7:5607454	7	5607454	5.60745			4.33479
7:5607467	7	5607467	5.60747			4.22777
7:5607531	7	5607531	5.60753			4.35826
7:5607546	7	5607546	5.60755			4.35826
7:5607626	7	5607626	5.60763			4.45443
7:5607766	7	5607766	5.60777			4.35357
7:5607927	7	5607927	5.60793			4.45443
7:5608056	7	5608056	5.60806			4.28359
7:5608063	7	5608063	5.60806			4.28359
7:5608167	7	5608167	5.60817			4.45443
7:5608283	7	5608283	5.60828			4.42583
7:5608285	7	5608285	5.60829			4.42583
7:5608286	7	5608286	5.60829			4.42583
7:5608291	7	5608291	5.60829			4.42583
7:5608296	7	5608296	5.6083			4.42583
7:5608641	7	5608641	5.60864			4.15143
7:5609984	7	5609984	5.60998			4.45443
7:5609994	7	5609994	5.60999			4.42583
7:5610000	7	5610000	5.61			4.42583
7:5610005	7	5610005	5.61001			4.42583
7:5610076	7	5610076	5.61008			4.42583
7:5610093	7	5610093	5.61009			4.42583
7:5610173	7	5610173	5.61017			4.42583
7:5610320	7	5610320	5.61032			4.35417
7:5610464	7	5610464	5.61046			4.43829
7:5610481	7	5610481	5.61048			4.44371
7:5611165	7	5611165	5.61116			4.42583
7:5611433	7	5611433	5.61143			4.45443
7:5611526	7	5611526	5.61153			4.49471
7:5611679	7	5611679	5.61168			4.41306
7:5611868	7	5611868	5.61187			4.65739
7:5611925	7	5611925	5.61193			4.46352
7:5611939	7	5611939	5.61194			4.57506
7:5612181	7	5612181	5.61218			4.45443
7:5675289	7	5675289	5.67529			4.18036
7:7313105	7	7313105	7.31311			4.38588
7:7313106	7	7313106	7.31311			4.38588
7:7326579	7	7326579	7.32658			6.93413
7:7326588	7	7326588	7.32659			5.49719
7:7326597	7	7326597	7.3266			4.46833
7:7326795	7	7326795	7.32679			4.57286
7:7326818	7	7326818	7.32682			5.68076
7:7326827	7	7326827	7.32683			5.68076
7:7866292	7	7866292	7.86629			4.04159
7:9128965	7	9128965	9.12897			4.48996
7:9349211	7	9349211	9.34921						5.86683
7:9442362	7	9442362	9.44236						4.48038
7:9486153	7	9486153	9.48615						4.29176
7:9490246	7	9490246	9.49025					4.13416	5.67424
7:9491264	7	9491264	9.49126						4.85276
7:9496466	7	9496466	9.49647						4.85276
7:9496517	7	9496517	9.49652						4.88677
7:9496531	7	9496531	9.49653						5.36373
7:9497507	7	9497507	9.49751						4.85276
7:9500098	7	9500098	9.5001						4.21985
7:9505058	7	9505058	9.50506						4.62538
7:9505531	7	9505531	9.50553						4.62538
7:9505817	7	9505817	9.50582						4.42171
7:9515838	7	9515838	9.51584						4.59109
7:9548013	7	9548013	9.54801						4.75925
7:9550020	7	9550020	9.55002						4.31572
7:9578814	7	9578814	9.57881						4.35397
7:9614065	7	9614065	9.61407			4.08426
7:9676754	7	9676754	9.67675					4.63901
7:9782310	7	9782310	9.78231		4.10461
7:9821141	7	9821141	9.82114						6.32093
7:9822127	7	9822127	9.82213			4.09475
7:9822134	7	9822134	9.82213			4.19001
7:9824643	7	9824643	9.82464						4.79884
7:9824814	7	9824814	9.82481			5.24809
7:9830233	7	9830233	9.83023						6.16775
7:9830576	7	9830576	9.83058						5.24587
7:9830668	7	9830668	9.83067						4.03343
7:9830689	7	9830689	9.83069						4.29795
7:9830693	7	9830693	9.83069						4.29795
7:9830694	7	9830694	9.83069						4.29795
7:9835065	7	9835065	9.83507						4.99623
7:9835074	7	9835074	9.83507						5.66769
7:9835544	7	9835544	9.83554				4.05468
7:9878676	7	9878676	9.87868						4.12053
7:9879221	7	9879221	9.87922			4.78574
7:9879267	7	9879267	9.87927			4.01051
7:9939290	7	9939290	9.93929						4.74762
7:9965644	7	9965644	9.96564						4.48038
7:10052834	7	10052834	10.0528					4.83323	5.69305
7:10063341	7	10063341	10.0633						4.34335
7:10063428	7	10063428	10.0634						4.49497
7:10063488	7	10063488	10.0635						4.5101
7:10063520	7	10063520	10.0635						4.00436
7:10093699	7	10093699	10.0937						4.98821
7:10157849	7	10157849	10.1578						4.5845
7:10183654	7	10183654	10.1837			4.49014
7:10183669	7	10183669	10.1837			4.96226
7:10230182	7	10230182	10.2302					4.04489
7:10328316	7	10328316	10.3283			4.32223
7:10354257	7	10354257	10.3543					4.09895
7:10556343	7	10556343	10.5563			4.12175
7:10556357	7	10556357	10.5564			4.12175
7:10569176	7	10569176	10.5692			4.12428
7:10569181	7	10569181	10.5692			4.12428
7:10572094	7	10572094	10.5721			4.38558
7:10572163	7	10572163	10.5722			4.20093
7:10572801	7	10572801	10.5728			4.16691
7:10573015	7	10573015	10.573				4.20598
7:10597792	7	10597792	10.5978			4.2907
7:10612735	7	10612735	10.6127						4.6472
7:10658611	7	10658611	10.6586					4.10003
7:10658613	7	10658613	10.6586					4.10003
7:10658621	7	10658621	10.6586					4.10003
7:10658630	7	10658630	10.6586					4.10003
7:10658890	7	10658890	10.6589						5.71
7:10658904	7	10658904	10.6589						5.09699
7:10670687	7	10670687	10.6707			4.19548
7:10670868	7	10670868	10.6709			4.19548
7:10671270	7	10671270	10.6713			4.31256
7:10671271	7	10671271	10.6713			4.31256
7:10672816	7	10672816	10.6728			5.43722
7:10706848	7	10706848	10.7068			4.78171
7:10744307	7	10744307	10.7443			4.12175
7:10744474	7	10744474	10.7445			4.12175
7:10744627	7	10744627	10.7446					4.76341
7:10744820	7	10744820	10.7448					4.09625
7:10751299	7	10751299	10.7513			4.2636
7:10751323	7	10751323	10.7513			4.2636
7:10756793	7	10756793	10.7568			4.05716
7:10756798	7	10756798	10.7568			4.05716
7:10757218	7	10757218	10.7572			4.83205
7:10770184	7	10770184	10.7702				4.4127
7:10770187	7	10770187	10.7702				4.4127
7:10770205	7	10770205	10.7702				4.4127
7:10770251	7	10770251	10.7703				4.4127
7:10770257	7	10770257	10.7703				4.4127
7:10770258	7	10770258	10.7703				4.4127
7:10770387	7	10770387	10.7704				4.00172
7:10770404	7	10770404	10.7704			4.30843	4.66415
7:10850274	7	10850274	10.8503						5.08268
7:10851459	7	10851459	10.8515					5.56806	4.34739
7:10852968	7	10852968	10.853			4.87183
7:10926796	7	10926796	10.9268					4.36796
7:10954682	7	10954682	10.9547			4.2907
7:10954750	7	10954750	10.9548			4.44881
7:10954872	7	10954872	10.9549			4.2907
7:10954883	7	10954883	10.9549			4.2907
7:10954926	7	10954926	10.9549			4.93172
7:10969293	7	10969293	10.9693			4.19548
7:10969375	7	10969375	10.9694			4.19548
7:10969382	7	10969382	10.9694			4.19548
7:10984289	7	10984289	10.9843					4.88315
7:10986398	7	10986398	10.9864					4.78098
7:10994302	7	10994302	10.9943			5.24392
7:10994310	7	10994310	10.9943			5.24392
7:10994318	7	10994318	10.9943			5.24392
7:10994325	7	10994325	10.9943			5.24392
7:10994341	7	10994341	10.9943			5.24392
7:10994354	7	10994354	10.9944			5.24392
7:10994355	7	10994355	10.9944			5.24392
7:10997987	7	10997987	10.998			4.19548
7:10997989	7	10997989	10.998			4.19548
7:10998177	7	10998177	10.9982			4.19548
7:10998226	7	10998226	10.9982			4.19548
7:10998391	7	10998391	10.9984			4.19548
7:10998493	7	10998493	10.9985			5.29321
7:10998537	7	10998537	10.9985			5.29321
7:10998555	7	10998555	10.9986			4.31256
7:11014164	7	11014164	11.0142					4.86175	4.05077
7:11030059	7	11030059	11.0301			4.2907
7:11030080	7	11030080	11.0301			4.2907
7:11030312	7	11030312	11.0303			4.2907
7:11030315	7	11030315	11.0303			4.2907
7:11030334	7	11030334	11.0303			4.2907
7:11030449	7	11030449	11.0304			4.2907
7:11030534	7	11030534	11.0305			5.29696
7:11032537	7	11032537	11.0325					4.11692
7:11036452	7	11036452	11.0365			4.348
7:11039849	7	11039849	11.0398			4.1515
7:11040767	7	11040767	11.0408				4.00172
7:11057016	7	11057016	11.057			4.36304
7:11064055	7	11064055	11.0641			4.19548
7:11070859	7	11070859	11.0709					4.11692
7:11070867	7	11070867	11.0709					4.11692
7:11071858	7	11071858	11.0719			4.05716
7:11072085	7	11072085	11.0721			4.05716
7:11072297	7	11072297	11.0723			4.44881
7:11072661	7	11072661	11.0727			4.8283
7:11086805	7	11086805	11.0868					4.22125
7:11086806	7	11086806	11.0868					4.22125
7:11087298	7	11087298	11.0873			4.61595
7:11088360	7	11088360	11.0884			4.03767
7:11088371	7	11088371	11.0884			4.01604
7:11088377	7	11088377	11.0884			5.516
7:11165460	7	11165460	11.1655				4.00172
7:11174522	7	11174522	11.1745			4.2907
7:11175488	7	11175488	11.1755			4.44881
7:11185884	7	11185884	11.1859			4.85206
7:11253405	7	11253405	11.2534			4.27489
7:11336432	7	11336432	11.3364				4.00172
7:11388425	7	11388425	11.3884				4.10434
7:11433704	7	11433704	11.4337				4.55101
7:11442519	7	11442519	11.4425					5.45342
7:11443529	7	11443529	11.4435					4.05695
7:11445623	7	11445623	11.4456			4.07334
7:11478031	7	11478031	11.478			4.2907
7:11500524	7	11500524	11.5005					4.81059
7:11523064	7	11523064	11.5231			4.24207		4.33085
7:11527899	7	11527899	11.5279					6.19939
7:11530844	7	11530844	11.5308					4.09581
7:11546577	7	11546577	11.5466					4.10015
7:11553739	7	11553739	11.5537			4.06839
7:11553881	7	11553881	11.5539			4.17329
7:11554097	7	11554097	11.5541			4.12072
7:11590478	7	11590478	11.5905					4.18459
7:11613808	7	11613808	11.6138					4.19736
7:11616786	7	11616786	11.6168			4.96739
7:11620162	7	11620162	11.6202			4.2907
7:11620400	7	11620400	11.6204			4.44881
7:11635645	7	11635645	11.6356					4.18459
7:11635679	7	11635679	11.6357					4.18459
7:11648675	7	11648675	11.6487		4.81075
7:11649636	7	11649636	11.6496		4.52037
7:11683451	7	11683451	11.6835			4.44881
7:11683455	7	11683455	11.6835			4.04809
7:11683628	7	11683628	11.6836			4.46412
7:11699260	7	11699260	11.6993			4.14476
7:11707894	7	11707894	11.7079			4.44881
7:11707895	7	11707895	11.7079			4.44881
7:11742495	7	11742495	11.7425					4.08954
7:11742596	7	11742596	11.7426					4.06473
7:11742611	7	11742611	11.7426					4.06473
7:11762076	7	11762076	11.7621			4.22587
7:11778355	7	11778355	11.7784			4.38583		4.25054
7:11785633	7	11785633	11.7856			4.44881
7:11843805	7	11843805	11.8438					4.89785
7:11846137	7	11846137	11.8461			4.36963
7:11857515	7	11857515	11.8575					4.21277
7:11859697	7	11859697	11.8597			5.50057
7:11859699	7	11859699	11.8597			5.50057
7:11860170	7	11860170	11.8602			4.06418
7:11860927	7	11860927	11.8609					4.7697
7:11867550	7	11867550	11.8675			4.07968
7:11868072	7	11868072	11.8681			4.46412
7:11876894	7	11876894	11.8769			5.09902
7:11882262	7	11882262	11.8823					4.36061
7:11884206	7	11884206	11.8842			5.63791
7:11892468	7	11892468	11.8925					4.08435
7:11892489	7	11892489	11.8925					4.08435
7:11896371	7	11896371	11.8964					4.18459
7:11903961	7	11903961	11.904			4.44881
7:11908501	7	11908501	11.9085					4.73671	4.1182
7:11909780	7	11909780	11.9098					4.11692
7:11910203	7	11910203	11.9102					4.11692
7:11910206	7	11910206	11.9102					4.11692
7:11911443	7	11911443	11.9114			5.08653
7:11911449	7	11911449	11.9114			4.93172
7:11911455	7	11911455	11.9115			4.93172
7:11911456	7	11911456	11.9115			4.93172
7:11914763	7	11914763	11.9148			4.31256
7:11960270	7	11960270	11.9603					4.08435
7:11963694	7	11963694	11.9637						4.18064
7:11963695	7	11963695	11.9637						4.18064
7:11963696	7	11963696	11.9637						4.18064
7:12285785	7	12285785	12.2858						4.05138
7:12285820	7	12285820	12.2858						4.22934
7:12285823	7	12285823	12.2858						4.22934
7:12290058	7	12290058	12.2901				4.00172
7:12296294	7	12296294	12.2963					4.16624
7:12315253	7	12315253	12.3153			4.2907
7:12315355	7	12315355	12.3154			4.2907
7:12357107	7	12357107	12.3571			4.44881
7:12357155	7	12357155	12.3572			4.44881
7:12357268	7	12357268	12.3573			4.55278
7:12362959	7	12362959	12.363					4.65299
7:12364728	7	12364728	12.3647					4.11692
7:12364735	7	12364735	12.3647					4.11692
7:12370529	7	12370529	12.3705			4.2907
7:12422190	7	12422190	12.4222					4.11692
7:12424452	7	12424452	12.4245					4.11692
7:12426958	7	12426958	12.427			4.05716
7:12432891	7	12432891	12.4329			4.05447
7:12437362	7	12437362	12.4374					4.10003
7:12442892	7	12442892	12.4429			4.02644
7:12443375	7	12443375	12.4434			4.83652
7:12525039	7	12525039	12.525			4.41997
7:12544056	7	12544056	12.5441				4.00172
7:12573449	7	12573449	12.5734					4.31867
7:12573510	7	12573510	12.5735					5.47058
7:12573521	7	12573521	12.5735					5.47058
7:12577327	7	12577327	12.5773			4.44881
7:12577347	7	12577347	12.5773			4.44881
7:12577553	7	12577553	12.5776			5.51019
7:12667389	7	12667389	12.6674				4.00172
7:12673414	7	12673414	12.6734			5.61541
7:12673642	7	12673642	12.6736			5.42629
7:12673673	7	12673673	12.6737			5.97124
7:12673726	7	12673726	12.6737			4.34816
7:12680297	7	12680297	12.6803				4.00172
7:12684250	7	12684250	12.6843			5.76855
7:12705390	7	12705390	12.7054					4.10003
7:12707016	7	12707016	12.707			4.2907
7:12707081	7	12707081	12.7071			4.2907
7:12707391	7	12707391	12.7074			4.17802
7:12707417	7	12707417	12.7074			4.17802
7:12707434	7	12707434	12.7074			4.17802
7:12707550	7	12707550	12.7075			4.2907
7:12707644	7	12707644	12.7076			4.2907
7:12744385	7	12744385	12.7444			4.72166
7:12766560	7	12766560	12.7666			4.2778
7:12771618	7	12771618	12.7716			4.44881
7:12771643	7	12771643	12.7716			4.44881
7:12795186	7	12795186	12.7952			4.2907
7:12797185	7	12797185	12.7972			4.44881
7:12808202	7	12808202	12.8082					4.16033	4.24769
7:12820392	7	12820392	12.8204			4.09248
7:12838512	7	12838512	12.8385				4.46231
7:12856307	7	12856307	12.8563			4.0891
7:12872340	7	12872340	12.8723			4.5868
7:12874391	7	12874391	12.8744					4.20842
7:12884255	7	12884255	12.8843					4.17097
7:12911393	7	12911393	12.9114				4.40563
7:13172741	7	13172741	13.1727			4.0008
7:13178623	7	13178623	13.1786			4.48197
7:13214210	7	13214210	13.2142			4.0973
7:13245445	7	13245445	13.2454			4.2907
7:13356093	7	13356093	13.3561						4.82831
7:13356466	7	13356466	13.3565						4.65647
7:13358980	7	13358980	13.359			4.67577
7:13359026	7	13359026	13.359			4.2638
7:13359063	7	13359063	13.3591			4.69211
7:13359565	7	13359565	13.3596			4.36592
7:13359914	7	13359914	13.3599			4.06706
7:13361429	7	13361429	13.3614		4.08519
7:13396031	7	13396031	13.396			4.43555		4.05806	4.21143
7:13396461	7	13396461	13.3965						4.86181
7:13400030	7	13400030	13.4			4.05716
7:13534157	7	13534157	13.5342					4.00408
7:13607668	7	13607668	13.6077			4.05716
7:13607738	7	13607738	13.6077			4.05716
7:13607864	7	13607864	13.6079			4.05716
7:13608580	7	13608580	13.6086			4.91405
7:13608584	7	13608584	13.6086			4.91405
7:13638846	7	13638846	13.6388				4.00172
7:13638848	7	13638848	13.6388				4.00172
7:13639948	7	13639948	13.6399					4.11692
7:13656084	7	13656084	13.6561			4.72565
7:13658787	7	13658787	13.6588			4.0737
7:13702341	7	13702341	13.7023					4.20893
7:13705978	7	13705978	13.706			6.46739
7:13711773	7	13711773	13.7118					4.15102
7:13716938	7	13716938	13.7169		5.6216	4.38911		4.56667	5.28883
7:13716963	7	13716963	13.717		4.15235	5.1229		5.1321	4.668
7:13718068	7	13718068	13.7181					5.33444	4.68687
7:13718092	7	13718092	13.7181		4.53833			5.20513	4.52073
7:13718100	7	13718100	13.7181					4.83251	4.62632
7:13718173	7	13718173	13.7182					5.33444	4.68687
7:13718202	7	13718202	13.7182		4.09955			6.48729	5.67177
7:13718215	7	13718215	13.7182		4.09955			6.48729	5.67177
7:13718216	7	13718216	13.7182		4.09955			6.48729	5.67177
7:13718251	7	13718251	13.7183		4.20025			6.3032	5.5611
7:13718398	7	13718398	13.7184			4.06991		4.22897	4.1489
7:13718403	7	13718403	13.7184			4.06991		4.22897	4.1489
7:13718542	7	13718542	13.7185			4.88791		5.11487	4.288
7:13718853	7	13718853	13.7189			4.01305		5.36207	5.06831
7:13719014	7	13719014	13.719			4.69327		4.25569
7:13719048	7	13719048	13.719			4.69327		4.25569
7:13719079	7	13719079	13.7191			4.69327		4.25569
7:13719160	7	13719160	13.7192			4.20323		4.08082	4.17039
7:13719228	7	13719228	13.7192			4.88791		5.11487	4.288
7:13719717	7	13719717	13.7197			4.69327		4.25569
7:13719727	7	13719727	13.7197			5.49337		6.19612	5.8637
7:13719758	7	13719758	13.7198			4.88791		5.11487	4.288
7:13719781	7	13719781	13.7198			4.88791		5.11487	4.288
7:13719859	7	13719859	13.7199			4.59455
7:13719880	7	13719880	13.7199			4.13841
7:13720036	7	13720036	13.72			5.19468		4.02728
7:13720044	7	13720044	13.72			4.67249
7:13720075	7	13720075	13.7201			5.19468		4.02728
7:13720078	7	13720078	13.7201			5.19468		4.02728
7:13720245	7	13720245	13.7202			4.13056		4.04592
7:13720277	7	13720277	13.7203			4.38583		4.25054
7:13720293	7	13720293	13.7203			4.44979		5.34006	4.45166
7:13720415	7	13720415	13.7204			4.20502
7:13720431	7	13720431	13.7204			4.20502
7:13720445	7	13720445	13.7204					4.49256
7:13720509	7	13720509	13.7205		4.26575	4.62526		4.88087
7:13720775	7	13720775	13.7208			4.05716
7:13720785	7	13720785	13.7208			4.05716
7:13729584	7	13729584	13.7296			4.60685		4.5958
7:13732004	7	13732004	13.732			4.44881
7:13732030	7	13732030	13.732			4.44881
7:13733895	7	13733895	13.7339			4.06508
7:13740261	7	13740261	13.7403			4.12428
7:13741247	7	13741247	13.7412			4.93172
7:13747657	7	13747657	13.7477			4.02979
7:13747662	7	13747662	13.7477			4.02979
7:13747667	7	13747667	13.7477			4.02979
7:13747681	7	13747681	13.7477			4.2833
7:13749025	7	13749025	13.749			4.27987
7:13763197	7	13763197	13.7632			4.0256
7:13763589	7	13763589	13.7636			4.69972		4.3068	4.11017
7:13763879	7	13763879	13.7639			4.20502
7:13774438	7	13774438	13.7744			4.21464
7:13775894	7	13775894	13.7759		5.48337	4.04008		4.80112	5.44251
7:13780670	7	13780670	13.7807			4.97672
7:13810292	7	13810292	13.8103						4.22192
7:13810551	7	13810551	13.8106						4.23021
7:13816665	7	13816665	13.8167					4.0276
7:13836059	7	13836059	13.8361			4.45454		4.70892	4.10788
7:13859482	7	13859482	13.8595						4.44331
7:13895807	7	13895807	13.8958		4.45507			4.48011	4.77716
7:13895887	7	13895887	13.8959		4.05621			5.36253	4.83129
7:13900097	7	13900097	13.9001						4.39913
7:13900668	7	13900668	13.9007						4.25834
7:13998834	7	13998834	13.9988					5.44293
7:14019482	7	14019482	14.0195			5.40019
7:14032463	7	14032463	14.0325					4.34812	4.65667
7:14041664	7	14041664	14.0417					4.27642
7:14116352	7	14116352	14.1164			4.03371			4.06142
7:14492934	7	14492934	14.4929		4.07316	4.69711		5.36253	4.83129
7:14492980	7	14492980	14.493					5.22358
7:14493141	7	14493141	14.4931					4.99223
7:14493193	7	14493193	14.4932			4.25249		5.12788
7:14493337	7	14493337	14.4933					4.01782
7:14493702	7	14493702	14.4937			4.7065
7:14498578	7	14498578	14.4986		4.15905
7:14499391	7	14499391	14.4994					4.15465
7:14500157	7	14500157	14.5002			4.84123		5.40963
7:14511673	7	14511673	14.5117			4.93697		4.31501
7:14514128	7	14514128	14.5141		4.86728			4.4401	5.88471
7:14514437	7	14514437	14.5144		5.23235			5.18651	7.05991
7:14514535	7	14514535	14.5145		5.6216	4.38911		4.56667	5.28883
7:14514722	7	14514722	14.5147		5.6216	4.38911		4.56667	5.28883
7:14514725	7	14514725	14.5147		5.79485				4.44261
7:14516395	7	14516395	14.5164		5.6216	4.38911		4.56667	5.28883
7:14516441	7	14516441	14.5164		4.72127	5.74488
7:14516443	7	14516443	14.5164		4.72127	5.74488
7:14516445	7	14516445	14.5164		4.72127	5.74488
7:14516461	7	14516461	14.5165		4.72127	5.74488
7:14516534	7	14516534	14.5165			4.2907
7:14516552	7	14516552	14.5166			4.2907
7:14520166	7	14520166	14.5202		4.44747				4.9528
7:14528901	7	14528901	14.5289		5.23375	4.57514			5.11691
7:14533034	7	14533034	14.533		5.12713	4.25275			4.47947
7:14549562	7	14549562	14.5496				4.00172
7:14563099	7	14563099	14.5631			4.08532			4.99952
7:14884414	7	14884414	14.8844	5.00025
7:15173168	7	15173168	15.1732				4.13634
7:15185855	7	15185855	15.1859		4.40774
7:15767917	7	15767917	15.7679	4.37354
7:15771009	7	15771009	15.771	4.81107				4.30507
7:15848360	7	15848360	15.8484					4.26278
7:15852693	7	15852693	15.8527	4.75479
7:15855308	7	15855308	15.8553	4.06092
7:15855779	7	15855779	15.8558	4.16608
7:15857580	7	15857580	15.8576			4.04974		4.94242
7:15861491	7	15861491	15.8615	5.00888				4.70131
7:15862095	7	15862095	15.8621	4.66021
7:15865259	7	15865259	15.8653	4.46389		4.10394		4.53866
7:15865792	7	15865792	15.8658	4.40572		4.19527		4.05202
7:15865895	7	15865895	15.8659			4.5756		5.10171
7:15875630	7	15875630	15.8756	4.71426
7:15879369	7	15879369	15.8794	4.63004		4.27477		4.60842
7:15881647	7	15881647	15.8816	4.28574				4.80083
7:15881774	7	15881774	15.8818	4.52782		4.08033		4.87256
7:15881854	7	15881854	15.8819	4.52782		4.08033		4.87256
7:15883150	7	15883150	15.8832	4.63004		4.27477		4.60842
7:15883408	7	15883408	15.8834	4.51316		4.23461		4.67078
7:15883700	7	15883700	15.8837	4.29051		4.02579		4.82004
7:15892044	7	15892044	15.892			4.82003		6.0133
7:15892741	7	15892741	15.8927	4.99203		4.4961		4.95568
7:15894710	7	15894710	15.8947	4.52782		4.08033		4.87256
7:15895918	7	15895918	15.8959	4.40572		4.19527		4.05202
7:15896471	7	15896471	15.8965	5.10651		4.9064		5.29619
7:15898311	7	15898311	15.8983	4.52782		4.08033		4.87256
7:15899182	7	15899182	15.8992	4.52782		4.08033		4.87256
7:15899195	7	15899195	15.8992	4.80304				4.63125
7:15902482	7	15902482	15.9025			4.02375		4.24917
7:15912288	7	15912288	15.9123			5.10231		5.45934
7:15997738	7	15997738	15.9977			4.1012
7:15997893	7	15997893	15.9979			4.04476
7:16008553	7	16008553	16.0086			4.69862
7:16011250	7	16011250	16.0113			4.1012
7:16028496	7	16028496	16.0285			4.5526
7:16042664	7	16042664	16.0427			4.33327
7:16045596	7	16045596	16.0456			4.33327
7:16074802	7	16074802	16.0748			4.66934	4.64974
7:16077738	7	16077738	16.0777				4.36739
7:16112457	7	16112457	16.1125			4.08229	4.32502
7:16112574	7	16112574	16.1126			4.13774	4.48605
7:16143815	7	16143815	16.1438			4.80593	4.77098
7:16143996	7	16143996	16.144			4.69398	4.80327
7:16186197	7	16186197	16.1862				4.10228
7:16264651	7	16264651	16.2647			4.007
7:16265421	7	16265421	16.2654			4.23584
7:16265423	7	16265423	16.2654			4.23584
7:16265517	7	16265517	16.2655			4.11212
7:16272082	7	16272082	16.2721			4.03576
7:16289739	7	16289739	16.2897			4.60125
7:16289749	7	16289749	16.2897			4.09625
7:16289751	7	16289751	16.2898			4.09625
7:16292941	7	16292941	16.2929			4.59505
7:16300190	7	16300190	16.3002			4.63067
7:16300205	7	16300205	16.3002			6.013
7:16349628	7	16349628	16.3496			4.36505
7:16349630	7	16349630	16.3496			4.36505
7:16443142	7	16443142	16.4431			4.05478	4.05759
7:16444797	7	16444797	16.4448			4.10162
7:16445145	7	16445145	16.4451			4.1622	4.28624
7:16445309	7	16445309	16.4453				4.83923
7:16446032	7	16446032	16.446			4.24004	4.24253
7:16446466	7	16446466	16.4465			4.24004	4.24253
7:16447231	7	16447231	16.4472			4.30312	4.5013
7:16448206	7	16448206	16.4482				4.58079
7:16448317	7	16448317	16.4483			4.37772	4.56483
7:16448331	7	16448331	16.4483			4.43359	4.09843
7:16448336	7	16448336	16.4483			4.38971	4.32923
7:16448549	7	16448549	16.4485			4.57166	4.34351
7:16448552	7	16448552	16.4486			4.57166	4.34351
7:16450582	7	16450582	16.4506			4.27087	4.15771
7:16499118	7	16499118	16.4991			4.65289
7:16499131	7	16499131	16.4991			4.33804	4.52202
7:16518854	7	16518854	16.5189				4.08397
7:16533560	7	16533560	16.5336			4.42618	4.48192
7:16558548	7	16558548	16.5585				4.0502
7:16560180	7	16560180	16.5602				4.0502
7:16561018	7	16561018	16.561				4.08397
7:16563100	7	16563100	16.5631				4.09909
7:16563942	7	16563942	16.5639			4.0324
7:16564655	7	16564655	16.5647				4.34318
7:16565952	7	16565952	16.566				4.0502
7:16567701	7	16567701	16.5677				4.08397
7:16570945	7	16570945	16.5709				4.35542
7:16574627	7	16574627	16.5746			4.07887
7:16579377	7	16579377	16.5794			4.24004	4.24253
7:16584096	7	16584096	16.5841			4.13348	4.08075
7:16585474	7	16585474	16.5855				4.19962
7:16585838	7	16585838	16.5858				4.09909
7:16585963	7	16585963	16.586				4.0502
7:16587749	7	16587749	16.5877				4.0502
7:16587757	7	16587757	16.5878				4.0502
7:16608286	7	16608286	16.6083				4.44808
7:16609460	7	16609460	16.6095				4.1901
7:16610377	7	16610377	16.6104				4.20036
7:16610399	7	16610399	16.6104				4.37541
7:16623472	7	16623472	16.6235				4.09909
7:16625191	7	16625191	16.6252				4.0502
7:16627195	7	16627195	16.6272				4.0502
7:16633332	7	16633332	16.6333				4.02985
7:16633550	7	16633550	16.6335				4.29481
7:16633644	7	16633644	16.6336				4.08397
7:16633677	7	16633677	16.6337				4.08397
7:16633681	7	16633681	16.6337				4.08397
7:16636837	7	16636837	16.6368			4.18453	4.65046
7:16636932	7	16636932	16.6369				4.30858
7:16636952	7	16636952	16.637				4.09909
7:16637864	7	16637864	16.6379				4.12751
7:16638600	7	16638600	16.6386			4.24004	4.24253
7:16638743	7	16638743	16.6387				4.12776
7:16638967	7	16638967	16.639				4.52202
7:16639763	7	16639763	16.6398				4.1612
7:16639936	7	16639936	16.6399			4.63316	4.73702
7:16651279	7	16651279	16.6513				4.14608
7:16653016	7	16653016	16.653			4.1622	4.28624
7:16655626	7	16655626	16.6556			4.27087	4.15771
7:16656246	7	16656246	16.6562			5.28425	4.69669
7:16656924	7	16656924	16.6569			4.92972	4.65477
7:16657294	7	16657294	16.6573			5.34982	4.52932
7:16657441	7	16657441	16.6574			4.48789	4.80666
7:16657689	7	16657689	16.6577				4.49641
7:16657695	7	16657695	16.6577				4.54841
7:16657794	7	16657794	16.6578			4.5222	4.25352
7:16657938	7	16657938	16.6579			4.33804	4.52202
7:16658047	7	16658047	16.658			4.42618	4.48192
7:16658210	7	16658210	16.6582			4.51695	4.40569
7:16658682	7	16658682	16.6587				4.08809
7:16658748	7	16658748	16.6587			4.33658	4.26981
7:16658859	7	16658859	16.6589			4.33804	4.52202
7:16659095	7	16659095	16.6591			4.41853	4.07359
7:16659612	7	16659612	16.6596			4.24656	4.59166
7:16659663	7	16659663	16.6597			4.33804	4.52202
7:16659700	7	16659700	16.6597			4.1622	4.28624
7:16659751	7	16659751	16.6598			4.42618	4.48192
7:16659961	7	16659961	16.66			4.30312	4.5013
7:16659992	7	16659992	16.66				4.46081
7:16659993	7	16659993	16.66				4.46081
7:16660031	7	16660031	16.66				4.15711
7:16660076	7	16660076	16.6601				4.15711
7:16660082	7	16660082	16.6601				4.15711
7:16660409	7	16660409	16.6604				4.08397
7:16660417	7	16660417	16.6604				4.08397
7:16660454	7	16660454	16.6605				4.08397
7:16660531	7	16660531	16.6605			4.0044	4.01743
7:16660640	7	16660640	16.6606				4.08397
7:16661161	7	16661161	16.6612				4.01343
7:16662034	7	16662034	16.662				4.0502
7:16662052	7	16662052	16.6621			4.33804	4.52202
7:16662054	7	16662054	16.6621				4.0502
7:16662056	7	16662056	16.6621				4.0502
7:16662099	7	16662099	16.6621			4.42618	4.48192
7:16662108	7	16662108	16.6621			4.42618	4.48192
7:16662202	7	16662202	16.6622			4.24004	4.24253
7:16662527	7	16662527	16.6625			4.03324	4.73336
7:16662794	7	16662794	16.6628				4.4367
7:16663050	7	16663050	16.663				4.16086
7:16663325	7	16663325	16.6633				4.55257
7:16663337	7	16663337	16.6633				4.59701
7:16663427	7	16663427	16.6634				4.15692
7:16663615	7	16663615	16.6636				4.39526
7:16663642	7	16663642	16.6636				4.65895
7:16663768	7	16663768	16.6638				4.29341
7:16663938	7	16663938	16.6639				4.18497
7:16663968	7	16663968	16.664			4.05425	4.4907
7:16664035	7	16664035	16.664				4.09992
7:16664216	7	16664216	16.6642			4.18537
7:16664401	7	16664401	16.6644			4.59369
7:16664419	7	16664419	16.6644			4.0731
7:16664444	7	16664444	16.6644			4.785
7:16664459	7	16664459	16.6645			4.023
7:16664622	7	16664622	16.6646			4.09411	4.61881
7:16664637	7	16664637	16.6646				4.2044
7:16664784	7	16664784	16.6648				4.18651
7:16664832	7	16664832	16.6648				4.2044
7:16664890	7	16664890	16.6649			4.41402	4.58946
7:16664914	7	16664914	16.6649				4.12751
7:16665342	7	16665342	16.6653				4.04671
7:16665810	7	16665810	16.6658				4.09037
7:16666167	7	16666167	16.6662				4.03176
7:16666312	7	16666312	16.6663				4.0502
7:16666513	7	16666513	16.6665				4.05346
7:16666540	7	16666540	16.6665				4.05346
7:16666894	7	16666894	16.6669			4.40138	4.0702
7:16666895	7	16666895	16.6669			4.41402	4.58946
7:16666948	7	16666948	16.6669				4.0502
7:16667058	7	16667058	16.6671				4.0502
7:16667064	7	16667064	16.6671				4.0502
7:16667080	7	16667080	16.6671			4.27087	4.15771
7:16667137	7	16667137	16.6671			4.17462	4.1519
7:16667295	7	16667295	16.6673			4.19741	4.57103
7:16667298	7	16667298	16.6673			4.41406	4.73913
7:16667303	7	16667303	16.6673			4.41406	4.73913
7:16667506	7	16667506	16.6675			4.02773
7:16667666	7	16667666	16.6677				4.0502
7:16667795	7	16667795	16.6678				4.11138
7:16668514	7	16668514	16.6685				4.02295
7:16668571	7	16668571	16.6686				4.13896
7:16668576	7	16668576	16.6686				4.07045
7:16668608	7	16668608	16.6686				4.07045
7:16668656	7	16668656	16.6687				4.47554
7:16668673	7	16668673	16.6687				4.43245
7:16668782	7	16668782	16.6688			4.50519	4.29061
7:16668806	7	16668806	16.6688			4.38879	4.45533
7:16668814	7	16668814	16.6688			4.38879	4.45533
7:16671033	7	16671033	16.671			4.22959	4.12415
7:16745605	7	16745605	16.7456			4.63775	4.56527
7:16746687	7	16746687	16.7467			4.42618	4.48192
7:16747963	7	16747963	16.748			4.72692	4.18618
7:16748593	7	16748593	16.7486				4.30435
7:16749526	7	16749526	16.7495			5.38722	5.42973
7:16749606	7	16749606	16.7496			5.00782	4.83846
7:16749942	7	16749942	16.7499			5.22253	5.11256
7:16749948	7	16749948	16.7499			4.89603	5.3269		4.02508
7:16749982	7	16749982	16.75			5.53312	5.08507
7:16750054	7	16750054	16.7501			5.53312	5.08507
7:16750213	7	16750213	16.7502			4.47651
7:16750316	7	16750316	16.7503			5.3991	5.1229
7:16761783	7	16761783	16.7618			5.3991	5.1229
7:16762005	7	16762005	16.762			5.20557	4.88229
7:16762009	7	16762009	16.762			5.20557	4.88229
7:16762105	7	16762105	16.7621			5.12652	4.5029
7:16762132	7	16762132	16.7621			4.59111	4.4456
7:16762211	7	16762211	16.7622			4.47711	4.5029
7:16762500	7	16762500	16.7625			5.05943	4.31814		4.24131
7:16762842	7	16762842	16.7628			5.12652	4.5029
7:16762894	7	16762894	16.7629			4.9816	4.57904
7:16763393	7	16763393	16.7634			5.1175	4.88669
7:16763499	7	16763499	16.7635			5.43028	5.14094
7:16763570	7	16763570	16.7636			4.20228	4.31477
7:16763882	7	16763882	16.7639			5.43028	5.14094
7:16764776	7	16764776	16.7648			5.20557	4.88229
7:16764873	7	16764873	16.7649			5.3188	5.42453
7:16764922	7	16764922	16.7649			6.95321	6.8405
7:16764938	7	16764938	16.7649			6.94689	6.97308
7:16766124	7	16766124	16.7661			5.49915	5.06068
7:16766393	7	16766393	16.7664				4.02668
7:16767023	7	16767023	16.767			5.3991	5.1229
7:16767825	7	16767825	16.7678			5.40778	4.29653
7:16768359	7	16768359	16.7684			5.43028	5.14094
7:16769277	7	16769277	16.7693			5.19937	4.69999
7:16773744	7	16773744	16.7737			5.34589	4.59824
7:16773809	7	16773809	16.7738			5.12652	4.5029
7:16773831	7	16773831	16.7738			5.30275	4.69506
7:16774060	7	16774060	16.7741			5.12652	4.5029
7:16774295	7	16774295	16.7743			5.45726	4.29375
7:16774532	7	16774532	16.7745			4.76431	4.62368
7:16777019	7	16777019	16.777			5.50903	4.77634
7:16778974	7	16778974	16.779			5.53424	4.77856
7:16779309	7	16779309	16.7793			4.66855	4.22157
7:16779394	7	16779394	16.7794			5.53312	5.08507
7:16779395	7	16779395	16.7794			5.45073	4.83832
7:16779675	7	16779675	16.7797			4.48337	4.8843
7:16779922	7	16779922	16.7799			5.3116	4.75863
7:16780209	7	16780209	16.7802			4.71793
7:16781357	7	16781357	16.7814			4.98374	4.1027
7:16787607	7	16787607	16.7876			5.43028	5.14094
7:16787691	7	16787691	16.7877			4.17239	4.6357
7:16787740	7	16787740	16.7877			5.25676	4.57519
7:16787775	7	16787775	16.7878			4.65386
7:16788297	7	16788297	16.7883			5.01759	4.6357
7:16788759	7	16788759	16.7888				4.23718
7:16790063	7	16790063	16.7901			5.29358	4.03987
7:16790455	7	16790455	16.7905			5.29715	4.82524
7:16791091	7	16791091	16.7911			4.67614
7:16792886	7	16792886	16.7929			5.68902	4.70809
7:16793286	7	16793286	16.7933			4.07986
7:16793836	7	16793836	16.7938			4.32225	4.70652
7:16794809	7	16794809	16.7948			4.68129
7:16795055	7	16795055	16.7951			4.29176
7:16795583	7	16795583	16.7956			4.48037	5.19687
7:16795878	7	16795878	16.7959			5.12652	4.5029
7:16795970	7	16795970	16.796			4.86447	4.06692
7:16797075	7	16797075	16.7971			5.43028	5.14094
7:16797231	7	16797231	16.7972			4.94331	4.57107
7:16797815	7	16797815	16.7978			6.6871	6.40274
7:16797881	7	16797881	16.7979			5.43028	5.14094
7:16798375	7	16798375	16.7984			4.63222	4.09951
7:16799539	7	16799539	16.7995				4.07084
7:16800007	7	16800007	16.8			5.45467	4.25912
7:16802149	7	16802149	16.8021			5.53312	5.08507
7:16802584	7	16802584	16.8026			5.94207	4.91519
7:16802635	7	16802635	16.8026			5.84239	4.98057
7:16802774	7	16802774	16.8028			4.62501	4.40664
7:16803158	7	16803158	16.8032			5.15536	4.36786
7:16803425	7	16803425	16.8034			5.23875	4.64008
7:16803976	7	16803976	16.804			4.7775	5.3044
7:16806173	7	16806173	16.8062			5.29715	4.82524
7:16806342	7	16806342	16.8063			4.94204	4.38051
7:16806991	7	16806991	16.807			5.78266	4.9183
7:16807255	7	16807255	16.8073			5.30275	4.69506
7:16807428	7	16807428	16.8074			5.37362	4.6618
7:16807503	7	16807503	16.8075			4.81331	4.76668
7:16808648	7	16808648	16.8086			5.3991	5.1229
7:16809837	7	16809837	16.8098			4.61097	4.65222
7:16811657	7	16811657	16.8117			5.20557	4.88229
7:16811737	7	16811737	16.8117			5.5038	5.11534
7:16812774	7	16812774	16.8128			5.28306
7:16813006	7	16813006	16.813			5.29715	4.82524
7:16813279	7	16813279	16.8133				4.0598
7:16813626	7	16813626	16.8136			5.53312	5.08507
7:16816902	7	16816902	16.8169			4.00692
7:16816973	7	16816973	16.817			4.43646	4.09374
7:16816984	7	16816984	16.817			5.12652	4.5029
7:16817120	7	16817120	16.8171			4.43646	4.09374
7:16817914	7	16817914	16.8179				4.06178
7:16832911	7	16832911	16.8329			4.10116	5.02005
7:16832970	7	16832970	16.833			4.70805	4.70453
7:16833268	7	16833268	16.8333			4.70805	4.70453
7:16833472	7	16833472	16.8335			4.51261	4.46278
7:16833589	7	16833589	16.8336			4.68053	4.69256
7:16833619	7	16833619	16.8336			4.22043	4.0538
7:16833804	7	16833804	16.8338			4.70805	4.70453
7:16833875	7	16833875	16.8339			4.0723
7:16833943	7	16833943	16.8339			4.14304	4.49584
7:16838187	7	16838187	16.8382			4.79409	4.64141
7:16838814	7	16838814	16.8388			4.72849	4.73315
7:16839462	7	16839462	16.8395			4.79409	4.64141
7:16851259	7	16851259	16.8513			5.021	4.69256
7:16851329	7	16851329	16.8513			4.70805	4.70453
7:16851617	7	16851617	16.8516			4.83768	4.93035
7:16851652	7	16851652	16.8517			4.02723
7:16851693	7	16851693	16.8517			4.02723
7:16852291	7	16852291	16.8523			4.79409	4.64141
7:16852787	7	16852787	16.8528			4.69944	4.31204
7:16853369	7	16853369	16.8534			4.64659	4.52987
7:16854062	7	16854062	16.8541			4.42	4.44956
7:16854433	7	16854433	16.8544			4.67346	4.24595
7:16854803	7	16854803	16.8548			4.94144
7:16854989	7	16854989	16.855			4.35884
7:16854994	7	16854994	16.855			4.50363	4.23815
7:16855073	7	16855073	16.8551			4.35884
7:16855111	7	16855111	16.8551			4.35884
7:16855150	7	16855150	16.8551			4.53467	4.14045
7:16855160	7	16855160	16.8552			4.53467	4.14045
7:16855370	7	16855370	16.8554			5.3991	5.1229
7:16856673	7	16856673	16.8567			4.26961	4.03431
7:16856903	7	16856903	16.8569			6.70974
7:16858731	7	16858731	16.8587			5.53312	5.08507
7:16859227	7	16859227	16.8592			4.79409	4.64141
7:16860089	7	16860089	16.8601			4.79409	4.64141
7:16860447	7	16860447	16.8604			4.71329	4.17091
7:16862063	7	16862063	16.8621			4.82301	4.3381
7:16863068	7	16863068	16.8631			4.70784	4.76563
7:16865949	7	16865949	16.8659			4.7149	4.21257
7:16875679	7	16875679	16.8757			5.18202	5.47732
7:16883833	7	16883833	16.8838			4.51261	4.46278
7:16885276	7	16885276	16.8853			4.59026
7:16913422	7	16913422	16.9134			4.2643
7:16919487	7	16919487	16.9195			4.14371
7:16927502	7	16927502	16.9275			4.13366
7:16927506	7	16927506	16.9275			4.13366
7:16928612	7	16928612	16.9286			4.24986
7:16928862	7	16928862	16.9289			4.7359
7:18444493	7	18444493	18.4445						4.00411
7:19637567	7	19637567	19.6376			4.41004
7:19743344	7	19743344	19.7433					4.00188
7:19743512	7	19743512	19.7435						4.03108
7:19744337	7	19744337	19.7443					4.00188
7:19745182	7	19745182	19.7452					4.34011
7:19745676	7	19745676	19.7457					4.05017
7:19745838	7	19745838	19.7458					4.00188
7:19746655	7	19746655	19.7467					4.00188
7:19746671	7	19746671	19.7467					4.00188
7:19748229	7	19748229	19.7482					4.58175	4.03063
7:19748279	7	19748279	19.7483					4.29751
7:19748654	7	19748654	19.7487					4.01319
7:19748671	7	19748671	19.7487					4.62512
7:19748933	7	19748933	19.7489					4.58175	4.03063
7:19749530	7	19749530	19.7495					4.58175	4.03063
7:19750086	7	19750086	19.7501					4.64854	4.00065
7:19750314	7	19750314	19.7503					4.1346
7:19750330	7	19750330	19.7503					4.1346
7:19750379	7	19750379	19.7504					4.5837	4.24001
7:19750380	7	19750380	19.7504					4.5837	4.24001
7:19750693	7	19750693	19.7507					4.13765
7:19751227	7	19751227	19.7512					5.10657	4.761
7:19751729	7	19751729	19.7517					4.25258	4.04186
7:19751858	7	19751858	19.7519					4.58175	4.03063
7:19751877	7	19751877	19.7519					4.58175	4.03063
7:19751928	7	19751928	19.7519					4.63802
7:19752009	7	19752009	19.752					4.58175	4.03063
7:19752937	7	19752937	19.7529					4.00188
7:19760722	7	19760722	19.7607					4.55757	4.05393
7:19761141	7	19761141	19.7611					4.08571
7:19761642	7	19761642	19.7616					4.08571
7:19761813	7	19761813	19.7618					4.08571
7:19761944	7	19761944	19.7619					4.08571
7:19762126	7	19762126	19.7621					4.08571
7:19762593	7	19762593	19.7626					4.08571
7:19764021	7	19764021	19.764					4.08571
7:19765084	7	19765084	19.7651					4.08571
7:19770538	7	19770538	19.7705					4.08571
7:19771098	7	19771098	19.7711					4.54608
7:19773540	7	19773540	19.7735					4.08571
7:19773879	7	19773879	19.7739					4.08571
7:19781460	7	19781460	19.7815						4.2795
7:19783904	7	19783904	19.7839						4.20786
7:21432100	7	21432100	21.4321					4.5624
7:21509784	7	21509784	21.5098		4.17136
7:22474310	7	22474310	22.4743				4.01227
7:24043691	7	24043691	24.0437					4.88605
7:24043699	7	24043699	24.0437					5.03491
7:24170805	7	24170805	24.1708	5.23782
7:24176830	7	24176830	24.1768	4.49898
7:24348850	7	24348850	24.3488					4.27025
7:24387562	7	24387562	24.3876	4.09252
7:24388789	7	24388789	24.3888		4.22065
7:25311313	7	25311313	25.3113						4.52094
7:25337750	7	25337750	25.3377				4.05438
7:25543272	7	25543272	25.5433	4.21369
7:25545391	7	25545391	25.5454	5.00018
7:25545988	7	25545988	25.546	4.50328
7:25546887	7	25546887	25.5469	4.90808
7:25546927	7	25546927	25.5469	4.90808
7:25551075	7	25551075	25.5511	4.17698
7:25566324	7	25566324	25.5663	4.50328
7:25567345	7	25567345	25.5673	4.50328
7:25567860	7	25567860	25.5679	4.50328
7:25571194	7	25571194	25.5712	4.44945
7:25571195	7	25571195	25.5712	4.44945
7:25571203	7	25571203	25.5712	4.34939
7:25571853	7	25571853	25.5719	4.50328
7:25580141	7	25580141	25.5801	4.28952
7:25581077	7	25581077	25.5811	4.51411
7:25581084	7	25581084	25.5811	4.51411
7:25581746	7	25581746	25.5817	4.53679
7:25582047	7	25582047	25.582	4.1834
7:25582492	7	25582492	25.5825	4.50328
7:25583864	7	25583864	25.5839	4.44167
7:25587296	7	25587296	25.5873	4.50328
7:25588643	7	25588643	25.5886	4.50328
7:25590547	7	25590547	25.5905	4.50328
7:25594696	7	25594696	25.5947	4.59294
7:25596378	7	25596378	25.5964	4.80194
7:25600911	7	25600911	25.6009	4.50328
7:25601579	7	25601579	25.6016	4.50328
7:25602082	7	25602082	25.6021	4.50328
7:25602121	7	25602121	25.6021	4.50328
7:25603782	7	25603782	25.6038	4.50328
7:25607552	7	25607552	25.6076	4.39425
7:25608504	7	25608504	25.6085	4.50328
7:25610802	7	25610802	25.6108	4.50328
7:25612272	7	25612272	25.6123	4.50328
7:25613463	7	25613463	25.6135	4.50328
7:25614108	7	25614108	25.6141	4.97177	4.09215				4.77393
7:25615645	7	25615645	25.6156	4.80194
7:25617684	7	25617684	25.6177	4.50328
7:25618469	7	25618469	25.6185	4.50328
7:25619864	7	25619864	25.6199	4.43482
7:25622613	7	25622613	25.6226	4.3762
7:25622627	7	25622627	25.6226	4.50328
7:25622671	7	25622671	25.6227	4.50328
7:25622926	7	25622926	25.6229	4.50328
7:25625259	7	25625259	25.6253		4.89644	4.13027
7:25625662	7	25625662	25.6257		4.86049	4.21859
7:25625965	7	25625965	25.626		5.77409	7.2897
7:25626130	7	25626130	25.6261		4.23176	4.1329
7:25626215	7	25626215	25.6262		4.10622	5.22845
7:25627069	7	25627069	25.6271		4.91499	4.36032
7:25627229	7	25627229	25.6272		5.36448	4.0578
7:25631196	7	25631196	25.6312		4.32775	4.58062	4.15338
7:25631239	7	25631239	25.6312		5.29805	4.44952
7:25631367	7	25631367	25.6314		5.29805	4.44952
7:25631369	7	25631369	25.6314		4.32775	4.58062	4.15338
7:25632045	7	25632045	25.632				4.98439
7:25632266	7	25632266	25.6323		4.05724	4.52705	4.27547
7:25632322	7	25632322	25.6323		4.05724	4.52705	4.27547
7:25632368	7	25632368	25.6324		4.05724	4.52705	4.27547
7:25632871	7	25632871	25.6329		4.91499	4.36032
7:25632946	7	25632946	25.6329		4.91499	4.36032
7:25632958	7	25632958	25.633		4.91499	4.36032
7:25633011	7	25633011	25.633		4.91499	4.36032
7:25633123	7	25633123	25.6331		4.05724	4.52705	4.27547
7:25633132	7	25633132	25.6331		4.91499	4.36032
7:25633543	7	25633543	25.6335		4.91499	4.36032
7:25634690	7	25634690	25.6347		4.05724	4.52705	4.27547
7:25634842	7	25634842	25.6348		4.23015
7:25634880	7	25634880	25.6349		7.12869	4.66352
7:25635488	7	25635488	25.6355		7.35975
7:25635665	7	25635665	25.6357		5.29805	4.44952
7:25635731	7	25635731	25.6357		4.32775	4.58062	4.15338
7:25636635	7	25636635	25.6366		4.32775	4.58062	4.15338
7:25637574	7	25637574	25.6376		5.29805	4.44952
7:25637703	7	25637703	25.6377		5.29805	4.44952
7:25637898	7	25637898	25.6379		4.27986	4.30787
7:25640198	7	25640198	25.6402		5.08737	4.57769
7:25640358	7	25640358	25.6404		4.30192	4.26627	4.38942
7:25640394	7	25640394	25.6404		4.56555	4.96668	4.55367
7:25642571	7	25642571	25.6426		5.29805	4.44952
7:25642635	7	25642635	25.6426		4.91499	4.36032
7:25643031	7	25643031	25.643		4.91499	4.36032
7:25643283	7	25643283	25.6433		4.91499	4.36032
7:25644849	7	25644849	25.6448		4.91499	4.36032
7:25645198	7	25645198	25.6452		4.63308
7:25645247	7	25645247	25.6452		4.63308
7:25645292	7	25645292	25.6453		5.29805	4.44952
7:25645375	7	25645375	25.6454		4.91499	4.36032
7:25646026	7	25646026	25.646		4.91499	4.36032
7:25646141	7	25646141	25.6461		5.29805	4.44952
7:25646195	7	25646195	25.6462		5.29805	4.44952
7:25646391	7	25646391	25.6464		4.05724	4.52705	4.27547
7:25646547	7	25646547	25.6465		5.29805	4.44952
7:25646641	7	25646641	25.6466		4.91499	4.36032
7:25646953	7	25646953	25.647		4.42715	4.53419	4.87488
7:25647260	7	25647260	25.6473		4.32775	4.58062	4.15338
7:25647289	7	25647289	25.6473		4.91499	4.36032
7:25647941	7	25647941	25.6479		4.91499	4.36032
7:25648187	7	25648187	25.6482		5.29805	4.44952
7:25648453	7	25648453	25.6485		4.91499	4.36032
7:25648944	7	25648944	25.6489		4.91499	4.36032
7:25649004	7	25649004	25.649		4.05724	4.52705	4.27547
7:25649087	7	25649087	25.6491		4.32775	4.58062	4.15338
7:25649225	7	25649225	25.6492		4.8161
7:25649253	7	25649253	25.6493		5.13258
7:25649447	7	25649447	25.6494			4.01972
7:25649533	7	25649533	25.6495		5.29805	4.44952
7:25649608	7	25649608	25.6496		5.29805	4.44952
7:25649664	7	25649664	25.6497		4.24
7:25650244	7	25650244	25.6502		5.29805	4.44952
7:25650395	7	25650395	25.6504		5.29805	4.44952
7:25650741	7	25650741	25.6507		4.32775	4.58062	4.15338
7:25650995	7	25650995	25.651		4.05724	4.52705	4.27547
7:25651114	7	25651114	25.6511		4.91499	4.36032
7:25652631	7	25652631	25.6526		4.05724	4.52705	4.27547
7:25652952	7	25652952	25.653			4.69088	4.18342
7:25653902	7	25653902	25.6539			4.13562	4.08659
7:25654075	7	25654075	25.6541		4.91499	4.36032
7:25654499	7	25654499	25.6545		4.05724	4.52705	4.27547
7:25656051	7	25656051	25.6561			4.11874
7:25656831	7	25656831	25.6568		5.29805	4.44952
7:25660441	7	25660441	25.6604		4.91499	4.36032
7:25662204	7	25662204	25.6622		4.25305	4.17983	4.06576
7:25662238	7	25662238	25.6622		4.91499	4.36032
7:25666304	7	25666304	25.6663		4.02274
7:25667649	7	25667649	25.6676		4.57771
7:25668359	7	25668359	25.6684		5.29805	4.44952
7:25668707	7	25668707	25.6687		4.05724	4.52705	4.27547
7:25669008	7	25669008	25.669			5.06302
7:25669583	7	25669583	25.6696			4.60322	4.44111
7:25670028	7	25670028	25.67		4.32775	4.58062	4.15338
7:25670409	7	25670409	25.6704			5.06302
7:25670580	7	25670580	25.6706			4.945
7:25670731	7	25670731	25.6707			5.06302
7:25674845	7	25674845	25.6748			5.06302
7:25675840	7	25675840	25.6758			4.945
7:25676089	7	25676089	25.6761			4.945
7:25676348	7	25676348	25.6763			4.945
7:25676689	7	25676689	25.6767			5.06302
7:25677617	7	25677617	25.6776			4.54381
7:25680071	7	25680071	25.6801			4.945
7:25680290	7	25680290	25.6803			5.29789
7:25680307	7	25680307	25.6803		4.10991	4.76781	4.39291
7:25680353	7	25680353	25.6804			4.945
7:25683071	7	25683071	25.6831			4.8524
7:25688494	7	25688494	25.6885			5.06302
7:25688575	7	25688575	25.6886			4.945
7:25689395	7	25689395	25.6894			5.06302
7:25690991	7	25690991	25.691			5.06302
7:25691193	7	25691193	25.6912			5.06302
7:25691313	7	25691313	25.6913			5.06302
7:25693087	7	25693087	25.6931			4.945
7:25693107	7	25693107	25.6931			4.945
7:25693149	7	25693149	25.6931			4.945
7:25693507	7	25693507	25.6935			4.945
7:25693704	7	25693704	25.6937			4.945
7:25693892	7	25693892	25.6939			4.945
7:25694051	7	25694051	25.6941			4.945
7:25695264	7	25695264	25.6953		4.38765	4.39795
7:25696301	7	25696301	25.6963		5.20254	4.14433
7:25696352	7	25696352	25.6964		4.15393	4.92801
7:25696783	7	25696783	25.6968		4.91499	4.36032
7:25698441	7	25698441	25.6984		5.34097	4.26791	4.04914
7:25698688	7	25698688	25.6987		5.15749
7:25698981	7	25698981	25.699		5.77586
7:25699390	7	25699390	25.6994		4.00127	4.58643
7:25699651	7	25699651	25.6997		4.91499	4.36032
7:25699907	7	25699907	25.6999		4.91499	4.36032
7:25700673	7	25700673	25.7007		4.45639
7:25701326	7	25701326	25.7013		5.2645	4.4887
7:25702046	7	25702046	25.702		4.42644	4.80452
7:25702451	7	25702451	25.7025		5.33499	4.72459
7:25704120	7	25704120	25.7041		4.91499	4.36032
[truncated: 180 more rows]

## Sheet: Chr8
SNP	CHR	BP	MBP	Mn1 AWD	Mn1 CF	Mn2 AWD	Mn2 CF	Md AWD	Md CF
8:311716	8	311716	0.311716					4.86152
8:1076653	8	1076653	1.07665		4.86836
8:3462954	8	3462954	3.46295	5.25059
8:5980097	8	5980097	5.9801					4.20623
8:6013761	8	6013761	6.01376					4.32833
8:6014248	8	6014248	6.01425					4.24044
8:6014585	8	6014585	6.01459					4.26176
8:6015392	8	6015392	6.01539					4.32737
8:6015407	8	6015407	6.01541					4.21288
8:6020812	8	6020812	6.02081					4.70344
8:6586582	8	6586582	6.58658					4.27446
8:6752241	8	6752241	6.75224					4.6042
8:6752258	8	6752258	6.75226					4.29192
8:6752267	8	6752267	6.75227					5.20732	4.10632
8:6752268	8	6752268	6.75227					5.20732	4.10632
8:7169487	8	7169487	7.16949			4.6856
8:8050016	8	8050016	8.05002				4.27494
8:10421894	8	10421894	10.4219					4.21613
8:11618724	8	11618724	11.6187	4.20453
8:12257724	8	12257724	12.2577				4.65125
8:14913071	8	14913071	14.9131						4.01781
8:16621732	8	16621732	16.6217		4.51044
8:16852382	8	16852382	16.8524			5.24404
8:17241563	8	17241563	17.2416		4.03133
8:18534813	8	18534813	18.5348	4.11464
8:18534816	8	18534816	18.5348	4.11464
8:18534818	8	18534818	18.5348	4.11464
8:22320937	8	22320937	22.3209			4.38303
8:25774984	8	25774984	25.775						4.06263
8:25777725	8	25777725	25.7777						4.04151
8:25827668	8	25827668	25.8277			4.24233
8:27113055	8	27113055	27.1131				4.16487
8:27131078	8	27131078	27.1311				4.26324
8:27232816	8	27232816	27.2328	4.62256
8:27232866	8	27232866	27.2329	5.22031
8:27232921	8	27232921	27.2329	5.02589
8:27233116	8	27233116	27.2331	5.22763
8:27233166	8	27233166	27.2332	5.22763
8:27233190	8	27233190	27.2332	5.22763
8:27233443	8	27233443	27.2334	5.05356
8:27233483	8	27233483	27.2335	5.22763
8:27233528	8	27233528	27.2335	5.22763
8:27233684	8	27233684	27.2337	4.33109
8:27233793	8	27233793	27.2338	4.23373
8:27234588	8	27234588	27.2346	4.62256
8:27234789	8	27234789	27.2348	5.90362
8:27235153	8	27235153	27.2352	4.7271
8:27235194	8	27235194	27.2352	4.16661
8:27235378	8	27235378	27.2354	5.66334
8:27235994	8	27235994	27.236	4.14066
8:27235997	8	27235997	27.236	4.14066
8:27236593	8	27236593	27.2366	5.22763
8:27236621	8	27236621	27.2366	5.22763
8:27237041	8	27237041	27.237	5.22763
8:27237170	8	27237170	27.2372	5.22763
8:27237232	8	27237232	27.2372	4.41141
8:27237301	8	27237301	27.2373	5.22763
8:27238018	8	27238018	27.238	5.22763
8:27238391	8	27238391	27.2384	4.35332
8:27238582	8	27238582	27.2386	4.62256
8:27238947	8	27238947	27.2389	4.62256
8:27238991	8	27238991	27.239	4.62256
8:27239090	8	27239090	27.2391	4.62256
8:27239331	8	27239331	27.2393	4.62256
8:27239400	8	27239400	27.2394	4.62256
8:27239458	8	27239458	27.2395	4.55653
8:27239472	8	27239472	27.2395	4.62256
8:27239725	8	27239725	27.2397	4.62256
8:27239839	8	27239839	27.2398	4.55653
8:27239958	8	27239958	27.24	4.62256
8:27240151	8	27240151	27.2402	4.62256
8:27240189	8	27240189	27.2402	4.36705
8:27240389	8	27240389	27.2404	4.35179
8:27240753	8	27240753	27.2408	5.15165
8:27241093	8	27241093	27.2411	5.66752
8:27241144	8	27241144	27.2411	4.06784
8:27241940	8	27241940	27.2419	4.92586
8:27241951	8	27241951	27.242	4.62256
8:27241969	8	27241969	27.242	4.62256
8:27242194	8	27242194	27.2422	4.62256
8:27242284	8	27242284	27.2423	4.52148
8:27242502	8	27242502	27.2425	4.4633
8:27242667	8	27242667	27.2427	5.01927
8:27243282	8	27243282	27.2433	4.54025
8:27244134	8	27244134	27.2441	5.22763
8:27244160	8	27244160	27.2442	4.50596
8:27244184	8	27244184	27.2442	5.16897
8:27244724	8	27244724	27.2447	4.62256
8:27245508	8	27245508	27.2455	5.22763
8:27245652	8	27245652	27.2457	4.9684
8:27245654	8	27245654	27.2457	4.9684
8:27245688	8	27245688	27.2457	4.70456
8:27246146	8	27246146	27.2461	4.17557
8:27247072	8	27247072	27.2471	4.87107
8:27247615	8	27247615	27.2476	4.26796
8:27248270	8	27248270	27.2483	4.56213
8:27249040	8	27249040	27.249	4.78672
8:27250151	8	27250151	27.2502	4.4097
8:27252664	8	27252664	27.2527	4.47415
8:27255204	8	27255204	27.2552	4.63366
8:27260055	8	27260055	27.2601	4.02588
8:27260307	8	27260307	27.2603	4.62256
8:27260381	8	27260381	27.2604	4.62256
8:27265836	8	27265836	27.2658	4.58656

## Sheet: Chr9
SNP	CHR	BP	MBP	Mn1 AWD	Mn1 CF	Mn2 AWD	Mn2 CF	Md AWD	Md CF
9:39167	9	39167	0.039167		4.11549
9:39174	9	39174	0.039174		4.06878
9:5132218	9	5132218	5.13222	4.25201
9:6599494	9	6599494	6.59949				4.60818
9:7771450	9	7771450	7.77145						4.27556
9:9819786	9	9819786	9.81979					4.21504
9:11316142	9	11316142	11.3161				4.01499
9:11835163	9	11835163	11.8352				4.39813
9:11852525	9	11852525	11.8525				4.07614
9:11867755	9	11867755	11.8678				4.03252
9:11869024	9	11869024	11.869				4.12422
9:11870465	9	11870465	11.8705				4.25816
9:11874658	9	11874658	11.8747				4.07679
9:11877463	9	11877463	11.8775				4.0315
9:11941698	9	11941698	11.9417				4.00076
9:13033722	9	13033722	13.0337				4.37026
9:13033729	9	13033729	13.0337				4.06635
9:13033731	9	13033731	13.0337				4.37026
9:14247572	9	14247572	14.2476	4.82819
9:14419801	9	14419801	14.4198			4.63327
9:14419848	9	14419848	14.4198			4.13181
9:14419858	9	14419858	14.4199			4.13181
9:14419876	9	14419876	14.4199						4.11251
9:14420532	9	14420532	14.4205			4.07499
9:14421194	9	14421194	14.4212					4.56027	4.63505
9:14421200	9	14421200	14.4212					4.56027	4.63505
9:14622565	9	14622565	14.6226	4.39555
9:16645241	9	16645241	16.6452		5.56007
9:16880493	9	16880493	16.8805					4.14826
9:18931546	9	18931546	18.9315		4.41742
9:18932127	9	18932127	18.9321		4.2321
9:18959418	9	18959418	18.9594		4.18847
9:18970644	9	18970644	18.9706		4.43061
9:19416292	9	19416292	19.4163			4.04043
9:19807005	9	19807005	19.807						4.06266
9:19808431	9	19808431	19.8084						4.09875
9:19808874	9	19808874	19.8089						4.09875
9:19809613	9	19809613	19.8096						4.09875
9:19815179	9	19815179	19.8152						4.09875
9:19816727	9	19816727	19.8167						4.09875
9:20224289	9	20224289	20.2243						4.00036
9:20894388	9	20894388	20.8944						5.21198
9:21827583	9	21827583	21.8276					4.74762
9:22285639	9	22285639	22.2856		4.06445
9:22285642	9	22285642	22.2856		4.36763

[truncated: 3 more sheets: Chr10, Chr11, Chr12]
