# Supplementary material for: Genome Wide Association Mapping of Grain and Straw Biomass Traits in the Rice Bengal and Assam Aus Panel (BAAP) Grown Under Alternate Wetting and Drying and Permanently Flooded Irrigation
Source: Front Plant Sci. 2018 Sep 3;9:1223. doi: 10.3389/fpls.2018.01223 (PMC6129953; doi:10.3389/fpls.2018.01223)
Supplement: FILE S4 — SNPs associated with harvest index including chromosome graphs. [file Data_Sheet_4.XLS]

## Sheet: Results
SNP	CHR	BP	MBP	MAF_MnAWD1	1log10(p)_MnAWD1	Effect_MnAWD1	MAF_MnCF1	1log10(p)_MnCF1	Effect_MnCF1	MAF_MnAWD2	1log10(p)_MnAWD2	Effect_MnAWD2	MAF_MnCF2	1log10(p)_MnCF2	Effect_MnCF2	MAF_MdAWD2	1log10(p)_MdAWD2	Effect_MdAWD2	MAF_MdCF2	1log10(p)_MdCF2	Effect_MdCF2
1:961047	1	961047	0.961047				0.09839	5.01071	0.0323387
1:1002111	1	1002111	1.00211				0.05221	4.27093	0.0351281
1:1329042	1	1329042	1.32904										0.1455	4.18712	-0.0271876
1:2173900	1	2173900	2.1739																0.2456	4.12711	0.0241462
1:2211445	1	2211445	2.21144				0.1225	4.25704	0.0235498
1:2238028	1	2238028	2.23803				0.1486	4.56374	0.0240456
1:2238036	1	2238036	2.23804				0.1386	4.07601	0.0228304
1:2596928	1	2596928	2.59693	0.3112	4.10301	0.0187878
1:4637470	1	4637470	4.63747							0.3381	4.10516	-0.0156018
1:4637482	1	4637482	4.63748							0.3381	4.10516	-0.0156018
1:4637483	1	4637483	4.63748							0.3381	4.10516	-0.0156018
1:4637523	1	4637523	4.63752							0.332	4.20451	-0.0159126
1:4637875	1	4637875	4.63788							0.3463	4.12772	-0.015414
1:4638109	1	4638109	4.63811							0.3422	4.19764	-0.0157815
1:4645615	1	4645615	4.64562							0.3258	4.18287	-0.0158023
1:4646139	1	4646139	4.64614							0.3279	4.21613	-0.0158296
1:4651543	1	4651543	4.65154							0.332	4.05568	-0.0156793
1:5270161	1	5270161	5.27016				0.1064	4.23767	0.0308383
1:5490466	1	5490466	5.49047							0.05123	4.79482	0.0410298
1:5538329	1	5538329	5.53833				0.1245	4.45942	0.0265146
1:5538517	1	5538517	5.53852				0.1245	4.45942	0.0265146
1:5538802	1	5538802	5.5388				0.1225	4.25001	0.0263158
1:5540108	1	5540108	5.54011				0.1205	4.09423	0.0256798
1:5540291	1	5540291	5.54029				0.1225	5.00768	0.0286381
1:5547327	1	5547327	5.54733				0.1245	4.32658	0.0260441
1:5547722	1	5547722	5.54772				0.1285	4.3941	0.0260188
1:5548193	1	5548193	5.54819				0.1426	4.29061	0.0254934
1:8041111	1	8041111	8.04111													0.2456	4.06067	0.0167449
1:8042211	1	8042211	8.04221													0.06858	4.12164	0.0261079
1:9105182	1	9105182	9.10518	0.0502	4.78387	0.0367867
1:9170108	1	9170108	9.17011																0.1372	4.29867	-0.0204616
1:9170430	1	9170430	9.17043																0.1305	4.06644	-0.0202411
1:9171079	1	9171079	9.17108																0.1372	4.29867	-0.0204616
1:9174669	1	9174669	9.17467																0.1394	4.20128	-0.0202114
1:9177747	1	9177747	9.17775																0.135	4.04754	-0.01999
1:9177929	1	9177929	9.17793																0.1372	4.29867	-0.0204616
1:9178359	1	9178359	9.17836																0.1372	4.29867	-0.0204616
1:9182801	1	9182801	9.1828																0.135	4.04812	-0.020019
1:9182879	1	9182879	9.18288																0.135	4.12253	-0.0200975
1:9182948	1	9182948	9.18295																0.1327	4.0595	-0.0201554
1:9183550	1	9183550	9.18355																0.1372	4.50113	-0.0210135
1:9184604	1	9184604	9.1846																0.1283	4.35007	-0.0210485
1:9184680	1	9184680	9.18468																0.1239	4.27299	-0.0206422
1:9184681	1	9184681	9.18468																0.1239	4.27299	-0.0206422
1:9187212	1	9187212	9.18721																0.1261	4.19933	-0.0206557
1:9187219	1	9187219	9.18722																0.1261	4.19933	-0.0206557
1:9187883	1	9187883	9.18788																0.1283	4.31202	-0.0208176
1:9188588	1	9188588	9.18859																0.1305	4.2127	-0.0205582
1:9188854	1	9188854	9.18885																0.1283	4.0031	-0.020125
1:9188862	1	9188862	9.18886																0.1283	4.0031	-0.020125
1:9190288	1	9190288	9.19029																0.1261	4.21642	-0.0207571
1:9190863	1	9190863	9.19086																0.1327	4.01963	-0.0197798
1:9191116	1	9191116	9.19112																0.1327	4.01963	-0.0197798
1:9193539	1	9193539	9.19354																0.1283	4.31202	-0.0208176
1:9193631	1	9193631	9.19363																0.1305	4.2127	-0.0205582
1:9194419	1	9194419	9.19442																0.1327	4.01963	-0.0197798
1:9194786	1	9194786	9.19479																0.1305	4.2127	-0.0205582
1:9194805	1	9194805	9.19481																0.1305	4.2127	-0.0205582
1:9195514	1	9195514	9.19551																0.1261	4.06239	-0.0206346
1:9196753	1	9196753	9.19675																0.1305	4.2127	-0.0205582
1:9197060	1	9197060	9.19706																0.1305	4.62928	-0.0214887
1:9197174	1	9197174	9.19717																0.1305	4.2127	-0.0205582
1:9198058	1	9198058	9.19806																0.1261	4.04926	-0.0202302
1:9198103	1	9198103	9.1981																0.1239	4.13286	-0.0206092
1:9199909	1	9199909	9.19991																0.1283	4.31202	-0.0208176
1:9204531	1	9204531	9.20453																0.1305	4.2127	-0.0205582
1:9205302	1	9205302	9.2053																0.1283	4.31202	-0.0208176
1:9206619	1	9206619	9.20662																0.1283	4.31202	-0.0208176
1:9207407	1	9207407	9.20741																0.1283	4.31202	-0.0208176
1:9209097	1	9209097	9.2091																0.1305	4.2127	-0.0205582
1:9210842	1	9210842	9.21084																0.1305	4.2127	-0.0205582
1:9210996	1	9210996	9.211																0.1305	4.2127	-0.0205582
1:12036146	1	12036146	12.0361	0.08233	4.11141	0.0254782
1:12372906	1	12372906	12.3729				0.4679	4.14344	-0.0274934
1:17804496	1	17804496	17.8045													0.3075	4.04117	-0.0150458
1:22002620	1	22002620	22.0026							0.1557	4.05417	0.019717
1:22419440	1	22419440	22.4194							0.1025	4.68304	-0.0304876
1:22812385	1	22812385	22.8124							0.06148	4.24598	0.0294997
1:25131889	1	25131889	25.1319																0.3739	4.82224	0.0171382
2:4593067	2	4593067	4.59307													0.05088	4.61656	0.0288927
2:5763878	2	5763878	5.76388										0.06967	4.19596	0.0287315
2:5763885	2	5763885	5.76389										0.08197	4.26086	0.0279617
2:5763891	2	5763891	5.76389										0.08197	4.26086	0.0279617
2:5763899	2	5763899	5.7639										0.08197	4.26086	0.0279617
2:5764115	2	5764115	5.76412										0.07992	4.04389	0.0278215
2:7227686	2	7227686	7.22769																0.323	4.32877	0.0234356
2:7229227	2	7229227	7.22923	0.3394	4.25872	0.024919													0.3208	5.61669	0.0251997
2:9037977	2	9037977	9.03798	0.1365	4.35915	0.0303247
2:15760565	2	15760565	15.7606	0.09438	4.02137	-0.0283938
2:15760566	2	15760566	15.7606	0.09438	4.02137	-0.0283938
2:16001583	2	16001583	16.0016	0.06627	4.77827	0.0351699
2:19174385	2	19174385	19.1744				0.06627	4.28402	0.0305284
2:19174392	2	19174392	19.1744				0.06627	4.28402	0.0305284
2:19174423	2	19174423	19.1744				0.06426	4.21673	0.0292666
2:19174979	2	19174979	19.175				0.06426	4.21673	0.0292666
2:19174988	2	19174988	19.175				0.06426	4.21673	0.0292666
2:19175177	2	19175177	19.1752				0.06426	4.21673	0.0292666
2:19175334	2	19175334	19.1753				0.06426	4.21673	0.0292666
2:19175794	2	19175794	19.1758				0.06426	4.21673	0.0292666
2:19176604	2	19176604	19.1766				0.06225	4.38946	0.0307903
2:19178377	2	19178377	19.1784				0.06827	4.21673	0.0292666
2:19180085	2	19180085	19.1801				0.07028	4.11453	0.0285399
2:19182036	2	19182036	19.182				0.06827	4.21673	0.0292666
2:19184466	2	19184466	19.1845				0.06827	4.21673	0.0292666
2:19185076	2	19185076	19.1851				0.07028	4.00833	0.0281376
2:19185426	2	19185426	19.1854				0.06827	4.21673	0.0292666
2:19185485	2	19185485	19.1855				0.06827	4.21673	0.0292666
2:19185746	2	19185746	19.1857				0.06827	4.21673	0.0292666
2:19186165	2	19186165	19.1862				0.06426	4.21673	0.0292666
2:19187175	2	19187175	19.1872				0.06225	4.28402	0.0305284
2:19187430	2	19187430	19.1874				0.06827	4.72046	0.0313071
2:19187431	2	19187431	19.1874				0.06225	4.28402	0.0305284
2:19187621	2	19187621	19.1876				0.06426	4.21673	0.0292666
2:19187730	2	19187730	19.1877				0.06426	4.21673	0.0292666
2:19187758	2	19187758	19.1878				0.06426	4.21673	0.0292666
2:19187927	2	19187927	19.1879				0.06827	4.31421	0.0308426
2:19187946	2	19187946	19.1879				0.07028	4.21673	0.0292666
2:19188405	2	19188405	19.1884				0.06627	4.4351	0.0297746
2:19188501	2	19188501	19.1885				0.06426	4.21673	0.0292666
2:19188590	2	19188590	19.1886				0.06827	4.21673	0.0292666
2:19188629	2	19188629	19.1886				0.06426	4.21673	0.0292666
2:19189181	2	19189181	19.1892				0.06827	4.21673	0.0292666
2:19189688	2	19189688	19.1897				0.06426	4.21673	0.0292666
2:19189893	2	19189893	19.1899				0.06627	4.02985	0.0282577
2:19189924	2	19189924	19.1899				0.06627	4.02985	0.0282577
2:19190289	2	19190289	19.1903				0.07028	4.39598	0.0296354
2:19191270	2	19191270	19.1913				0.06426	4.13036	0.0287471
2:19191277	2	19191277	19.1913				0.06827	4.21673	0.0292666
2:19191369	2	19191369	19.1914				0.06827	4.21673	0.0292666
2:19191435	2	19191435	19.1914				0.06827	4.21673	0.0292666
2:19191636	2	19191636	19.1916				0.06627	4.28402	0.0305284
2:19191974	2	19191974	19.192				0.07028	4.06774	0.0283972
2:19192060	2	19192060	19.1921				0.06426	4.21673	0.0292666
2:19192169	2	19192169	19.1922				0.07028	4.06774	0.0283972
2:19192175	2	19192175	19.1922				0.06827	4.21673	0.0292666
2:19192422	2	19192422	19.1924				0.06827	4.21673	0.0292666
2:19192466	2	19192466	19.1925				0.06827	4.21673	0.0292666
2:19192967	2	19192967	19.193				0.06827	4.21673	0.0292666
2:19194757	2	19194757	19.1948				0.06827	4.21673	0.0292666
2:19196001	2	19196001	19.196				0.06225	4.1891	0.0299352
2:19196457	2	19196457	19.1965				0.06827	4.21673	0.0292666
2:19197132	2	19197132	19.1971				0.06827	4.21673	0.0292666
2:19197591	2	19197591	19.1976				0.06827	4.21673	0.0292666
2:19197974	2	19197974	19.198				0.06827	4.21673	0.0292666
2:19198008	2	19198008	19.198				0.06827	4.21673	0.0292666
2:19198015	2	19198015	19.198				0.06827	4.21673	0.0292666
2:19198106	2	19198106	19.1981				0.06827	4.21673	0.0292666
2:19199950	2	19199950	19.2				0.06426	4.21673	0.0292666
2:19201544	2	19201544	19.2015				0.06627	4.21673	0.0292666
2:19202058	2	19202058	19.2021				0.07028	4.21673	0.0292666
2:19202153	2	19202153	19.2022				0.06827	4.21673	0.0292666
2:19202961	2	19202961	19.203				0.07229	4.19355	0.0283366
2:19204280	2	19204280	19.2043				0.08835	4.42747	0.0265754
2:19420822	2	19420822	19.4208	0.1747	4.10063	0.0262743
2:20629105	2	20629105	20.6291							0.1557	4.2417	0.0314717
2:21622375	2	21622375	21.6224	0.0743	4.47122	0.0308241
2:21886782	2	21886782	21.8868	0.0502	4.0214	0.0412102
2:24288957	2	24288957	24.289				0.1888	4.00206	-0.0177228
2:26852412	2	26852412	26.8524																0.05973	4.19235	-0.0260168
2:29629857	2	29629857	29.6299							0.3422	4.04033	-0.0230901
2:34897580	2	34897580	34.8976										0.2357	4.04437	-0.0219152
3:477754	3	477754	0.477754							0.418	4.19947	-0.0178529
3:478343	3	478343	0.478343							0.4201	4.23187	-0.0179046
3:484981	3	484981	0.484981							0.416	4.1788	-0.0176534
3:488050	3	488050	0.48805							0.3811	4.62262	-0.0185081
3:490389	3	490389	0.490389							0.377	4.24768	-0.0176504
3:491828	3	491828	0.491828							0.375	4.26245	-0.017654
3:493559	3	493559	0.493559	0.2008	4.24479	0.0290547
3:2217745	3	2217745	2.21774	0.06225	4.05246	0.0313659
3:2735924	3	2735924	2.73592																0.3518	4.38609	-0.0169044
3:2736359	3	2736359	2.73636																0.2279	4.26022	-0.0181395
3:2736372	3	2736372	2.73637																0.2146	4.09534	-0.0178764
3:12621406	3	12621406	12.6214				0.05221	4.112	0.0354423
3:12621776	3	12621776	12.6218				0.0743	4.12829	0.0302624
3:12622578	3	12622578	12.6226				0.0502	4.47768	0.0380629
3:12655066	3	12655066	12.6551				0.0502	5.87547	0.0424801
3:12655153	3	12655153	12.6552				0.0502	5.75331	0.0418685
3:12658480	3	12658480	12.6585				0.05221	5.66431	0.0411374
3:12660874	3	12660874	12.6609				0.0502	5.96141	0.0427794
3:12665893	3	12665893	12.6659				0.05221	5.7167	0.042036
3:12670048	3	12670048	12.67				0.05422	4.71249	0.0358466
3:12671675	3	12671675	12.6717				0.0502	5.65278	0.0414716
3:12673586	3	12673586	12.6736				0.05221	5.26376	0.0378453
3:12673831	3	12673831	12.6738				0.06225	5.22661	0.0362919
3:12684495	3	12684495	12.6845				0.06024	4.68667	0.0345078
3:12685846	3	12685846	12.6858				0.05823	4.40142	0.0346611
3:12717064	3	12717064	12.7171				0.0502	4.30917	0.0355384
3:12743042	3	12743042	12.743				0.0502	4.28266	0.0339717
3:12743058	3	12743058	12.7431				0.0502	4.28266	0.0339717
3:12743062	3	12743062	12.7431				0.0502	4.28266	0.0339717
3:12779608	3	12779608	12.7796				0.08032	4.19215	0.0288411
3:12820777	3	12820777	12.8208				0.05422	4.29672	0.0341194
3:15953640	3	15953640	15.9536				0.1265	4.19994	0.0266669
3:15954106	3	15954106	15.9541				0.1024	4.02068	0.0285984
3:16084833	3	16084833	16.0848				0.09639	4.16657	0.0309177
3:16105199	3	16105199	16.1052				0.09639	4.11372	0.0283448
3:16183182	3	16183182	16.1832				0.08835	4.3482	0.0295759
3:16183576	3	16183576	16.1836				0.08835	4.3482	0.0295759
3:16184154	3	16184154	16.1842				0.08835	4.3482	0.0295759
3:16184469	3	16184469	16.1845				0.08835	4.3482	0.0295759
3:16185545	3	16185545	16.1855				0.08835	4.3482	0.0295759
3:16187432	3	16187432	16.1874				0.08835	4.3482	0.0295759
3:16187476	3	16187476	16.1875				0.08835	4.3482	0.0295759
3:16188584	3	16188584	16.1886				0.08635	4.553	0.0314155
3:16189146	3	16189146	16.1891				0.08835	4.3482	0.0295759
3:16189501	3	16189501	16.1895				0.08835	4.3482	0.0295759
3:16191898	3	16191898	16.1919				0.08835	4.3482	0.0295759
3:16192154	3	16192154	16.1922				0.08835	4.3482	0.0295759
3:16192743	3	16192743	16.1927				0.08835	4.3482	0.0295759
3:16194387	3	16194387	16.1944				0.08434	4.56387	0.0317057
3:16195189	3	16195189	16.1952				0.08434	4.20632	0.0302261
3:16195274	3	16195274	16.1953				0.08835	4.3482	0.0295759
3:16195453	3	16195453	16.1955				0.08835	4.3482	0.0295759
3:16195472	3	16195472	16.1955				0.08835	4.3482	0.0295759
3:16195516	3	16195516	16.1955				0.08835	4.3482	0.0295759
3:16196737	3	16196737	16.1967				0.08835	4.3482	0.0295759
3:16198923	3	16198923	16.1989				0.1024	4.95625	0.0313391
3:16201613	3	16201613	16.2016				0.08835	4.3482	0.0295759
3:16202400	3	16202400	16.2024				0.09036	4.0913	0.0283764
3:16202452	3	16202452	16.2025				0.08835	4.3482	0.0295759
3:16202646	3	16202646	16.2026				0.08434	4.02752	0.0297145
3:16202789	3	16202789	16.2028				0.1044	4.75622	0.0297021
3:16203034	3	16203034	16.203				0.08434	4.55422	0.0317402
3:16203294	3	16203294	16.2033				0.08835	4.3482	0.0295759
3:16204668	3	16204668	16.2047				0.08434	5.08029	0.0337995
3:16206894	3	16206894	16.2069				0.08835	4.3482	0.0295759
3:16208625	3	16208625	16.2086				0.08835	4.3482	0.0295759
3:16209984	3	16209984	16.21				0.08835	4.3482	0.0295759
3:16210004	3	16210004	16.21				0.1124	4.67854	0.0292315
3:16210487	3	16210487	16.2105				0.1145	5.53958	0.0314173
3:16210528	3	16210528	16.2105				0.09036	4.14543	0.0284757
3:16210532	3	16210532	16.2105				0.1145	4.48505	0.028292
3:16210585	3	16210585	16.2106				0.1124	4.67854	0.0292315
3:16210626	3	16210626	16.2106				0.1145	4.61218	0.028874
3:16210788	3	16210788	16.2108				0.1104	7.59071	0.0367931
3:16210864	3	16210864	16.2109				0.08835	4.3482	0.0295759
3:16211009	3	16211009	16.211				0.1124	4.67854	0.0292315
3:16211366	3	16211366	16.2114				0.1124	4.67854	0.0292315
3:16211373	3	16211373	16.2114				0.1124	4.67854	0.0292315
3:16211518	3	16211518	16.2115				0.1124	4.67854	0.0292315
3:16211696	3	16211696	16.2117				0.1124	4.67854	0.0292315
3:16211744	3	16211744	16.2117				0.1104	4.19405	0.0276365
3:16211757	3	16211757	16.2118				0.1104	4.19405	0.0276365
3:16211839	3	16211839	16.2118				0.08835	4.3482	0.0295759
3:16211877	3	16211877	16.2119				0.1104	4.19405	0.0276365
3:16211934	3	16211934	16.2119				0.1104	4.19405	0.0276365
3:16211978	3	16211978	16.212				0.08635	4.43745	0.0303146
3:16211995	3	16211995	16.212				0.1124	4.67854	0.0292315
3:16212019	3	16212019	16.212				0.08635	4.43745	0.0303146
3:16212094	3	16212094	16.2121				0.08835	4.3482	0.0295759
3:16212206	3	16212206	16.2122				0.1124	4.67854	0.0292315
3:16212238	3	16212238	16.2122				0.1124	4.67854	0.0292315
3:16212249	3	16212249	16.2122				0.09839	4.34217	0.0293012
3:16212288	3	16212288	16.2123				0.1124	4.67854	0.0292315
3:16212310	3	16212310	16.2123				0.1124	4.67854	0.0292315
3:16212347	3	16212347	16.2123				0.08635	4.43745	0.0303146
3:16212418	3	16212418	16.2124				0.08835	4.3482	0.0295759
3:16212545	3	16212545	16.2125				0.1124	4.67854	0.0292315
3:16212609	3	16212609	16.2126				0.08835	4.3482	0.0295759
3:16212633	3	16212633	16.2126				0.1004	4.23438	0.0282243
3:16212931	3	16212931	16.2129				0.1104	4.87196	0.0308233
3:16213105	3	16213105	16.2131				0.1124	4.67854	0.0292315
3:16213291	3	16213291	16.2133				0.1124	4.67854	0.0292315
3:16213311	3	16213311	16.2133				0.1124	4.67854	0.0292315
3:16213360	3	16213360	16.2134				0.08835	4.3482	0.0295759
3:16214005	3	16214005	16.214				0.1124	4.67854	0.0292315
3:16214132	3	16214132	16.2141				0.08835	4.3482	0.0295759
3:16214138	3	16214138	16.2141				0.1124	4.67854	0.0292315
3:16214153	3	16214153	16.2142				0.1124	4.67854	0.0292315
3:16214169	3	16214169	16.2142				0.1145	4.7266	0.0291608
3:16214182	3	16214182	16.2142				0.1145	4.46432	0.0284844
3:16214212	3	16214212	16.2142				0.1124	4.67854	0.0292315
3:16214232	3	16214232	16.2142				0.08835	4.3482	0.0295759
3:16214235	3	16214235	16.2142				0.08835	4.3482	0.0295759
3:16214282	3	16214282	16.2143				0.1124	4.67854	0.0292315
3:16214311	3	16214311	16.2143				0.1124	4.67854	0.0292315
3:16214323	3	16214323	16.2143				0.1124	4.67854	0.0292315
3:16214324	3	16214324	16.2143				0.1124	4.67854	0.0292315
3:16214342	3	16214342	16.2143				0.1124	4.67854	0.0292315
3:16214357	3	16214357	16.2144				0.1124	4.67854	0.0292315
3:16214897	3	16214897	16.2149				0.09237	4.47952	0.0294829
3:16214914	3	16214914	16.2149				0.09237	4.09404	0.0283761
3:16215541	3	16215541	16.2155				0.08835	4.3482	0.0295759
3:16216929	3	16216929	16.2169				0.09036	4.3482	0.0295759
3:16222118	3	16222118	16.2221				0.08835	4.3482	0.0295759
3:16223061	3	16223061	16.2231				0.08635	4.038	0.0289751
3:16226071	3	16226071	16.2261				0.1084	4.67854	0.0292315
3:16226072	3	16226072	16.2261				0.1044	4.23438	0.0282243
3:16226340	3	16226340	16.2263				0.1044	4.23438	0.0282243
3:16226573	3	16226573	16.2266				0.1064	4.23438	0.0282243
3:16226618	3	16226618	16.2266				0.1044	4.23438	0.0282243
3:16238165	3	16238165	16.2382				0.09639	5.46124	0.0341758
3:16238763	3	16238763	16.2388				0.09639	5.46124	0.0341758
3:16239415	3	16239415	16.2394				0.1004	4.95688	0.0324882
3:16239497	3	16239497	16.2395				0.09438	5.46124	0.0341758
3:16241341	3	16241341	16.2413				0.09237	4.84597	0.0322272
3:16241352	3	16241352	16.2414				0.09639	5.46124	0.0341758
3:16244581	3	16244581	16.2446				0.08434	5.33918	0.0336316
3:16244994	3	16244994	16.245				0.08233	5.46366	0.034544
3:16245021	3	16245021	16.245				0.08233	5.46366	0.034544
3:16245972	3	16245972	16.246				0.08434	5.33918	0.0336316
3:16247210	3	16247210	16.2472				0.08032	8.41887	0.0420207
3:16247643	3	16247643	16.2476				0.08233	6.93344	0.0387645
3:16248684	3	16248684	16.2487				0.08434	5.33918	0.0336316
3:16248732	3	16248732	16.2487				0.08434	5.33918	0.0336316
3:16249392	3	16249392	16.2494				0.08032	4.9758	0.0335045
3:16249533	3	16249533	16.2495				0.08032	4.9758	0.0335045
3:16249805	3	16249805	16.2498				0.08434	5.33918	0.0336316
3:16250175	3	16250175	16.2502				0.08434	5.33918	0.0336316
3:16250228	3	16250228	16.2502				0.08434	5.33918	0.0336316
3:16250236	3	16250236	16.2502				0.08434	5.33918	0.0336316
3:16250306	3	16250306	16.2503				0.08434	5.33918	0.0336316
3:16251196	3	16251196	16.2512				0.08434	5.33918	0.0336316
3:16252294	3	16252294	16.2523				0.08835	4.53022	0.0310956
3:16252363	3	16252363	16.2524				0.08835	4.53022	0.0310956
3:16252435	3	16252435	16.2524				0.1044	4.90005	0.0308218
3:16252513	3	16252513	16.2525				0.1024	4.40764	0.0292758
3:16252558	3	16252558	16.2526				0.08835	4.53022	0.0310956
3:16252669	3	16252669	16.2527				0.1044	4.90005	0.0308218
3:16252699	3	16252699	16.2527				0.08835	4.53022	0.0310956
3:16252980	3	16252980	16.253				0.08835	4.53022	0.0310956
3:16253242	3	16253242	16.2532				0.08835	4.53022	0.0310956
3:16253313	3	16253313	16.2533				0.08835	4.53022	0.0310956
3:16253510	3	16253510	16.2535				0.1044	4.90005	0.0308218
3:16253524	3	16253524	16.2535				0.1044	4.90005	0.0308218
3:16254737	3	16254737	16.2547				0.1044	4.90005	0.0308218
3:16254960	3	16254960	16.255				0.1064	4.52653	0.0292174
3:16255140	3	16255140	16.2551				0.08434	4.62149	0.031856
3:16255227	3	16255227	16.2552				0.08835	5.23399	0.0355484
3:16255263	3	16255263	16.2553				0.0743	4.4142	0.0352101
3:16255341	3	16255341	16.2553				0.1004	4.10963	0.028369
3:16255932	3	16255932	16.2559				0.08835	4.53022	0.0310956
3:16256243	3	16256243	16.2562				0.08835	4.53022	0.0310956
3:16256276	3	16256276	16.2563				0.08835	4.53022	0.0310956
3:16257142	3	16257142	16.2571				0.08635	4.76851	0.0332108
3:16257508	3	16257508	16.2575				0.08835	4.53022	0.0310956
3:16257912	3	16257912	16.2579				0.07631	5.2397	0.0367013
3:16261240	3	16261240	16.2612				0.08635	4.5073	0.0317197
3:16261374	3	16261374	16.2614				0.08032	4.54599	0.031365
3:16263969	3	16263969	16.264				0.08835	4.53022	0.0310956
3:16264760	3	16264760	16.2648				0.1044	4.90005	0.0308218
3:16265685	3	16265685	16.2657				0.1004	5.13128	0.032991
3:16265756	3	16265756	16.2658				0.1004	4.64151	0.031199
3:16266338	3	16266338	16.2663				0.1044	4.90005	0.0308218
3:16266422	3	16266422	16.2664				0.1064	5.71693	0.0331476
3:16266564	3	16266564	16.2666				0.09036	4.23981	0.0296937
3:16266735	3	16266735	16.2667				0.1044	4.90005	0.0308218
3:16266750	3	16266750	16.2667				0.1044	4.90005	0.0308218
3:16266810	3	16266810	16.2668				0.1044	4.90005	0.0308218
3:16266834	3	16266834	16.2668				0.1044	4.90005	0.0308218
3:16266937	3	16266937	16.2669				0.08835	4.53022	0.0310956
3:16266973	3	16266973	16.267				0.1044	4.90005	0.0308218
3:16267141	3	16267141	16.2671				0.1044	4.90005	0.0308218
3:16267173	3	16267173	16.2672				0.1044	4.90005	0.0308218
3:16267210	3	16267210	16.2672				0.1024	4.90005	0.0308218
3:16267318	3	16267318	16.2673				0.1024	5.12552	0.032649
3:16267327	3	16267327	16.2673				0.1004	4.53509	0.0307082
3:16267940	3	16267940	16.2679				0.1044	4.46201	0.0292294
3:16267957	3	16267957	16.268				0.08835	4.09476	0.0293624
3:16268346	3	16268346	16.2683				0.1024	5.12552	0.032649
3:16268440	3	16268440	16.2684				0.1024	5.12552	0.032649
3:16268553	3	16268553	16.2686				0.08635	4.47284	0.0311953
3:16268839	3	16268839	16.2688				0.1044	4.90005	0.0308218
3:16268868	3	16268868	16.2689				0.1044	4.90005	0.0308218
3:16268988	3	16268988	16.269				0.1044	4.90005	0.0308218
3:16269273	3	16269273	16.2693				0.08635	4.47284	0.0311953
3:16269493	3	16269493	16.2695				0.1064	4.90005	0.0308218
3:16269618	3	16269618	16.2696				0.1024	4.83672	0.0308684
3:16269667	3	16269667	16.2697				0.1064	4.80725	0.0301957
3:16269798	3	16269798	16.2698				0.1044	4.90005	0.0308218
3:16269833	3	16269833	16.2698				0.1044	4.90005	0.0308218
3:16269838	3	16269838	16.2698				0.1044	4.90005	0.0308218
3:16269910	3	16269910	16.2699				0.1044	4.90005	0.0308218
3:16269971	3	16269971	16.27				0.1024	5.12552	0.032649
3:16269992	3	16269992	16.27				0.09839	4.48312	0.0308406
3:16270064	3	16270064	16.2701				0.1044	4.90005	0.0308218
3:16270518	3	16270518	16.2705				0.1064	4.68922	0.0297841
3:16270540	3	16270540	16.2705				0.08835	4.53022	0.0310956
3:16270717	3	16270717	16.2707				0.1044	4.90005	0.0308218
3:16270987	3	16270987	16.271				0.08835	4.53022	0.0310956
3:16271099	3	16271099	16.2711				0.08835	4.53022	0.0310956
3:16271365	3	16271365	16.2714				0.1044	4.8877	0.0306285
3:16271464	3	16271464	16.2715				0.1044	4.90005	0.0308218
3:16271693	3	16271693	16.2717				0.08835	4.53022	0.0310956
3:16271835	3	16271835	16.2718				0.1064	4.66784	0.0297385
3:16272007	3	16272007	16.272				0.1044	4.90005	0.0308218
3:16272050	3	16272050	16.2721				0.09036	4.29861	0.0299072
3:16275435	3	16275435	16.2754				0.08635	4.68156	0.0321949
3:16275907	3	16275907	16.2759				0.08835	4.53022	0.0310956
3:16276254	3	16276254	16.2763				0.08635	4.53022	0.0310956
3:16277029	3	16277029	16.277				0.08635	4.07983	0.0296496
3:16277496	3	16277496	16.2775				0.08635	4.07983	0.0296496
3:16281330	3	16281330	16.2813				0.08835	4.53022	0.0310956
3:16282646	3	16282646	16.2826				0.08835	4.53022	0.0310956
3:16285366	3	16285366	16.2854				0.08835	4.53022	0.0310956
3:16288528	3	16288528	16.2885				0.08835	4.53022	0.0310956
3:16288544	3	16288544	16.2885				0.08635	4.68156	0.0321949
3:16293760	3	16293760	16.2938				0.08835	4.53022	0.0310956
3:16293761	3	16293761	16.2938				0.08835	4.53022	0.0310956
3:16295077	3	16295077	16.2951				0.08835	4.53022	0.0310956
3:16295560	3	16295560	16.2956				0.08835	4.53022	0.0310956
3:16297669	3	16297669	16.2977				0.09036	4.07425	0.0293674
3:16299696	3	16299696	16.2997				0.08835	4.53022	0.0310956
3:16303694	3	16303694	16.3037				0.08835	4.53022	0.0310956
3:16304067	3	16304067	16.3041				0.08835	4.53022	0.0310956
3:16304417	3	16304417	16.3044				0.08835	4.53022	0.0310956
3:16305784	3	16305784	16.3058				0.08635	4.22169	0.0306044
3:16306256	3	16306256	16.3063				0.08233	4.65946	0.031996
3:16307679	3	16307679	16.3077				0.08434	4.65946	0.031996
3:16307741	3	16307741	16.3077				0.08434	4.65946	0.031996
3:16308115	3	16308115	16.3081				0.08233	4.3439	0.0315094
3:16308408	3	16308408	16.3084				0.08233	4.3439	0.0315094
3:16308594	3	16308594	16.3086				0.08233	4.3439	0.0315094
3:16308731	3	16308731	16.3087				0.08233	4.3439	0.0315094
3:16310579	3	16310579	16.3106				0.08233	4.3439	0.0315094
3:16310777	3	16310777	16.3108				0.08434	4.65946	0.031996
3:16310815	3	16310815	16.3108				0.1004	5.03789	0.0316971
3:16310932	3	16310932	16.3109				0.08434	4.65946	0.031996
3:16313339	3	16313339	16.3133				0.08032	4.65028	0.0319255
3:16313986	3	16313986	16.314				0.08032	4.65028	0.0319255
3:16313994	3	16313994	16.314				0.07831	4.11969	0.0302103
3:16314222	3	16314222	16.3142				0.1044	4.49184	0.0276404
3:16314775	3	16314775	16.3148				0.07831	4.97614	0.0343397
3:16314828	3	16314828	16.3148				0.08032	4.65028	0.0319255
3:16315487	3	16315487	16.3155				0.07831	4.97614	0.0343397
3:16316537	3	16316537	16.3165				0.08032	4.65028	0.0319255
3:16317919	3	16317919	16.3179				0.08032	4.65028	0.0319255
3:16318873	3	16318873	16.3189				0.07831	4.82299	0.0332945
3:16318926	3	16318926	16.3189				0.07831	4.82299	0.0332945
3:16321192	3	16321192	16.3212				0.08233	4.17128	0.0300722
3:16323516	3	16323516	16.3235				0.08032	4.25913	0.0304813
3:18868319	3	18868319	18.8683													0.2478	5.05796	0.0210662
3:21643657	3	21643657	21.6437													0.4071	4.59454	0.0229208
3:22036190	3	22036190	22.0362				0.1948	4.39061	-0.02116
3:22065175	3	22065175	22.0652				0.1586	4.1641	-0.0220617
3:22169773	3	22169773	22.1698				0.247	4.0334	-0.0158228
3:22827822	3	22827822	22.8278	0.1546	4.27929	-0.0244585
3:22832819	3	22832819	22.8328							0.1045	5.27453	-0.0363956
3:25168993	3	25168993	25.169				0.06024	4.76164	0.0381695
3:26952912	3	26952912	26.9529	0.1285	4.64409	0.033931
4:671782	4	671782	0.671782													0.1062	4.37767	0.0261802
4:943605	4	943605	0.943605	0.07229	4.31924	0.02947
4:2432289	4	2432289	2.43229													0.3075	4.07887	0.0168557
4:5155197	4	5155197	5.1552	0.1104	4.29124	0.0331359
4:5993315	4	5993315	5.99331													0.1195	4.90874	0.0250321
4:6333479	4	6333479	6.33348				0.1225	4.06034	-0.0269048
4:7199821	4	7199821	7.19982	0.2871	4.29975	-0.0261275
4:8427344	4	8427344	8.42734	0.06225	5.8783	0.033027
4:10861647	4	10861647	10.8616							0.2234	4.01526	-0.0249119
4:15953521	4	15953521	15.9535													0.1991	4.11102	0.016934
4:16229140	4	16229140	16.2291							0.291	4.38589	-0.0179888
4:19372104	4	19372104	19.3721				0.2932	4.17615	0.0169906
4:19489104	4	19489104	19.4891										0.4057	4.01689	-0.0154484
4:20699318	4	20699318	20.6993							0.4795	5.09981	-0.0277569
4:25757201	4	25757201	25.7572	0.1426	4.16458	0.0295346
4:27341176	4	27341176	27.3412										0.08402	4.02205	0.0301846
4:27808937	4	27808937	27.8089							0.09631	4.44324	-0.0230655
4:29424999	4	29424999	29.425										0.3504	4.18818	-0.0173632
4:34917531	4	34917531	34.9175				0.05622	4.94613	0.0329075
5:969579	5	969579	0.969579													0.1106	4.33826	0.022071
5:3095568	5	3095568	3.09557																0.3606	4.08111	0.0171247
5:4445042	5	4445042	4.44504													0.06858	4.8093	0.0276876
5:5989318	5	5989318	5.98932				0.1145	5.37125	-0.0269699
5:5989331	5	5989331	5.98933				0.1064	4.53737	-0.0268167
5:6057782	5	6057782	6.05778				0.05221	4.40707	-0.0355391
5:6061413	5	6061413	6.06141				0.0502	4.45063	-0.0359772
5:6062031	5	6062031	6.06203				0.0502	4.23474	-0.0342764
5:6186421	5	6186421	6.18642				0.06426	4.05182	-0.0302105
5:6223844	5	6223844	6.22384				0.09036	4.64696	-0.0261935
5:6515590	5	6515590	6.51559				0.1747	5.63925	-0.0268234
5:7070300	5	7070300	7.0703	0.2871	5.25832	0.0306851
5:7078116	5	7078116	7.07812	0.3353	4.35669	0.0176879
5:7133341	5	7133341	7.13334	0.4558	4.01809	0.0160208
5:10620717	5	10620717	10.6207										0.4344	4.03779	-0.0183434
5:13551429	5	13551429	13.5514							0.1578	4.35872	-0.030458
5:14132135	5	14132135	14.1321										0.08607	4.75136	0.0353211
5:15265243	5	15265243	15.2652	0.2269	4.65056	0.02662
5:15766262	5	15766262	15.7663										0.4221	4.03158	-0.0282954
5:16190887	5	16190887	16.1909										0.2152	4.03696	0.0203711
5:16332858	5	16332858	16.3329										0.207	4.54695	0.0216074
5:16443362	5	16443362	16.4434										0.2787	4.00645	0.0217767
5:16625962	5	16625962	16.626							0.2684	4.62104	0.0213347
5:16630123	5	16630123	16.6301										0.2418	4.03045	0.0203403
5:16654973	5	16654973	16.655										0.2439	4.12436	0.0206191
5:16659095	5	16659095	16.6591										0.2008	4.26915	0.0225729
5:16659114	5	16659114	16.6591							0.4918	4.02166	0.0159262
5:16660334	5	16660334	16.6603							0.2316	4.56951	0.0231876	0.2316	4.78397	0.0227952
5:16660932	5	16660932	16.6609										0.3176	5.11901	0.0221127
5:16669365	5	16669365	16.6694										0.2398	4.03732	0.0204437
5:16676467	5	16676467	16.6765										0.2418	4.04471	0.0205448
5:16679830	5	16679830	16.6798										0.248	4.01411	0.020405
5:16685845	5	16685845	16.6858										0.2439	4.30069	0.0210946
5:16685854	5	16685854	16.6859										0.2439	4.30069	0.0210946
5:16685857	5	16685857	16.6859										0.2439	4.30069	0.0210946
5:16685881	5	16685881	16.6859										0.2418	4.25325	0.0209859
5:16687783	5	16687783	16.6878										0.2398	4.08805	0.0206038
5:16693541	5	16693541	16.6935										0.2398	4.12892	0.0206673
5:16696365	5	16696365	16.6964										0.248	4.02304	0.0203071
5:16696389	5	16696389	16.6964										0.248	4.02304	0.0203071
5:16696953	5	16696953	16.697										0.2377	4.15614	0.0208705
5:16714011	5	16714011	16.714										0.2418	4.12442	0.0208376
5:16716420	5	16716420	16.7164										0.2398	4.12892	0.0206673
5:16719083	5	16719083	16.7191										0.2439	4.06427	0.020339
5:16719087	5	16719087	16.7191										0.2439	4.06427	0.020339
5:16722079	5	16722079	16.7221										0.2828	4.4592	0.0197177
5:16722088	5	16722088	16.7221										0.2848	4.00181	0.0184942
5:16724703	5	16724703	16.7247										0.2602	4.0906	0.0199231
5:16725391	5	16725391	16.7254										0.2418	4.11816	0.0206685
5:16728816	5	16728816	16.7288										0.2561	4.10278	0.020247
5:16734043	5	16734043	16.734										0.2398	4.21063	0.020907
5:16737164	5	16737164	16.7372										0.2459	4.07764	0.0202406
5:16737190	5	16737190	16.7372										0.2459	4.17393	0.0204209
5:16737220	5	16737220	16.7372										0.2439	4.04064	0.020138
5:16743676	5	16743676	16.7437										0.2705	4.84786	0.0209559
5:16748832	5	16748832	16.7488										0.2439	4.5757	0.0220089
5:16749099	5	16749099	16.7491										0.2418	4.03359	0.0203574
5:16751597	5	16751597	16.7516										0.2336	4.50183	0.0220122
5:16769816	5	16769816	16.7698										0.2398	4.12892	0.0206673
5:16771811	5	16771811	16.7718										0.2459	4.1573	0.0203512
5:16774610	5	16774610	16.7746										0.2418	4.1874	0.020841
5:16776230	5	16776230	16.7762										0.2418	4.01126	0.0204025
5:16776243	5	16776243	16.7762										0.252	4.02639	0.0196458
5:16776600	5	16776600	16.7766										0.2418	4.03717	0.0204569
5:16776668	5	16776668	16.7767										0.2418	4.03717	0.0204569
5:16778658	5	16778658	16.7787										0.2541	4.31435	0.0205937
5:16790849	5	16790849	16.7908										0.2398	4.27956	0.0211458
5:16793894	5	16793894	16.7939										0.2459	4.15468	0.0209273
5:16794069	5	16794069	16.7941										0.2439	4.2532	0.0212071
5:16794854	5	16794854	16.7949										0.2439	4.09905	0.020598
5:16797715	5	16797715	16.7977										0.2439	4.06098	0.02047
5:16797773	5	16797773	16.7978										0.2459	4.10142	0.0204931
5:16797774	5	16797774	16.7978										0.2459	4.10142	0.0204931
5:16797777	5	16797777	16.7978										0.2459	4.10142	0.0204931
5:16803994	5	16803994	16.804										0.248	4.32764	0.0210929
5:16804317	5	16804317	16.8043										0.248	4.04688	0.0202296
5:16804990	5	16804990	16.805										0.2459	4.10508	0.0205204
5:16806147	5	16806147	16.8061										0.248	4.13861	0.0206769
5:16809935	5	16809935	16.8099										0.2439	4.14297	0.0206781
5:16811283	5	16811283	16.8113										0.248	4.36222	0.0211938
5:16811770	5	16811770	16.8118										0.2439	4.09905	0.020598
5:16814951	5	16814951	16.815										0.2377	4.07345	0.0204726
5:16816112	5	16816112	16.8161										0.2623	4.06794	0.0199475
5:16826209	5	16826209	16.8262										0.2746	4.86949	0.0223163
5:16828182	5	16828182	16.8282										0.2459	4.07735	0.0205328
5:16828612	5	16828612	16.8286										0.2459	4.03597	0.0203948
5:16842124	5	16842124	16.8421										0.252	4.24349	0.0206781
5:16842661	5	16842661	16.8427										0.2357	4.12014	0.0208306
5:16845433	5	16845433	16.8454										0.248	4.06144	0.0201573
5:16845447	5	16845447	16.8454										0.248	4.06144	0.0201573
5:16845511	5	16845511	16.8455										0.248	4.06144	0.0201573
5:16845520	5	16845520	16.8455										0.248	4.06144	0.0201573
5:16846009	5	16846009	16.846										0.25	4.2308	0.0207081
5:16851592	5	16851592	16.8516										0.2459	4.63167	0.0219827
5:16855639	5	16855639	16.8556										0.2459	4.44273	0.0211811
5:23180271	5	23180271	23.1803										0.1824	4.16329	-0.0221745
5:25210558	5	25210558	25.2106																0.1593	4.05602	0.0219025
5:27503318	5	27503318	27.5033				0.06225	4.05639	0.0422387
5:27503357	5	27503357	27.5034				0.05221	4.66707	0.0504175
5:27503720	5	27503720	27.5037				0.05422	4.08464	0.041636
5:28921475	5	28921475	28.9215				0.08233	4.31772	0.0314804
6:122667	6	122667	0.122667										0.4303	4.43899	-0.0266926
6:2803176	6	2803176	2.80318										0.1148	4.11545	0.0215224
6:8266646	6	8266646	8.26665	0.1024	4.28877	0.0306769
6:12015722	6	12015722	12.0157							0.1762	4.14508	-0.0245056
6:13863195	6	13863195	13.8632													0.07743	4.15446	0.0283034
6:16019432	6	16019432	16.0194							0.168	4.64223	0.0258894
6:17661824	6	17661824	17.6618							0.418	4.06619	-0.0166944
6:17751808	6	17751808	17.7518							0.4098	4.39258	-0.0169766
6:17751811	6	17751811	17.7518							0.4139	4.83885	-0.0179019
6:17751817	6	17751817	17.7518							0.416	4.70045	-0.0177029
6:17787973	6	17787973	17.788							0.3135	4.96491	0.0220751
6:19609870	6	19609870	19.6099							0.3484	4.59585	-0.0183013
6:20180681	6	20180681	20.1807													0.1084	5.15193	0.0275034
6:23770478	6	23770478	23.7705	0.06225	6.57476	0.0412034
6:24351066	6	24351066	24.3511																0.08186	4.0019	0.0239528
6:24398704	6	24398704	24.3987													0.05973	4.20441	0.0267479
6:24398993	6	24398993	24.399													0.06416	4.171	0.0258635
6:25762030	6	25762030	25.762										0.1311	4.25479	0.0268168
6:27517339	6	27517339	27.5173	0.3514	4.16063	0.0190593
6:27517342	6	27517342	27.5173	0.3514	4.16063	0.0190593
6:27704487	6	27704487	27.7045	0.3594	4.50149	0.0184252
6:27704512	6	27704512	27.7045	0.3635	4.45089	0.0182483
6:27706274	6	27706274	27.7063	0.2912	4.05227	0.0181504
6:27706440	6	27706440	27.7064	0.3173	4.63626	0.0181952
6:28533816	6	28533816	28.5338	0.255	4.42165	-0.0276369
7:3828647	7	3828647	3.82865																0.2235	4.069	0.016524
7:3830718	7	3830718	3.83072																0.219	4.04986	0.0166264
7:3831357	7	3831357	3.83136																0.2235	4.09369	0.0166662
7:3834738	7	3834738	3.83474																0.2257	4.09544	0.0166196
7:3834778	7	3834778	3.83478																0.2257	4.02817	0.0163952
7:3839053	7	3839053	3.83905																0.2235	4.25954	0.0169825
7:3840588	7	3840588	3.84059																0.2235	4.09968	0.0166389
7:3841680	7	3841680	3.84168																0.2235	4.11969	0.0166404
7:3841690	7	3841690	3.84169																0.2235	4.11969	0.0166404
7:3841727	7	3841727	3.84173																0.219	4.29631	0.0171478
7:3842185	7	3842185	3.84219																0.2235	4.11969	0.0166404
7:3842209	7	3842209	3.84221																0.2257	4.29436	0.0170818
7:3842976	7	3842976	3.84298																0.2345	4.22627	0.0166504
7:3843290	7	3843290	3.84329																0.2323	4.27383	0.0168053
7:3843301	7	3843301	3.8433																0.2345	4.34684	0.016946
7:3852901	7	3852901	3.8529																0.2588	4.16686	0.0160913
7:3853020	7	3853020	3.85302																0.2566	4.39483	0.0164419
7:3853028	7	3853028	3.85303																0.2566	4.39483	0.0164419
7:3853057	7	3853057	3.85306																0.2566	4.39483	0.0164419
7:3853069	7	3853069	3.85307																0.2566	4.39483	0.0164419
7:3853152	7	3853152	3.85315													0.2611	4.3723	0.0159815	0.2611	4.35925	0.0164006
7:3853191	7	3853191	3.85319													0.2588	4.05117	0.0153394	0.2588	4.2542	0.016199
7:3853260	7	3853260	3.85326																0.2566	4.39483	0.0164419
7:3853318	7	3853318	3.85332																0.2566	4.39483	0.0164419
7:3853419	7	3853419	3.85342																0.2566	4.39483	0.0164419
7:3853473	7	3853473	3.85347													0.2588	4.05117	0.0153394	0.2588	4.2542	0.016199
7:3853505	7	3853505	3.85351													0.2588	4.05117	0.0153394	0.2588	4.2542	0.016199
7:3853634	7	3853634	3.85363													0.2544	4.09552	0.0155066	0.2544	4.31608	0.0164065
7:3853648	7	3853648	3.85365													0.2544	4.09552	0.0155066	0.2544	4.31608	0.0164065
7:3853678	7	3853678	3.85368																0.2566	4.39483	0.0164419
7:3853702	7	3853702	3.8537																0.2611	4.35599	0.0162553
7:3853726	7	3853726	3.85373																0.2566	4.39483	0.0164419
7:3853801	7	3853801	3.8538																0.2588	4.15082	0.0158911
7:3853889	7	3853889	3.85389																0.2611	4.10323	0.0158239
7:3854359	7	3854359	3.85436																0.2588	4.2961	0.0161897
7:3854395	7	3854395	3.85439													0.2588	4.03744	0.015207	0.2588	4.31559	0.0162167
7:3854403	7	3854403	3.8544																0.2633	4.05471	0.0154563
7:3854415	7	3854415	3.85441																0.2611	4.3841	0.0163384
7:3854427	7	3854427	3.85443																0.2611	4.20873	0.0160135
7:3854439	7	3854439	3.85444																0.2566	4.32242	0.0162779
7:3854509	7	3854509	3.85451													0.2588	4.03744	0.015207	0.2588	4.31559	0.0162167
7:3854563	7	3854563	3.85456													0.2588	4.03744	0.015207	0.2588	4.31559	0.0162167
7:3854570	7	3854570	3.85457													0.2588	4.03744	0.015207	0.2588	4.31559	0.0162167
7:3854676	7	3854676	3.85468																0.2588	4.15082	0.0158911
7:3854707	7	3854707	3.85471																0.2566	4.39483	0.0164419
7:3854713	7	3854713	3.85471													0.2588	4.06866	0.0153287	0.2588	4.47386	0.0166014
7:3854763	7	3854763	3.85476																0.2566	4.39483	0.0164419
7:3855009	7	3855009	3.85501																0.2611	4.85537	0.0174006
7:3855120	7	3855120	3.85512																0.2611	4.18025	0.0158064
7:3855485	7	3855485	3.85548													0.2743	4.03348	0.0150957	0.2743	4.51091	0.0165042
7:3855509	7	3855509	3.85551													0.2566	4.48921	0.0164789	0.2566	4.8759	0.0177156
7:3855573	7	3855573	3.85557																0.2566	4.39483	0.0164419
7:3855690	7	3855690	3.85569																0.2566	4.39483	0.0164419
7:3855936	7	3855936	3.85594																0.2588	4.25069	0.016088
7:3855971	7	3855971	3.85597																0.2611	4.28565	0.016248
7:3856066	7	3856066	3.85607																0.2588	4.43032	0.0166019
7:3856084	7	3856084	3.85608																0.2588	4.43032	0.0166019
7:3856311	7	3856311	3.85631																0.2566	4.39483	0.0164419
7:4866356	7	4866356	4.86636										0.4877	5.54193	0.0242019
7:6298929	7	6298929	6.29893																0.2854	4.54178	0.0225222
7:6300736	7	6300736	6.30074																0.427	4.30583	0.0217189
7:6302560	7	6302560	6.30256																0.3274	4.04656	0.0217153
7:6755897	7	6755897	6.7559	0.05823	4.11103	0.0413042
7:12292576	7	12292576	12.2926													0.1969	4.14092	0.0255887
7:16213123	7	16213123	16.2131	0.4357	4.19324	-0.0265063
7:16340830	7	16340830	16.3408	0.05622	4.05689	0.0329489
7:16371972	7	16371972	16.372	0.1205	5.28566	0.0267077
7:17152484	7	17152484	17.1525													0.06195	4.00007	0.0300885
7:18844248	7	18844248	18.8442													0.1792	4.02476	0.0159768
7:25050353	7	25050353	25.0504							0.3033	4.172	-0.0212976
8:107916	8	107916	0.107916				0.3494	4.24691	0.0204137
8:127275	8	127275	0.127275				0.3554	4.11	0.0200814
8:140193	8	140193	0.140193				0.241	4.06403	0.0256579
8:171631	8	171631	0.171631				0.3916	4.13179	0.020929
8:171728	8	171728	0.171728				0.3956	4.18542	0.0209384
8:186127	8	186127	0.186127				0.4277	4.05352	0.0194102
8:1977020	8	1977020	1.97702													0.3518	4.38034	0.0193478
8:2976927	8	2976927	2.97693													0.09513	4.55299	0.0226627
8:3084378	8	3084378	3.08438	0.2028	4.14424	0.0267522
8:3441371	8	3441371	3.44137													0.3319	4.36886	-0.0278025
8:3570919	8	3570919	3.57092	0.1386	4.09793	0.0231713
8:3571502	8	3571502	3.5715	0.1406	4.49231	0.0240054
8:3571536	8	3571536	3.57154	0.1365	4.1263	0.0229823
8:3574484	8	3574484	3.57448	0.1486	4.19645	0.0229145
8:3580190	8	3580190	3.58019	0.1908	4.677	0.0225861
8:3580236	8	3580236	3.58024	0.1486	4.02362	0.0217267
8:3587717	8	3587717	3.58772	0.1506	4.02372	0.0219324
8:3589896	8	3589896	3.5899	0.1566	4.04261	0.0216326
8:3591862	8	3591862	3.59186	0.3534	5.526	0.0184182
8:3592009	8	3592009	3.59201	0.3594	5.60366	0.0184733
8:3592134	8	3592134	3.59213	0.3574	5.59351	0.0186243
8:3592620	8	3592620	3.59262	0.3594	6.17093	0.0194939
8:3592839	8	3592839	3.59284	0.3594	6.29325	0.0197645
8:3592945	8	3592945	3.59294	0.2008	4.39273	0.0203146
8:3594000	8	3594000	3.594	0.3514	4.9127	0.0174102
8:3594003	8	3594003	3.594	0.3514	4.9127	0.0174102
8:3594043	8	3594043	3.59404	0.3876	5.48277	0.0182998
8:3594061	8	3594061	3.59406	0.3554	5.32812	0.0180529
8:3595178	8	3595178	3.59518	0.3574	5.37724	0.0181051
8:3595215	8	3595215	3.59522	0.3534	5.39339	0.0181022
8:3595245	8	3595245	3.59524	0.3534	5.39339	0.0181022
8:3595279	8	3595279	3.59528	0.3474	5.34029	0.0180714
8:3595335	8	3595335	3.59533	0.3695	4.91223	0.0170343
8:3596132	8	3596132	3.59613	0.3514	5.64407	0.0185896
8:3596136	8	3596136	3.59614	0.3554	5.76718	0.0188012
8:3596675	8	3596675	3.59667	0.3574	5.5849	0.0185191
8:3596676	8	3596676	3.59668	0.3574	5.5849	0.0185191
8:3597531	8	3597531	3.59753	0.3594	5.37768	0.0181141
8:3597803	8	3597803	3.5978	0.3514	5.49504	0.0183282
8:3597820	8	3597820	3.59782	0.3514	5.49504	0.0183282
8:3598164	8	3598164	3.59816	0.3554	5.54545	0.0184105
8:3598379	8	3598379	3.59838	0.3514	5.48212	0.0182516
8:3599327	8	3599327	3.59933	0.3614	6.01378	0.0192334
8:3601095	8	3601095	3.60109	0.3574	5.6427	0.0185184
8:3601108	8	3601108	3.60111	0.3574	5.6427	0.0185184
8:3602106	8	3602106	3.60211	0.3534	5.39339	0.0181022
8:3602152	8	3602152	3.60215	0.3494	5.34384	0.0180199
8:3602448	8	3602448	3.60245	0.3574	5.69769	0.0187164
8:3602784	8	3602784	3.60278	0.3554	5.54545	0.0184105
8:3602966	8	3602966	3.60297	0.3594	5.51488	0.0182691
8:3603059	8	3603059	3.60306	0.3474	5.0097	0.0176309
8:3603124	8	3603124	3.60312	0.3534	5.1687	0.0177665
8:3603250	8	3603250	3.60325	0.3574	5.41875	0.0181604
8:3603403	8	3603403	3.6034	0.3534	5.38925	0.0181881
8:3603457	8	3603457	3.60346	0.3574	5.62696	0.0185685
8:3603464	8	3603464	3.60346	0.3514	5.74501	0.0187382
8:3603589	8	3603589	3.60359	0.3514	5.49504	0.0183282
8:3603688	8	3603688	3.60369	0.3614	5.57593	0.0182307
8:3603721	8	3603721	3.60372	0.1928	4.02253	0.0196684
8:3603838	8	3603838	3.60384	0.3514	5.49504	0.0183282
8:3603897	8	3603897	3.6039	0.3554	5.54545	0.0184105
8:3603999	8	3603999	3.604	0.3434	5.19329	0.0177558
8:3604023	8	3604023	3.60402	0.3554	5.54545	0.0184105
8:3604054	8	3604054	3.60405	0.3554	5.54545	0.0184105
8:3604291	8	3604291	3.60429	0.3474	5.50625	0.018508
8:3604332	8	3604332	3.60433	0.3574	5.52413	0.0183466
8:3604547	8	3604547	3.60455	0.3554	5.33776	0.0180144
8:3604569	8	3604569	3.60457	0.3574	5.38238	0.0181909
8:3604582	8	3604582	3.60458	0.3534	5.7205	0.0188833
8:3604648	8	3604648	3.60465	0.3534	5.36429	0.0180713
8:3604659	8	3604659	3.60466	0.3574	5.41437	0.018155
8:3604760	8	3604760	3.60476	0.3554	5.54545	0.0184105
8:3604841	8	3604841	3.60484	0.3554	5.54545	0.0184105
8:3604858	8	3604858	3.60486	0.3574	5.43968	0.018253
8:3605611	8	3605611	3.60561	0.3614	4.94555	0.0170973
8:3605615	8	3605615	3.60561	0.3614	4.94555	0.0170973
8:3605709	8	3605709	3.60571	0.3675	4.0616	0.0154123
8:3605717	8	3605717	3.60572	0.3614	4.11979	0.0155308
8:3605848	8	3605848	3.60585	0.3695	4.75024	0.0167591
8:3605919	8	3605919	3.60592	0.3554	4.83812	0.0171024
8:3605931	8	3605931	3.60593	0.4177	4.0088	0.0153232
8:3605964	8	3605964	3.60596	0.3454	4.96042	0.0178545
8:3606002	8	3606002	3.606	0.3373	4.55743	0.0174013
8:3606069	8	3606069	3.60607	0.4076	4.15516	0.0157842
8:3606102	8	3606102	3.6061	0.3896	4.28598	0.0160727
8:3606107	8	3606107	3.60611	0.3896	4.48431	0.0164851
8:3606168	8	3606168	3.60617	0.3574	4.71354	0.0166751
8:3606280	8	3606280	3.60628	0.3554	4.85118	0.0169736
8:3606413	8	3606413	3.60641	0.3494	5.15886	0.0176618
8:3606516	8	3606516	3.60652	0.3715	4.99111	0.0169575
8:3610290	8	3610290	3.61029	0.3635	4.90229	0.0170701
8:3611325	8	3611325	3.61132	0.3635	4.90229	0.0170701
8:3611382	8	3611382	3.61138	0.3534	4.974	0.0173129
8:3611718	8	3611718	3.61172	0.3655	4.85612	0.016987
8:3612026	8	3612026	3.61203	0.3655	4.78225	0.0168221
8:3612075	8	3612075	3.61207	0.3655	4.78225	0.0168221
8:3612910	8	3612910	3.61291	0.3715	4.56427	0.0163015
8:3613045	8	3613045	3.61305	0.3695	4.94761	0.0170131
8:3613152	8	3613152	3.61315	0.3594	4.8906	0.017087
8:3613536	8	3613536	3.61354	0.3594	5.08301	0.0173798
8:3614070	8	3614070	3.61407	0.3635	4.90229	0.0170701
8:3614980	8	3614980	3.61498	0.3715	4.77445	0.0166835
8:3615097	8	3615097	3.6151	0.3695	4.67474	0.0166643
8:3615280	8	3615280	3.61528	0.3675	4.79631	0.0169069
8:3616247	8	3616247	3.61625	0.3735	5.10036	0.0173416
8:3618906	8	3618906	3.61891	0.3775	5.15718	0.0172642
8:3619579	8	3619579	3.61958	0.3795	4.36696	0.0158397
8:3621846	8	3621846	3.62185	0.3795	4.4351	0.0160013
8:3625326	8	3625326	3.62533	0.3795	4.34588	0.0157114
8:3626302	8	3626302	3.6263	0.1867	4.49099	0.0223637
8:3626684	8	3626684	3.62668	0.3835	4.01459	0.0150857
8:3626943	8	3626943	3.62694	0.2791	4.16604	0.0186734
8:3627391	8	3627391	3.62739	0.3795	4.27307	0.0156841
8:3627419	8	3627419	3.62742	0.3695	4.46754	0.0163004
8:3627500	8	3627500	3.6275	0.3835	4.425	0.0160033
8:3627642	8	3627642	3.62764	0.3695	4.36587	0.0160379
8:3627669	8	3627669	3.62767	0.3795	4.27307	0.0156841
8:3627731	8	3627731	3.62773	0.3715	4.33946	0.015873
8:3627947	8	3627947	3.62795	0.3775	4.07517	0.0153263
8:3628305	8	3628305	3.62831	0.3795	4.27307	0.0156841
8:3628837	8	3628837	3.62884	0.3815	4.36184	0.015815
8:3629150	8	3629150	3.62915	0.3815	4.01864	0.0151972
8:3630688	8	3630688	3.63069	0.3795	4.03871	0.015151
8:3630769	8	3630769	3.63077	0.3715	4.20371	0.0155704
8:3630862	8	3630862	3.63086	0.3916	4.60573	0.0162167
8:3630960	8	3630960	3.63096	0.3735	4.42808	0.0159998
8:3631324	8	3631324	3.63132	0.3815	4.36184	0.015815
8:3631498	8	3631498	3.6315	0.3815	4.36184	0.015815
8:3632835	8	3632835	3.63284	0.3855	4.18259	0.0154907
8:3633093	8	3633093	3.63309	0.3795	4.28142	0.0158083
8:3633666	8	3633666	3.63367	0.3855	4.72721	0.0166244
8:3636187	8	3636187	3.63619	0.3795	4.27307	0.0156841
8:3637263	8	3637263	3.63726	0.3795	4.27307	0.0156841
8:3637814	8	3637814	3.63781	0.3835	4.10723	0.0153861
8:3637875	8	3637875	3.63788	0.3855	4.37286	0.0159773
8:3638493	8	3638493	3.63849	0.3795	4.27307	0.0156841
8:3638827	8	3638827	3.63883	0.3815	4.37277	0.015902
8:3645644	8	3645644	3.64564	0.4016	4.20755	0.0154755
8:3645797	8	3645797	3.6458	0.3996	4.22329	0.0154949
8:3648288	8	3648288	3.64829	0.4036	4.25542	0.0154304
8:3658662	8	3658662	3.65866	0.4096	4.05785	0.0151968
8:3777680	8	3777680	3.77768	0.2149	4.95714	0.02272
8:6117289	8	6117289	6.11729							0.2172	5.02209	-0.0298951
8:6570198	8	6570198	6.5702													0.115	4.53152	0.0377801
8:7411569	8	7411569	7.41157																0.4204	4.39734	0.0203343
8:8319903	8	8319903	8.3199													0.1527	4.09199	0.0256961
8:20161063	8	20161063	20.1611													0.05973	4.29395	0.0333395
8:23317056	8	23317056	23.3171				0.2811	4.09774	-0.0198639
8:23617237	8	23617237	23.6172				0.05422	4.94755	-0.039088
8:25539044	8	25539044	25.539				0.1004	4.0218	-0.0292007
9:3489304	9	3489304	3.4893				0.1145	4.0933	-0.0253979
9:4773521	9	4773521	4.77352													0.1394	4.06454	0.0177846
9:4942432	9	4942432	4.94243										0.168	4.01399	-0.0268312
9:6471665	9	6471665	6.47166							0.1639	4.04947	0.0246035
9:7877679	9	7877679	7.87768				0.1345	4.15407	0.0241331
9:9611181	9	9611181	9.61118							0.2008	4.55484	0.0238222
9:9629045	9	9629045	9.62904							0.2357	4.07351	0.0172782
9:9644707	9	9644707	9.64471													0.323	4.14876	0.0148563
9:9647132	9	9647132	9.64713													0.3341	4.14035	0.0149285
9:9647504	9	9647504	9.6475													0.3363	4.08316	0.0148073
9:9647556	9	9647556	9.64756													0.3319	4.18193	0.0149319
9:9647622	9	9647622	9.64762													0.323	4.28462	0.015147
9:9649862	9	9649862	9.64986													0.3319	4.18193	0.0149319
9:9650009	9	9650009	9.65001													0.3319	4.07576	0.0147085
9:9650021	9	9650021	9.65002													0.3319	4.07576	0.0147085
9:9650081	9	9650081	9.65008													0.3363	4.03125	0.0145483
9:9650114	9	9650114	9.65011													0.3319	4.18193	0.0149319
9:9650117	9	9650117	9.65012													0.3319	4.18193	0.0149319
9:9650240	9	9650240	9.65024													0.3319	4.18193	0.0149319
9:9650289	9	9650289	9.65029													0.3319	4.18193	0.0149319
9:9650365	9	9650365	9.65037													0.3319	4.18193	0.0149319
9:9650372	9	9650372	9.65037													0.3319	4.18193	0.0149319
9:9650409	9	9650409	9.65041													0.3319	4.18193	0.0149319
9:9650421	9	9650421	9.65042													0.3319	4.18193	0.0149319
9:9651550	9	9651550	9.65155													0.3341	4.32473	0.0152083
9:9651555	9	9651555	9.65156													0.3363	4.14291	0.0148319
9:9651557	9	9651557	9.65156													0.3363	4.2055	0.014967
9:9651709	9	9651709	9.65171													0.3363	4.40248	0.0152468
9:9651786	9	9651786	9.65179													0.3341	4.0355	0.0146237
9:9651881	9	9651881	9.65188													0.3341	4.16141	0.014859
9:9652123	9	9652123	9.65212													0.3363	4.40117	-0.0211579
9:9652470	9	9652470	9.65247													0.3407	4.1958	0.0149906
9:9652739	9	9652739	9.65274													0.3319	4.18193	0.0149319
9:9652740	9	9652740	9.65274													0.3319	4.18193	0.0149319
9:9652752	9	9652752	9.65275													0.3319	4.18193	0.0149319
9:9652805	9	9652805	9.65281													0.3363	4.13891	0.0148497
9:9652899	9	9652899	9.6529													0.3341	4.15743	0.0149045
9:9652923	9	9652923	9.65292													0.3407	4.35346	0.0151112
9:9652929	9	9652929	9.65293													0.3119	4.13438	0.0149261
9:9652932	9	9652932	9.65293													0.3142	4.08504	0.0148801
9:9652971	9	9652971	9.65297													0.3341	4.15743	0.0149045
9:9652997	9	9652997	9.653													0.3341	4.06449	0.0146886
9:9653048	9	9653048	9.65305													0.3341	4.06449	0.0146886
9:9653157	9	9653157	9.65316													0.3319	4.18193	0.0149319
9:9653200	9	9653200	9.6532													0.3341	4.03063	0.0146447
9:9653283	9	9653283	9.65328													0.3341	4.03063	0.0146447
9:9653511	9	9653511	9.65351													0.3363	4.0303	0.0146062
9:9653884	9	9653884	9.65388													0.3407	4.34368	0.0152185
9:9653962	9	9653962	9.65396													0.3385	4.20022	0.0149339
9:9655095	9	9655095	9.65509													0.3341	4.06449	0.0146886
9:9655269	9	9655269	9.65527													0.3319	4.18193	0.0149319
9:9655288	9	9655288	9.65529													0.3319	4.18193	0.0149319
9:9655297	9	9655297	9.6553													0.3319	4.18193	0.0149319
9:9655304	9	9655304	9.6553													0.3319	4.18193	0.0149319
9:9655346	9	9655346	9.65535													0.3341	4.06449	0.0146886
9:9655367	9	9655367	9.65537													0.3341	4.06449	0.0146886
9:9655393	9	9655393	9.65539													0.3341	4.06449	0.0146886
9:9655406	9	9655406	9.65541													0.3341	4.06449	0.0146886
9:9655425	9	9655425	9.65542													0.3341	4.06449	0.0146886
9:9655451	9	9655451	9.65545													0.3319	4.18193	0.0149319
9:9655548	9	9655548	9.65555													0.3341	4.06449	0.0146886
9:9655590	9	9655590	9.65559													0.3341	4.11403	0.014797
9:9655602	9	9655602	9.6556													0.3341	4.06449	0.0146886
9:9655613	9	9655613	9.65561													0.3407	4.03858	0.0146021
9:9655673	9	9655673	9.65567													0.3319	4.18193	0.0149319
9:9655709	9	9655709	9.65571													0.3341	4.36776	0.0152727
9:9655713	9	9655713	9.65571													0.3319	4.18193	0.0149319
9:9655761	9	9655761	9.65576													0.3363	4.06219	0.0146654
9:9655800	9	9655800	9.6558													0.3341	4.07211	0.0146628
9:9655801	9	9655801	9.6558													0.3341	4.07211	0.0146628
9:9655812	9	9655812	9.65581													0.3319	4.18193	0.0149319
9:9655833	9	9655833	9.65583													0.3319	4.18193	0.0149319
9:9655851	9	9655851	9.65585													0.3319	4.18193	0.0149319
9:9655903	9	9655903	9.6559													0.3341	4.07211	0.0146628
9:9655965	9	9655965	9.65597													0.3363	4.2305	0.0149996
9:9656000	9	9656000	9.656													0.3363	4.2305	0.0149996
9:9656013	9	9656013	9.65601													0.3385	4.03192	0.0145536
9:9656027	9	9656027	9.65603													0.3385	4.13762	0.0148235
9:9656165	9	9656165	9.65616													0.3341	4.14956	0.014852
9:9656171	9	9656171	9.65617													0.3341	4.14956	0.014852
9:9656185	9	9656185	9.65619													0.3319	4.18193	0.0149319
9:9656247	9	9656247	9.65625													0.3319	4.18193	0.0149319
9:9656253	9	9656253	9.65625													0.3319	4.18193	0.0149319
9:9656257	9	9656257	9.65626													0.3319	4.18193	0.0149319
9:9656273	9	9656273	9.65627													0.3341	4.04765	0.0146569
9:9656287	9	9656287	9.65629													0.3341	4.04765	0.0146569
9:9656291	9	9656291	9.65629													0.3341	4.04765	0.0146569
9:9656368	9	9656368	9.65637													0.3363	4.39577	0.0154416
9:9656371	9	9656371	9.65637													0.3341	4.14956	0.014852
9:9656374	9	9656374	9.65637													0.3341	4.14956	0.014852
9:9656416	9	9656416	9.65642													0.3319	4.18193	0.0149319
9:9656417	9	9656417	9.65642													0.3319	4.18193	0.0149319
9:9656430	9	9656430	9.65643													0.3208	4.52372	0.0158394
9:9656450	9	9656450	9.65645													0.3319	4.18193	0.0149319
9:9656460	9	9656460	9.65646													0.3319	4.18193	0.0149319
9:9656471	9	9656471	9.65647													0.3319	4.18193	0.0149319
9:9656479	9	9656479	9.65648													0.3319	4.18193	0.0149319
9:9656498	9	9656498	9.6565													0.3341	4.06449	0.0146886
9:9656507	9	9656507	9.65651													0.3341	4.06449	0.0146886
9:9656511	9	9656511	9.65651													0.3341	4.06449	0.0146886
9:9656516	9	9656516	9.65652													0.3341	4.06449	0.0146886
9:9656519	9	9656519	9.65652													0.3385	4.14844	0.0148467
9:9656529	9	9656529	9.65653													0.3363	4.02506	0.0146011
9:9656564	9	9656564	9.65656													0.3341	4.06449	0.0146886
9:9656572	9	9656572	9.65657													0.3341	4.06449	0.0146886
9:9656628	9	9656628	9.65663													0.3319	4.18193	0.0149319
9:9656772	9	9656772	9.65677													0.3319	4.18193	0.0149319
9:9656779	9	9656779	9.65678													0.3341	4.49599	0.0155253
9:9656830	9	9656830	9.65683													0.3341	4.49599	0.0155253
9:9656852	9	9656852	9.65685													0.3363	4.50465	0.0155448
9:9656858	9	9656858	9.65686													0.3363	4.50465	0.0155448
9:9656882	9	9656882	9.65688													0.3341	4.19051	0.0149524
9:9656903	9	9656903	9.6569													0.3363	4.10707	0.0147803
9:9656944	9	9656944	9.65694													0.3341	4.09803	0.0147575
9:9656964	9	9656964	9.65696													0.3341	4.09803	0.0147575
9:9656968	9	9656968	9.65697													0.3341	4.09803	0.0147575
9:9657013	9	9657013	9.65701													0.3319	4.18193	0.0149319
9:9657022	9	9657022	9.65702													0.3319	4.18193	0.0149319
9:9657036	9	9657036	9.65704													0.3319	4.18193	0.0149319
9:9657128	9	9657128	9.65713													0.3385	4.04256	0.0146589
9:9657157	9	9657157	9.65716													0.3363	4.03399	0.0146377
9:9657223	9	9657223	9.65722													0.3319	4.86927	0.0162394
9:9657231	9	9657231	9.65723													0.3363	4.4794	0.0154458
9:9657245	9	9657245	9.65724													0.3363	4.47577	0.0153787
9:9657249	9	9657249	9.65725													0.3363	4.47577	0.0153787
9:9657262	9	9657262	9.65726													0.3341	4.21007	0.0150252
9:9657269	9	9657269	9.65727													0.3363	4.06469	0.0146097
9:9657270	9	9657270	9.65727													0.3319	4.18193	0.0149319
9:9657511	9	9657511	9.65751													0.3341	4.03465	0.0145918
9:9657528	9	9657528	9.65753													0.3341	4.15393	0.0147975
9:9657881	9	9657881	9.65788													0.3341	4.05384	0.0146352
9:9657909	9	9657909	9.65791													0.3319	4.18193	0.0149319
9:9657950	9	9657950	9.65795													0.3274	4.11337	0.0148817
9:9657955	9	9657955	9.65795													0.3274	4.11337	0.0148817
9:9658786	9	9658786	9.65879													0.3319	4.18193	0.0149319
9:9658893	9	9658893	9.65889													0.3319	4.18193	0.0149319
9:9658894	9	9658894	9.65889													0.3319	4.18193	0.0149319
9:9659050	9	9659050	9.65905													0.3319	4.18193	0.0149319
9:9659116	9	9659116	9.65912													0.3319	4.18193	0.0149319
9:9661225	9	9661225	9.66122													0.3319	4.18193	0.0149319
9:9661818	9	9661818	9.66182													0.3319	4.09967	0.0147783
9:9661947	9	9661947	9.66195													0.3341	4.16141	0.014859
9:9662127	9	9662127	9.66213													0.1726	4.43043	0.0198985
9:9663240	9	9663240	9.66324													0.3341	4.16141	0.014859
9:9663258	9	9663258	9.66326													0.3252	4.06076	0.0146814
9:9663290	9	9663290	9.66329													0.3341	4.16141	0.014859
9:9663303	9	9663303	9.6633													0.3363	4.27466	0.0150183
9:9664352	9	9664352	9.66435													0.3341	4.23479	0.0150392
9:9664911	9	9664911	9.66491													0.3341	4.06449	0.0146886
9:9665014	9	9665014	9.66501													0.3341	4.17041	0.0149444
9:9665556	9	9665556	9.66556													0.3407	4.22398	0.014834
9:9665934	9	9665934	9.66593													0.3319	4.18193	0.0149319
9:9666626	9	9666626	9.66663													0.396	4.49227	0.0153335
9:9666694	9	9666694	9.66669													0.3341	4.25975	0.0151142
9:9667670	9	9667670	9.66767													0.3385	4.15148	0.0147783
9:9668351	9	9668351	9.66835													0.3319	4.18193	0.0149319
9:9668561	9	9668561	9.66856													0.3319	4.18193	0.0149319
9:9668590	9	9668590	9.66859													0.3319	4.18193	0.0149319
9:9668675	9	9668675	9.66868													0.3319	4.18193	0.0149319
9:9668830	9	9668830	9.66883													0.3319	4.18193	0.0149319
9:9668901	9	9668901	9.6689													0.3319	4.18193	0.0149319
9:9668994	9	9668994	9.66899													0.3341	4.11712	0.0147551
9:9669164	9	9669164	9.66916													0.3319	4.18193	0.0149319
9:9669201	9	9669201	9.6692													0.3341	4.12559	0.0148003
9:11750080	9	11750080	11.7501										0.07787	4.20306	-0.0360319
9:11750115	9	11750115	11.7501										0.06352	4.58598	-0.0399814
9:12737098	9	12737098	12.7371																0.3606	4.0243	-0.0171369
9:12910439	9	12910439	12.9104													0.292	4.05991	0.0171308	0.292	4.41283	0.018447
9:15418620	9	15418620	15.4186													0.4845	4.26596	0.0415116
9:16606725	9	16606725	16.6067							0.1414	4.1514	-0.0239637
9:19068931	9	19068931	19.0689	0.4056	4.02526	-0.0276442
9:19101299	9	19101299	19.1013													0.06416	4.11227	0.0273085
9:19251912	9	19251912	19.2519				0.06024	4.32834	0.0312543
9:19252087	9	19252087	19.2521				0.06024	4.32834	0.0312543
9:19252314	9	19252314	19.2523				0.06024	4.32834	0.0312543
9:19256265	9	19256265	19.2563				0.06024	4.32834	0.0312543
9:19256581	9	19256581	19.2566				0.06024	4.32834	0.0312543
9:19256971	9	19256971	19.257				0.06225	4.32834	0.0312543
9:19257104	9	19257104	19.2571				0.06024	4.32834	0.0312543
9:19257121	9	19257121	19.2571				0.06024	4.32834	0.0312543
9:19257894	9	19257894	19.2579				0.06627	4.39097	0.0306078
9:19257993	9	19257993	19.258				0.06024	4.32834	0.0312543
9:19258318	9	19258318	19.2583				0.06024	4.32834	0.0312543
9:19258732	9	19258732	19.2587				0.06024	4.32834	0.0312543
9:19258944	9	19258944	19.2589				0.06024	4.32834	0.0312543
9:19258969	9	19258969	19.259				0.06024	4.32834	0.0312543
9:19259096	9	19259096	19.2591				0.06024	4.32834	0.0312543
9:19259911	9	19259911	19.2599				0.06225	4.32834	0.0312543
9:19260035	9	19260035	19.26				0.06024	4.32834	0.0312543
9:19260039	9	19260039	19.26				0.06024	4.32834	0.0312543
9:19260045	9	19260045	19.26				0.06225	4.24842	0.0305285
9:19260046	9	19260046	19.26				0.06024	4.32834	0.0312543
9:19260061	9	19260061	19.2601				0.06024	4.32834	0.0312543
9:19260076	9	19260076	19.2601				0.06024	4.32834	0.0312543
9:19260283	9	19260283	19.2603				0.06426	4.52572	0.0304165
9:19261231	9	19261231	19.2612				0.06024	4.32834	0.0312543
9:19261294	9	19261294	19.2613				0.06024	4.32834	0.0312543
9:19261742	9	19261742	19.2617				0.06024	4.32834	0.0312543
9:19261759	9	19261759	19.2618				0.06225	4.32834	0.0312543
9:19262398	9	19262398	19.2624				0.06024	4.32834	0.0312543
9:19262443	9	19262443	19.2624				0.06024	4.32834	0.0312543
9:19263253	9	19263253	19.2633				0.06024	4.32834	0.0312543
9:19263715	9	19263715	19.2637				0.06024	4.32834	0.0312543
9:19263945	9	19263945	19.2639				0.06225	4.31452	0.0308456
9:19264668	9	19264668	19.2647				0.05823	4.6445	0.0335413
9:19264740	9	19264740	19.2647				0.05823	4.6445	0.0335413
9:19265075	9	19265075	19.2651				0.06225	4.20518	0.0304934
9:19265334	9	19265334	19.2653				0.05823	4.6445	0.0335413
9:19265711	9	19265711	19.2657				0.05823	4.6445	0.0335413
9:19265826	9	19265826	19.2658				0.05823	4.6445	0.0335413
9:19266340	9	19266340	19.2663				0.05823	4.6445	0.0335413
9:19267608	9	19267608	19.2676				0.06225	4.32834	0.0312543
9:19267614	9	19267614	19.2676				0.06024	4.32834	0.0312543
9:19270785	9	19270785	19.2708				0.06225	4.32834	0.0312543
9:19270809	9	19270809	19.2708				0.06225	4.46937	0.0314654
9:19271011	9	19271011	19.271				0.06225	4.3137	0.0308131
9:19271752	9	19271752	19.2718				0.06225	4.25405	0.0307334
9:19271873	9	19271873	19.2719				0.06024	4.32834	0.0312543
9:19272331	9	19272331	19.2723				0.06225	4.00764	0.0296991
9:19273416	9	19273416	19.2734				0.06426	4.32834	0.0312543
9:19274030	9	19274030	19.274				0.06426	4.32834	0.0312543
9:19274179	9	19274179	19.2742				0.06024	4.16607	0.0310823							0.0531	4.08065	0.029496
9:19274295	9	19274295	19.2743				0.06024	4.16607	0.0310823							0.0531	4.52966	0.0315368
9:19274474	9	19274474	19.2745				0.06024	4.16607	0.0310823							0.0531	4.52966	0.0315368
9:19274583	9	19274583	19.2746				0.06024	4.16607	0.0310823							0.0531	4.52966	0.0315368
9:19274863	9	19274863	19.2749				0.06024	4.16607	0.0310823							0.0531	4.52966	0.0315368
9:19274878	9	19274878	19.2749													0.05752	4.05501	0.0289754
9:19276373	9	19276373	19.2764				0.06024	4.16607	0.0310823							0.0531	4.52966	0.0315368
9:19276518	9	19276518	19.2765													0.05531	4.28074	0.0300356
9:19276797	9	19276797	19.2768				0.06024	4.16607	0.0310823							0.0531	4.52966	0.0315368
9:19277000	9	19277000	19.277				0.06024	4.16607	0.0310823							0.0531	4.52966	0.0315368
9:19277190	9	19277190	19.2772				0.06024	4.16607	0.0310823							0.0531	4.52966	0.0315368
9:19278221	9	19278221	19.2782				0.06024	4.16607	0.0310823							0.0531	4.52966	0.0315368
9:19278289	9	19278289	19.2783				0.06024	4.16607	0.0310823							0.0531	4.52966	0.0315368
9:19278475	9	19278475	19.2785				0.06225	4.16607	0.0310823							0.05531	4.41246	0.030564
9:19278626	9	19278626	19.2786				0.06024	4.16607	0.0310823							0.0531	4.52966	0.0315368
9:19279280	9	19279280	19.2793				0.06225	4.16607	0.0310823							0.0531	4.52966	0.0315368
9:19279299	9	19279299	19.2793				0.06426	4.29645	0.0312396							0.05531	4.42036	0.0306697
9:19279406	9	19279406	19.2794				0.06426	4.3259	0.0309275
9:19279475	9	19279475	19.2795				0.06024	4.16607	0.0310823							0.0531	4.52966	0.0315368
9:19279643	9	19279643	19.2796				0.06024	4.16607	0.0310823							0.0531	4.52966	0.0315368
9:19282180	9	19282180	19.2822				0.06024	4.16607	0.0310823							0.0531	4.52966	0.0315368
9:19282535	9	19282535	19.2825				0.06225	4.16607	0.0310823							0.05531	4.41246	0.030564
9:19282565	9	19282565	19.2826				0.06225	4.16607	0.0310823							0.05531	4.41246	0.030564
9:19286498	9	19286498	19.2865				0.06627	4.55877	0.0322973							0.05973	4.26689	0.0283323
9:19286675	9	19286675	19.2867				0.06024	4.16607	0.0310823							0.0531	4.52966	0.0315368
9:19287113	9	19287113	19.2871				0.06024	4.16607	0.0310823							0.0531	4.52966	0.0315368
9:19287344	9	19287344	19.2873													0.05531	4.13135	0.0296729
9:19287569	9	19287569	19.2876													0.05531	4.13135	0.0296729
9:19289616	9	19289616	19.2896				0.06024	4.16607	0.0310823							0.0531	4.52966	0.0315368
9:19292083	9	19292083	19.2921				0.05823	4.54074	0.0325387
9:19292377	9	19292377	19.2924				0.05622	4.27275	0.0318867
9:19295248	9	19295248	19.2952				0.05622	4.27275	0.0318867
9:19296357	9	19296357	19.2964													0.05531	4.09813	0.0294554
9:19296617	9	19296617	19.2966													0.05531	4.77234	0.0324344
9:19296811	9	19296811	19.2968				0.06024	4.16607	0.0310823							0.0531	4.52966	0.0315368
9:19296912	9	19296912	19.2969				0.06024	4.16607	0.0310823							0.0531	4.52966	0.0315368
9:19296931	9	19296931	19.2969				0.06426	4.13266	0.0301878							0.05752	4.67045	0.0310902
9:19297337	9	19297337	19.2973				0.06225	4.25793	0.0310764							0.05531	4.35711	0.0304126
9:19297393	9	19297393	19.2974				0.06225	4.25793	0.0310764							0.05531	4.35711	0.0304126
9:19297529	9	19297529	19.2975				0.06426	4.11587	0.0302671							0.05752	4.6915	0.0313268
9:19298113	9	19298113	19.2981				0.06024	4.16607	0.0310823							0.0531	4.52966	0.0315368
9:19298768	9	19298768	19.2988				0.06024	4.16607	0.0310823							0.0531	4.52966	0.0315368
9:19299143	9	19299143	19.2991				0.06426	4.11588	0.0303935							0.05752	4.32086	0.0301564
9:19299967	9	19299967	19.3				0.05221	4.00003	0.0308806
9:19300273	9	19300273	19.3003				0.06024	4.16607	0.0310823							0.0531	4.52966	0.0315368
9:19300309	9	19300309	19.3003				0.06024	4.16607	0.0310823							0.0531	4.52966	0.0315368
9:19300769	9	19300769	19.3008				0.06024	4.16607	0.0310823							0.0531	4.52966	0.0315368
9:19301030	9	19301030	19.301													0.05531	4.39508	0.0307062
9:19301505	9	19301505	19.3015				0.0743	4.09783	0.0304356
9:19302109	9	19302109	19.3021				0.06024	4.16607	0.0310823							0.0531	4.52966	0.0315368
9:19303041	9	19303041	19.303				0.06024	4.16607	0.0310823							0.0531	4.52966	0.0315368
9:19303874	9	19303874	19.3039													0.05088	4.76127	0.0331241
9:19304352	9	19304352	19.3044													0.05752	4.5799	0.031416
9:19306192	9	19306192	19.3062				0.06024	4.16607	0.0310823							0.0531	4.52966	0.0315368
9:19306303	9	19306303	19.3063				0.06225	4.16607	0.0310823							0.05531	4.41246	0.030564
9:19307163	9	19307163	19.3072				0.06225	4.16607	0.0310823							0.05531	4.6016	0.031753
9:19307896	9	19307896	19.3079													0.05531	4.27863	0.0301598
9:19308518	9	19308518	19.3085				0.06225	4.16607	0.0310823							0.0531	4.52966	0.0315368
9:19309543	9	19309543	19.3095				0.06024	4.16607	0.0310823							0.0531	4.52966	0.0315368
9:19309691	9	19309691	19.3097				0.06024	4.16607	0.0310823							0.0531	4.52966	0.0315368
9:19310427	9	19310427	19.3104													0.05752	4.31385	0.0297506
9:19337580	9	19337580	19.3376				0.07831	6.02788	0.0345988
9:19351086	9	19351086	19.3511				0.06426	5.76149	0.0360844
9:19354072	9	19354072	19.3541				0.06426	5.76149	0.0360844
9:19354356	9	19354356	19.3544				0.06426	5.76149	0.0360844
9:19354453	9	19354453	19.3545				0.06627	5.43706	0.0345863
9:19354988	9	19354988	19.355				0.06426	5.76149	0.0360844
9:19355170	9	19355170	19.3552				0.06426	5.76149	0.0360844
9:19355184	9	19355184	19.3552				0.07831	6.02788	0.0345988							0.05531	4.15816	0.0298909
9:19355387	9	19355387	19.3554				0.06225	5.76149	0.0360844
9:19355408	9	19355408	19.3554				0.06426	5.14818	0.0338013
9:19355839	9	19355839	19.3558				0.06627	6.32606	0.0361677
9:19356011	9	19356011	19.356				0.06827	5.50083	0.0342072
9:19361400	9	19361400	19.3614				0.07831	6.02788	0.0345988							0.05531	4.15816	0.0298909
9:19410896	9	19410896	19.4109				0.06827	5.09403	0.0334528
9:19442097	9	19442097	19.4421													0.05973	4.79354	0.0298419
9:19442105	9	19442105	19.4421													0.05973	4.79354	0.0298419
9:19452686	9	19452686	19.4527													0.07301	4.92499	0.0268444
9:19453224	9	19453224	19.4532													0.05531	4.06178	0.0269994
9:19463772	9	19463772	19.4638													0.05752	5.04028	0.0313394
9:19464305	9	19464305	19.4643													0.0531	4.65012	0.0309336
9:19464561	9	19464561	19.4646													0.0531	4.65012	0.0309336
9:19466450	9	19466450	19.4664													0.05531	4.25913	0.0292385
9:19467024	9	19467024	19.467													0.05752	4.41916	0.029553
9:19468102	9	19468102	19.4681													0.05752	4.10114	0.0273409
9:19472604	9	19472604	19.4726													0.0531	4.65012	0.0309336
9:19472721	9	19472721	19.4727													0.0531	4.65012	0.0309336
9:19477650	9	19477650	19.4777													0.0531	4.65012	0.0309336
9:19478449	9	19478449	19.4784													0.0531	4.65012	0.0309336
9:19478727	9	19478727	19.4787													0.0531	4.65012	0.0309336
9:19480456	9	19480456	19.4805													0.05752	4.66691	0.030405
9:19481341	9	19481341	19.4813													0.0531	4.65012	0.0309336
9:19482189	9	19482189	19.4822													0.0531	4.65012	0.0309336
9:19482213	9	19482213	19.4822													0.0531	4.65012	0.0309336
9:19482398	9	19482398	19.4824													0.0531	4.65012	0.0309336
9:19482426	9	19482426	19.4824													0.0531	4.65012	0.0309336
9:19482816	9	19482816	19.4828													0.05531	4.31241	0.0292922
9:19482933	9	19482933	19.4829													0.0531	4.65012	0.0309336
9:19482997	9	19482997	19.483													0.05088	4.47131	0.031531
9:19483179	9	19483179	19.4832													0.05531	4.48351	0.0300213
9:19484430	9	19484430	19.4844													0.0531	4.65012	0.0309336
9:19486291	9	19486291	19.4863													0.0531	4.65012	0.0309336
9:19487947	9	19487947	19.4879													0.0531	4.65012	0.0309336
9:19488512	9	19488512	19.4885													0.0531	4.65012	0.0309336
9:19488549	9	19488549	19.4885													0.0531	4.65012	0.0309336
9:19488962	9	19488962	19.489													0.0531	4.65012	0.0309336
9:19489080	9	19489080	19.4891													0.05531	5.0051	0.0317246
9:19489518	9	19489518	19.4895													0.0531	4.65012	0.0309336
9:19489524	9	19489524	19.4895													0.0531	4.65012	0.0309336
9:19489542	9	19489542	19.4895													0.0531	4.65012	0.0309336
9:19489568	9	19489568	19.4896													0.0531	4.65012	0.0309336
9:19489582	9	19489582	19.4896													0.0531	4.65012	0.0309336
9:19489663	9	19489663	19.4897													0.0531	4.65012	0.0309336
9:19489803	9	19489803	19.4898													0.0531	4.65012	0.0309336
9:19489846	9	19489846	19.4898													0.0531	4.65012	0.0309336
9:19489858	9	19489858	19.4899													0.0531	4.65012	0.0309336
9:19489953	9	19489953	19.49													0.0531	4.65012	0.0309336
9:19490834	9	19490834	19.4908													0.0531	4.65012	0.0309336
9:19491029	9	19491029	19.491													0.0531	4.65012	0.0309336
9:19491034	9	19491034	19.491													0.0531	4.65012	0.0309336
9:19491206	9	19491206	19.4912													0.0531	4.65012	0.0309336
9:19491526	9	19491526	19.4915													0.0531	4.65012	0.0309336
9:19492108	9	19492108	19.4921													0.05531	4.26358	0.0291206
9:19492200	9	19492200	19.4922													0.05752	4.52235	0.0296841
9:19492782	9	19492782	19.4928													0.0531	4.65012	0.0309336
9:19492870	9	19492870	19.4929													0.05531	4.67089	0.030502
9:19492887	9	19492887	19.4929													0.05531	4.53135	0.0301618
9:19492944	9	19492944	19.4929													0.05531	4.67089	0.030502
9:19496583	9	19496583	19.4966													0.05531	4.41882	0.0296271
9:19496855	9	19496855	19.4969													0.0531	4.65012	0.0309336
9:19500193	9	19500193	19.5002													0.05531	4.38488	0.0295085
9:19502844	9	19502844	19.5028													0.0531	4.65012	0.0309336
9:19503015	9	19503015	19.503													0.05531	4.3038	0.0291882
9:19503114	9	19503114	19.5031													0.0531	4.65012	0.0309336
9:19506938	9	19506938	19.5069													0.05531	4.28434	0.0291075
9:19508050	9	19508050	19.5081													0.05531	4.14535	0.0286616
9:19508485	9	19508485	19.5085													0.0531	4.65012	0.0309336
9:19508998	9	19508998	19.509													0.05531	4.26358	0.0291206
9:19513138	9	19513138	19.5131													0.05531	4.79096	0.0311727
9:19516457	9	19516457	19.5165													0.0531	4.65012	0.0309336
9:19516536	9	19516536	19.5165													0.05531	4.91521	0.0313697
9:19516552	9	19516552	19.5166													0.0531	4.65012	0.0309336
9:19518051	9	19518051	19.5181													0.0531	4.65012	0.0309336
9:19518405	9	19518405	19.5184													0.0531	4.65012	0.0309336
9:19518851	9	19518851	19.5189													0.05088	5.28273	0.0336318
9:19518901	9	19518901	19.5189													0.0531	4.65012	0.0309336
9:19518972	9	19518972	19.519													0.0531	4.65012	0.0309336
9:19520859	9	19520859	19.5209				0.0743	4.76972	0.0321449
9:19521397	9	19521397	19.5214													0.09071	4.48747	0.0238389
9:19521735	9	19521735	19.5217													0.0885	4.76907	0.0248361
9:19524013	9	19524013	19.524													0.09071	4.51506	0.0241008
9:19524084	9	19524084	19.5241													0.09292	4.39154	0.0234363
9:19528008	9	19528008	19.528													0.08407	4.08404	0.0232005
9:19528396	9	19528396	19.5284													0.1106	6.22453	0.0277718
9:19528564	9	19528564	19.5286													0.09956	4.93907	0.0247277
9:19530333	9	19530333	19.5303													0.0885	4.76907	0.0248361
9:19530821	9	19530821	19.5308													0.0885	4.76907	0.0248361
9:19531766	9	19531766	19.5318													0.0885	4.11608	0.0233144
9:19534997	9	19534997	19.535													0.0885	4.76907	0.0248361
9:19535137	9	19535137	19.5351													0.0885	4.76907	0.0248361
9:19535361	9	19535361	19.5354													0.09071	4.82046	0.0247574
9:19536423	9	19536423	19.5364													0.09071	4.48272	0.0238497
9:19538558	9	19538558	19.5386													0.0885	4.76907	0.0248361
9:19540282	9	19540282	19.5403													0.09071	5.21549	0.0258739
9:19540442	9	19540442	19.5404													0.09071	4.17425	0.0229881
9:19541238	9	19541238	19.5412													0.09071	4.69753	0.0243835
9:19541254	9	19541254	19.5413													0.09071	4.69753	0.0243835
9:19541277	9	19541277	19.5413													0.0885	4.70338	0.0246492
9:19541351	9	19541351	19.5414													0.0885	4.76907	0.0248361
9:19542070	9	19542070	19.5421													0.09071	4.51506	0.0241008
9:19542911	9	19542911	19.5429													0.0885	4.76907	0.0248361
9:19543357	9	19543357	19.5434													0.0531	4.65012	0.0309336
9:19544385	9	19544385	19.5444													0.09071	4.9872	0.0252076
9:19544894	9	19544894	19.5449				0.07028	4.06819	0.031043
9:19545141	9	19545141	19.5451													0.0885	4.76907	0.0248361
9:19545653	9	19545653	19.5457													0.0885	4.76907	0.0248361
9:19545726	9	19545726	19.5457													0.0885	4.76907	0.0248361
9:19546884	9	19546884	19.5469													0.0885	4.76907	0.0248361
9:19547135	9	19547135	19.5471													0.0885	4.76907	0.0248361
9:19549126	9	19549126	19.5491													0.09071	4.65117	0.0243051
9:19551634	9	19551634	19.5516													0.0531	4.65012	0.0309336
9:19552623	9	19552623	19.5526													0.05088	4.87354	0.0326444
9:19552778	9	19552778	19.5528													0.09071	4.26513	0.0232049
9:19553828	9	19553828	19.5538													0.05531	4.67564	0.0307533
9:19553859	9	19553859	19.5539													0.05531	4.67564	0.0307533
9:19562029	9	19562029	19.562													0.05088	4.51719	0.0310471
9:19565822	9	19565822	19.5658													0.0885	4.76907	0.0248361
9:19566955	9	19566955	19.567													0.0885	4.76907	0.0248361
9:19569257	9	19569257	19.5693													0.0885	4.76907	0.0248361
9:19570194	9	19570194	19.5702													0.09071	4.69753	0.0243835
9:19573553	9	19573553	19.5736													0.0885	4.76907	0.0248361
9:19586699	9	19586699	19.5867													0.09513	4.39891	0.0227591
9:19587091	9	19587091	19.5871													0.09292	4.12459	0.022107
9:19588009	9	19588009	19.588													0.0531	4.65012	0.0309336
9:19588038	9	19588038	19.588													0.0531	4.65012	0.0309336
9:19588042	9	19588042	19.588													0.0531	4.65012	0.0309336
9:19588149	9	19588149	19.5881													0.0531	4.65012	0.0309336
9:19588215	9	19588215	19.5882													0.0531	4.37364	0.0305068
9:19588345	9	19588345	19.5883													0.0531	4.65012	0.0309336
9:19589192	9	19589192	19.5892													0.05531	4.51541	0.0300186
9:19589449	9	19589449	19.5894													0.05752	4.71466	0.0303189
9:19590501	9	19590501	19.5905													0.0531	4.65012	0.0309336
9:19590988	9	19590988	19.591													0.05531	4.51541	0.0300186
9:19592004	9	19592004	19.592													0.0531	4.65012	0.0309336
9:19592653	9	19592653	19.5927													0.0531	4.65012	0.0309336
9:19592967	9	19592967	19.593				0.05622	4.32479	0.0344747
9:19594276	9	19594276	19.5943													0.09513	4.43733	0.023012
9:19595169	9	19595169	19.5952													0.09735	4.07038	0.0213719
9:19595616	9	19595616	19.5956													0.09735	4.07038	0.0213719
9:19595926	9	19595926	19.5959													0.09735	4.07038	0.0213719
9:19596072	9	19596072	19.5961													0.09735	4.07038	0.0213719
9:19596349	9	19596349	19.5963													0.09735	4.07038	0.0213719
9:19596384	9	19596384	19.5964													0.09735	4.07038	0.0213719
9:19598352	9	19598352	19.5984				0.08233	4.04832	0.0285234
9:19615765	9	19615765	19.6158				0.05221	5.95977	0.0459987
9:19620664	9	19620664	19.6207				0.1084	4.07777	0.025556
9:19621864	9	19621864	19.6219				0.09036	6.10208	0.0335275
9:19627580	9	19627580	19.6276				0.09036	5.44425	0.0312354
9:19628591	9	19628591	19.6286				0.09036	5.52057	0.0315927
9:19629065	9	19629065	19.6291				0.09237	5.37365	0.0301527
9:19629792	9	19629792	19.6298				0.09438	5.47303	0.0301107
9:19629851	9	19629851	19.6299				0.1004	5.82968	0.0316342
9:19630151	9	19630151	19.6302				0.1124	5.48094	0.0295692
9:19630199	9	19630199	19.6302				0.1185	4.47761	0.0254547
9:19630804	9	19630804	19.6308				0.1104	6.00291	0.0314876
9:19631069	9	19631069	19.6311				0.1004	5.82968	0.0316342
9:19631332	9	19631332	19.6313				0.1145	5.84213	0.0303058
9:19631669	9	19631669	19.6317				0.1004	5.82968	0.0316342
9:19633399	9	19633399	19.6334				0.1084	5.18712	0.0283638
9:19633411	9	19633411	19.6334				0.1064	5.18712	0.0283638
9:19633721	9	19633721	19.6337				0.1145	5.04466	0.0283223
9:19634592	9	19634592	19.6346				0.1044	5.60533	0.0309319
9:19634602	9	19634602	19.6346				0.1165	5.28209	0.0289726
9:19634630	9	19634630	19.6346				0.1044	6.09913	0.032339
9:19634693	9	19634693	19.6347				0.1024	5.51294	0.0307112
9:19635704	9	19635704	19.6357				0.1747	4.32274	0.0234077
9:19635712	9	19635712	19.6357				0.1747	4.32274	0.0234077
9:19635836	9	19635836	19.6358				0.05422	5.58894	0.0436655
9:19635878	9	19635878	19.6359				0.1847	4.16668	0.0224308
9:19636112	9	19636112	19.6361				0.1787	4.01045	0.0221433
9:19636269	9	19636269	19.6363				0.1707	4.4268	0.0237509
9:19636414	9	19636414	19.6364				0.1747	4.13102	0.0229074
9:19636593	9	19636593	19.6366				0.1787	4.06163	0.022344
9:19636933	9	19636933	19.6369				0.1747	4.17069	0.0228282
9:19637222	9	19637222	19.6372				0.1747	4.13102	0.0229074
9:19637496	9	19637496	19.6375				0.1727	4.32274	0.0234077
9:19637532	9	19637532	19.6375				0.1787	4.3169	0.0234495
9:19637665	9	19637665	19.6377				0.1687	4.03095	0.0231554
9:19637704	9	19637704	19.6377				0.1727	4.06197	0.0232316
9:19637977	9	19637977	19.638				0.1727	4.32274	0.0234077
9:19638629	9	19638629	19.6386				0.1747	4.13102	0.0229074
9:19640868	9	19640868	19.6409				0.1747	4.50571	0.0237798
9:19646313	9	19646313	19.6463				0.05823	4.72545	0.0371121
9:19648510	9	19648510	19.6485				0.05422	6.27704	0.0463511
9:19666786	9	19666786	19.6668				0.05221	5.95977	0.0459987
9:19667216	9	19667216	19.6672				0.05221	5.95977	0.0459987
9:19667974	9	19667974	19.668				0.05622	6.46101	0.0461609
9:19670724	9	19670724	19.6707				0.05823	6.04877	0.0422396
9:19671823	9	19671823	19.6718				0.05221	5.95977	0.0459987
9:19679806	9	19679806	19.6798				0.05221	5.95977	0.0459987
9:19681258	9	19681258	19.6813				0.05422	5.30894	0.0424464
9:19681465	9	19681465	19.6815				0.05221	5.95977	0.0459987
9:19681965	9	19681965	19.682				0.05823	5.44371	0.0413126
9:19683198	9	19683198	19.6832				0.05422	5.95997	0.045252
9:19716654	9	19716654	19.7167				0.1225	4.10815	0.0229086
9:19722593	9	19722593	19.7226				0.05622	4.22163	0.0388925
9:19722639	9	19722639	19.7226				0.05823	4.57762	0.0378171
9:19780883	9	19780883	19.7809				0.07631	4.14751	0.029485
9:19780960	9	19780960	19.781				0.0743	4.05907	0.0294796
9:19790374	9	19790374	19.7904				0.1365	4.19794	0.0220387
9:19791149	9	19791149	19.7911				0.1506	4.01032	0.0209274
9:19794790	9	19794790	19.7948	0.4719	4.59582	-0.0285051
9:19851842	9	19851842	19.8518				0.1305	4.93969	0.0298742
9:20216446	9	20216446	20.2164													0.3606	5.05665	0.0202445
9:20216508	9	20216508	20.2165							0.334	4.1539	0.0226161
9:20216547	9	20216547	20.2165													0.3319	4.73278	0.0209387
9:20216569	9	20216569	20.2166													0.323	4.14689	0.0203222
9:20227647	9	20227647	20.2276							0.3115	4.55781	0.0230896
9:20227658	9	20227658	20.2277							0.3074	4.05111	0.0221255
9:20248916	9	20248916	20.2489													0.1106	4.66969	0.0336384
9:20283456	9	20283456	20.2835				0.07831	4.16648	0.03146
9:20289437	9	20289437	20.2894																0.1571	4.8583	0.0220046
9:20302473	9	20302473	20.3025													0.3938	4.89355	-0.0261342
9:20311070	9	20311070	20.3111				0.08032	4.28706	0.0273233
9:20323945	9	20323945	20.3239													0.135	4.35121	0.0212824
9:21167752	9	21167752	21.1678													0.3075	4.38052	0.0192681
9:21167851	9	21167851	21.1679													0.3164	4.57799	0.0194613
9:21167917	9	21167917	21.1679													0.3075	4.10922	0.0182075
9:21168141	9	21168141	21.1681													0.3075	4.01814	0.017929
9:21168233	9	21168233	21.1682													0.3009	4.26069	0.018617
9:21168241	9	21168241	21.1682													0.3075	4.10922	0.0182075
9:21168287	9	21168287	21.1683													0.3119	4.79595	0.0199805
9:21168318	9	21168318	21.1683													0.3053	4.25518	0.018681
9:21168329	9	21168329	21.1683													0.3075	4.30159	0.0186683
9:21168412	9	21168412	21.1684													0.3009	4.10862	0.0183564
9:21168805	9	21168805	21.1688													0.2965	4.10867	0.018792
9:21169014	9	21169014	21.169													0.2965	4.10867	0.018792
9:21169020	9	21169020	21.169													0.2965	4.10867	0.018792
9:21169247	9	21169247	21.1692													0.3075	4.31459	0.0195034
9:21169445	9	21169445	21.1694													0.292	4.25242	0.0195778
9:21169703	9	21169703	21.1697													0.2942	4.08669	0.0190223
9:21169952	9	21169952	21.17													0.292	4.25242	0.0195778
9:21169953	9	21169953	21.17													0.3053	4.48112	0.020067
9:21169993	9	21169993	21.17													0.292	4.25242	0.0195778
9:21170022	9	21170022	21.17													0.292	4.25242	0.0195778
9:21170224	9	21170224	21.1702													0.2942	4.40416	0.0198713
9:21170366	9	21170366	21.1704													0.2898	4.14718	0.0191421
9:21170440	9	21170440	21.1704													0.2898	4.316	0.0196372
9:21170451	9	21170451	21.1705													0.2898	4.316	0.0196372
9:21170489	9	21170489	21.1705													0.292	4.52771	0.0200433
9:21170700	9	21170700	21.1707													0.3075	4.2235	0.0191766
9:21171018	9	21171018	21.171													0.292	4.07626	0.0191382
9:21171436	9	21171436	21.1714													0.3142	4.05392	0.017836
9:21173788	9	21173788	21.1738													0.2942	4.43017	0.0199727
9:21173792	9	21173792	21.1738													0.3075	4.66168	0.0204496
9:21173938	9	21173938	21.1739													0.2942	4.05556	0.0190754
9:21174085	9	21174085	21.1741													0.292	4.33183	0.0197299
9:21174429	9	21174429	21.1744													0.3031	4.54621	0.020125
9:21174920	9	21174920	21.1749													0.2942	4.09248	0.0190211
9:21175120	9	21175120	21.1751													0.2942	4.09248	0.0190211
9:21175483	9	21175483	21.1755													0.3097	4.0156	0.0187156
9:21175788	9	21175788	21.1758													0.2544	4.52352	0.0197353
9:21175904	9	21175904	21.1759													0.2942	4.09248	0.0190211
9:21176362	9	21176362	21.1764													0.292	4.25242	0.0195778
9:21176398	9	21176398	21.1764													0.3053	4.48112	0.020067
9:21176469	9	21176469	21.1765													0.2965	4.00841	0.0187979
9:21176612	9	21176612	21.1766													0.2588	4.4525	0.0196095
9:21176710	9	21176710	21.1767													0.2544	4.01326	0.0185727
9:21176728	9	21176728	21.1767													0.2942	4.09248	0.0190211
9:21176761	9	21176761	21.1768													0.3075	4.31459	0.0195034
9:21176980	9	21176980	21.177													0.3075	4.31459	0.0195034
9:21178882	9	21178882	21.1789													0.2987	4.57112	0.0199714
9:21178918	9	21178918	21.1789													0.3164	4.86759	0.020704
9:21178969	9	21178969	21.179													0.3053	4.57766	0.0200537
9:21179005	9	21179005	21.179													0.3097	4.80636	0.0205579
9:21179057	9	21179057	21.1791													0.3009	4.67855	0.0203181
9:21179574	9	21179574	21.1796													0.3053	4.48112	0.020067
9:21179744	9	21179744	21.1797													0.2965	4.82871	0.020591
9:21180579	9	21180579	21.1806													0.2854	4.01192	0.0190624
9:21180647	9	21180647	21.1806													0.2854	4.01192	0.0190624
9:21180717	9	21180717	21.1807													0.2854	4.01192	0.0190624
9:21206477	9	21206477	21.2065	0.249	4.08914	0.0215497
9:21271818	9	21271818	21.2718													0.2522	4.28665	0.0196575
9:21271840	9	21271840	21.2718													0.2522	4.28665	0.0196575
9:21271910	9	21271910	21.2719													0.2522	4.28665	0.0196575
9:21272949	9	21272949	21.2729													0.25	4.14814	0.0194228
9:21272966	9	21272966	21.273													0.2522	4.51012	0.0200765
9:21273168	9	21273168	21.2732													0.2522	4.09359	0.0191802
9:21273822	9	21273822	21.2738													0.2522	4.08035	0.0193361
9:21274508	9	21274508	21.2745													0.2544	4.03274	0.0191143
9:21275176	9	21275176	21.2752													0.2522	4.08035	0.0193361
9:21275229	9	21275229	21.2752													0.2522	4.08035	0.0193361
9:21276368	9	21276368	21.2764													0.2566	4.31817	0.0197889
9:21276433	9	21276433	21.2764													0.2566	4.31817	0.0197889
9:21277642	9	21277642	21.2776													0.2522	4.08035	0.0193361
9:21277845	9	21277845	21.2778													0.2522	4.08035	0.0193361
9:21278141	9	21278141	21.2781													0.2544	4.01371	0.0192524
9:21279051	9	21279051	21.2791													0.2522	4.08035	0.0193361
9:21279481	9	21279481	21.2795													0.2522	4.08035	0.0193361
9:21280939	9	21280939	21.2809													0.2522	4.08035	0.0193361
9:21281248	9	21281248	21.2812													0.2765	4.56179	0.0213023
9:21281264	9	21281264	21.2813													0.25	4.14814	0.0194228
9:21281265	9	21281265	21.2813													0.25	4.14814	0.0194228
9:21281318	9	21281318	21.2813													0.2544	4.3	0.0199878
9:21281328	9	21281328	21.2813													0.2544	4.3	0.0199878
9:21282122	9	21282122	21.2821													0.2522	4.08035	0.0193361
9:21282207	9	21282207	21.2822													0.25	4.12609	0.018883
9:21282650	9	21282650	21.2827													0.2522	4.08035	0.0193361
9:21283004	9	21283004	21.283													0.2522	4.33076	0.0197162
9:21283163	9	21283163	21.2832													0.2522	4.08035	0.0193361
9:21283164	9	21283164	21.2832													0.2522	4.08035	0.0193361
9:21283656	9	21283656	21.2837													0.25	4.14814	0.0194228
9:21283931	9	21283931	21.2839													0.2566	4.02049	0.0186216
9:21283991	9	21283991	21.284													0.25	4.14814	0.0194228
9:21284028	9	21284028	21.284													0.2522	4.30736	0.0197357
9:21284502	9	21284502	21.2845													0.2566	4.08108	0.0190203
9:21284610	9	21284610	21.2846													0.2611	4.48311	0.0199704
9:21285048	9	21285048	21.285													0.2588	4.11881	0.0191478
9:21285122	9	21285122	21.2851													0.2588	4.57554	0.0204327
9:21285202	9	21285202	21.2852													0.2566	4.11388	0.019114
9:21285213	9	21285213	21.2852													0.2611	4.35725	0.0195935
9:21285226	9	21285226	21.2852													0.25	4.14814	0.0194228
9:21285263	9	21285263	21.2853													0.2544	4.48297	0.0200434
9:21285294	9	21285294	21.2853													0.3142	4.14885	0.0184188
9:21285298	9	21285298	21.2853													0.2566	4.74626	0.0204606
9:21285316	9	21285316	21.2853													0.2566	4.74626	0.0204606
9:21285338	9	21285338	21.2853													0.2633	4.38796	0.0194199
9:21285662	9	21285662	21.2857													0.2522	4.51012	0.0200765
9:21286075	9	21286075	21.2861													0.2633	4.44105	0.0198057
9:21286097	9	21286097	21.2861													0.2611	4.87388	0.0209638
9:21286100	9	21286100	21.2861													0.2633	4.63124	0.02029
9:21286255	9	21286255	21.2863													0.2611	4.0104	0.0190706
9:21286466	9	21286466	21.2865													0.2522	4.08035	0.0193361
9:21286740	9	21286740	21.2867													0.2544	4.32457	0.0198164
9:21286757	9	21286757	21.2868													0.2588	4.32661	0.0196117
9:21286795	9	21286795	21.2868													0.2566	4.69163	0.0204542
9:21286800	9	21286800	21.2868													0.2611	4.36954	0.0198662
9:21286925	9	21286925	21.2869													0.2588	4.51655	0.0198731
9:21287007	9	21287007	21.287													0.2566	4.69163	0.0204542
9:21287026	9	21287026	21.287													0.2522	4.08035	0.0193361
9:21287191	9	21287191	21.2872													0.2611	4.7438	0.0203191
9:21287437	9	21287437	21.2874													0.25	4.14814	0.0194228
9:21287462	9	21287462	21.2875													0.25	4.14814	0.0194228
9:21287652	9	21287652	21.2877													0.2522	4.08035	0.0193361
9:21287689	9	21287689	21.2877													0.2522	4.08035	0.0193361
9:21287717	9	21287717	21.2877													0.2544	4.25062	0.0197182
9:21287855	9	21287855	21.2879													0.2544	4.47219	0.0198583
9:21287939	9	21287939	21.2879													0.25	4.14814	0.0194228
9:21287945	9	21287945	21.2879													0.25	4.14814	0.0194228
9:21287954	9	21287954	21.288													0.25	4.14814	0.0194228
9:21288124	9	21288124	21.2881													0.2522	4.08035	0.0193361
9:21288196	9	21288196	21.2882													0.25	4.14814	0.0194228
9:21288412	9	21288412	21.2884													0.25	4.14814	0.0194228
9:21288522	9	21288522	21.2885													0.25	4.14814	0.0194228
9:21288625	9	21288625	21.2886													0.25	4.14814	0.0194228
9:21289397	9	21289397	21.2894													0.2522	4.51012	0.0200765
9:21289451	9	21289451	21.2895													0.3142	4.14885	0.0184188
9:21289661	9	21289661	21.2897													0.2544	4.38317	0.019852
9:21289770	9	21289770	21.2898													0.2544	4.12652	0.019412
9:21289776	9	21289776	21.2898													0.2544	4.12652	0.019412
9:21289873	9	21289873	21.2899													0.25	4.14814	0.0194228
9:21289880	9	21289880	21.2899													0.25	4.14814	0.0194228
9:21289893	9	21289893	21.2899													0.25	4.14814	0.0194228
9:21289907	9	21289907	21.2899													0.2522	4.51012	0.0200765
9:21290024	9	21290024	21.29													0.25	4.14814	0.0194228
9:21290027	9	21290027	21.29													0.25	4.14814	0.0194228
9:21290078	9	21290078	21.2901													0.2566	4.58187	0.0199091
9:21290112	9	21290112	21.2901													0.2588	4.74091	0.0201943
9:21290122	9	21290122	21.2901													0.3186	4.22817	0.0183297
9:21290125	9	21290125	21.2901													0.3186	4.22817	0.0183297
9:21290180	9	21290180	21.2902													0.25	4.14814	0.0194228
9:21290224	9	21290224	21.2902													0.25	4.14814	0.0194228
9:21290386	9	21290386	21.2904													0.25	4.14814	0.0194228
9:21290415	9	21290415	21.2904													0.2566	4.52308	0.0205435
9:21290446	9	21290446	21.2904													0.25	4.14814	0.0194228
9:21290531	9	21290531	21.2905													0.2522	4.08035	0.0193361
9:21290699	9	21290699	21.2907													0.25	4.14814	0.0194228
9:21290827	9	21290827	21.2908													0.2522	4.08035	0.0193361
9:21290960	9	21290960	21.291													0.25	4.14814	0.0194228
9:21290962	9	21290962	21.291													0.25	4.14814	0.0194228
9:21290982	9	21290982	21.291													0.25	4.14814	0.0194228
9:21291009	9	21291009	21.291													0.25	4.14814	0.0194228
9:21291243	9	21291243	21.2912													0.2566	4.60378	0.0204139
9:21291270	9	21291270	21.2913													0.2566	4.0754	0.0191906
9:21291290	9	21291290	21.2913													0.2566	4.0754	0.0191906
9:21291456	9	21291456	21.2915													0.2522	4.08035	0.0193361
9:21292114	9	21292114	21.2921													0.2544	4.01105	0.0192033
9:21292352	9	21292352	21.2924													0.2522	4.08035	0.0193361
9:21292370	9	21292370	21.2924													0.2522	4.08035	0.0193361
9:21293088	9	21293088	21.2931													0.2522	4.08035	0.0193361
9:21293221	9	21293221	21.2932													0.2544	4.06944	0.0192155
9:21293553	9	21293553	21.2936													0.25	4.14814	0.0194228
9:21293955	9	21293955	21.294													0.2522	4.08035	0.0193361
9:21294094	9	21294094	21.2941													0.2544	4.44023	0.0199938
9:21294452	9	21294452	21.2945													0.2566	4.27	0.0194068
9:21299817	9	21299817	21.2998													0.2677	4.17731	0.0186703
9:21303611	9	21303611	21.3036													0.2633	4.05366	0.0188473
9:21309347	9	21309347	21.3093													0.2611	4.12684	0.0191251
10:5903395	10	5903395	5.90339																0.396	4.36708	0.020063
10:10127516	10	10127516	10.1275	0.1024	4.05173	0.0281462
10:10218505	10	10218505	10.2185	0.09839	4.75714	0.0292935
10:13534775	10	13534775	13.5348										0.09631	4.13665	-0.0328063
10:14800872	10	14800872	14.8009	0.07631	4.59665	0.0363575										0.07522	4.07328	0.0287235
10:17244896	10	17244896	17.2449										0.3299	4.59325	-0.0252336
10:17956986	10	17956986	17.957				0.1426	4.47522	-0.0217762
10:17957045	10	17957045	17.957				0.1365	4.27189	-0.0214837
10:17957156	10	17957156	17.9572				0.1365	4.18699	-0.0210276
10:17957316	10	17957316	17.9573				0.1345	4.24105	-0.0214566
10:17958801	10	17958801	17.9588				0.1325	4.01858	-0.0209444
10:17958835	10	17958835	17.9588				0.1325	4.01858	-0.0209444
10:17959129	10	17959129	17.9591				0.1325	4.01858	-0.0209444
10:17964815	10	17964815	17.9648				0.1426	4.47522	-0.0217762
10:17964864	10	17964864	17.9649				0.1426	4.47522	-0.0217762
10:17964881	10	17964881	17.9649				0.1345	4.14872	-0.0212468
10:17964918	10	17964918	17.9649				0.1426	4.47522	-0.0217762
10:17965017	10	17965017	17.965				0.1466	4.86193	-0.0223418
10:17965040	10	17965040	17.965				0.1345	4.26139	-0.0215141
10:17965103	10	17965103	17.9651				0.1345	4.14872	-0.0212468
10:17965193	10	17965193	17.9652				0.1426	4.47522	-0.0217762
10:17965202	10	17965202	17.9652				0.1446	4.3621	-0.0214553
10:17965370	10	17965370	17.9654				0.1365	4.01948	-0.0208047
10:17965401	10	17965401	17.9654				0.1466	4.35767	-0.0210443
10:17965421	10	17965421	17.9654				0.1365	4.24169	-0.0212267
10:17965525	10	17965525	17.9655				0.1426	4.32991	-0.0213661
10:17965630	10	17965630	17.9656				0.1466	4.45556	-0.021598
10:17965659	10	17965659	17.9657				0.1365	4.15073	-0.0212577
10:17965679	10	17965679	17.9657				0.1486	4.37753	-0.0213041
10:17965734	10	17965734	17.9657				0.1345	4.14872	-0.0212468
10:17965770	10	17965770	17.9658				0.1426	4.47522	-0.0217762
10:17965881	10	17965881	17.9659				0.1345	4.14872	-0.0212468
10:17967025	10	17967025	17.967				0.1446	4.51154	-0.0215485
10:17967036	10	17967036	17.967				0.1446	4.51154	-0.0215485
10:17967101	10	17967101	17.9671				0.1486	4.51154	-0.0215485
10:17967144	10	17967144	17.9671				0.1446	4.51154	-0.0215485
10:17967284	10	17967284	17.9673				0.1365	4.18699	-0.0210276
10:17967306	10	17967306	17.9673				0.1365	4.18699	-0.0210276
10:17967312	10	17967312	17.9673				0.1365	4.18699	-0.0210276
10:17967346	10	17967346	17.9673				0.1446	4.51154	-0.0215485
10:17967370	10	17967370	17.9674				0.1446	4.51154	-0.0215485
10:17967723	10	17967723	17.9677				0.1446	4.51154	-0.0215485
10:17968093	10	17968093	17.9681				0.1486	4.47976	-0.0212022
10:17968553	10	17968553	17.9686				0.1325	4.16608	-0.0215271
10:17969520	10	17969520	17.9695				0.1446	4.51154	-0.0215485
10:17969960	10	17969960	17.97				0.1305	4.3451	-0.0222344
10:17970286	10	17970286	17.9703				0.1345	4.14872	-0.0212468
10:17970641	10	17970641	17.9706				0.1446	4.52994	-0.0215234
10:17971502	10	17971502	17.9715				0.1426	4.47522	-0.0217762
10:17971531	10	17971531	17.9715				0.1446	4.77091	-0.0225079
10:17972344	10	17972344	17.9723				0.1446	4.6181	-0.0220421
10:17972613	10	17972613	17.9726				0.1466	4.83085	-0.022562
10:17973063	10	17973063	17.9731				0.1325	4.01858	-0.0209444
10:17973259	10	17973259	17.9733				0.1446	4.81895	-0.0226737
10:17973296	10	17973296	17.9733				0.1426	4.47522	-0.0217762
10:17973473	10	17973473	17.9735				0.1345	4.08772	-0.0210609
10:17973682	10	17973682	17.9737				0.1426	4.47522	-0.0217762
10:17973930	10	17973930	17.9739				0.1325	4.35854	-0.0221209
10:17974004	10	17974004	17.974				0.1386	4.34645	-0.021716
10:17974005	10	17974005	17.974				0.1466	4.70065	-0.0223454
10:17974020	10	17974020	17.974				0.1466	4.70065	-0.0223454
10:17974067	10	17974067	17.9741				0.1345	4.14872	-0.0212468
10:17974080	10	17974080	17.9741				0.1345	4.14872	-0.0212468
10:17974291	10	17974291	17.9743				0.1345	4.14872	-0.0212468
10:17974316	10	17974316	17.9743				0.1345	4.14872	-0.0212468
10:17974483	10	17974483	17.9745				0.1506	4.49063	-0.0215338
10:17974497	10	17974497	17.9745				0.1506	4.49063	-0.0215338
10:17974531	10	17974531	17.9745				0.1365	4.15073	-0.0212577
10:17974603	10	17974603	17.9746				0.1446	4.81895	-0.0226737
10:17974883	10	17974883	17.9749				0.1426	4.34676	-0.0215122
10:17975499	10	17975499	17.9755				0.1386	4.11142	-0.0206934
10:17975768	10	17975768	17.9758				0.1486	5.00049	-0.0227744
10:17976859	10	17976859	17.9769				0.1466	4.37417	-0.0214975
10:17976985	10	17976985	17.977				0.1325	4.01858	-0.0209444
10:17977221	10	17977221	17.9772				0.1345	4.14872	-0.0212468
10:17977350	10	17977350	17.9774				0.1406	4.34214	-0.0214875
10:17977604	10	17977604	17.9776				0.1606	4.12998	-0.0196136
10:17978132	10	17978132	17.9781				0.1406	4.34214	-0.0214875
10:17978520	10	17978520	17.9785				0.1325	4.01858	-0.0209444
10:17978601	10	17978601	17.9786				0.1426	4.47522	-0.0217762
10:17978737	10	17978737	17.9787				0.1446	4.23802	-0.0210719
10:17979441	10	17979441	17.9794				0.1345	4.14872	-0.0212468
10:17980070	10	17980070	17.9801				0.1345	4.14872	-0.0212468
10:17980405	10	17980405	17.9804				0.1325	4.01858	-0.0209444
10:17981239	10	17981239	17.9812				0.1345	4.14872	-0.0212468
10:17983097	10	17983097	17.9831				0.1446	4.06692	-0.0205562
10:17985514	10	17985514	17.9855				0.1345	4.14872	-0.0212468
10:17986050	10	17986050	17.986				0.1446	4.70328	-0.022345
10:17986093	10	17986093	17.9861				0.1365	4.35647	-0.0217566
10:17986216	10	17986216	17.9862				0.1365	4.45234	-0.0219658
10:17986568	10	17986568	17.9866				0.1506	4.31745	-0.0209027
10:17986611	10	17986611	17.9866				0.1345	4.14872	-0.0212468
10:17986674	10	17986674	17.9867				0.1466	4.403	-0.0212035
10:17986675	10	17986675	17.9867				0.1386	4.08264	-0.0206781
10:17986783	10	17986783	17.9868				0.1325	4.01858	-0.0209444
10:17986822	10	17986822	17.9868				0.1305	4.09207	-0.0213863
10:17986990	10	17986990	17.987				0.1506	4.01423	-0.019912
10:17987032	10	17987032	17.987				0.1466	4.32267	-0.0211116
10:17987033	10	17987033	17.987				0.1365	4.35647	-0.0217566
10:17987402	10	17987402	17.9874				0.1345	4.14872	-0.0212468
10:17987520	10	17987520	17.9875				0.1365	4.31695	-0.0216906
10:17987527	10	17987527	17.9875				0.1486	4.60332	-0.021951
10:17987667	10	17987667	17.9877				0.1325	4.01858	-0.0209444
10:17987758	10	17987758	17.9878				0.1345	4.39335	-0.0218681
10:17988419	10	17988419	17.9884				0.1365	4.18699	-0.0210276
10:17988555	10	17988555	17.9886				0.1446	4.01239	-0.0204655
10:17988748	10	17988748	17.9887				0.1345	4.14872	-0.0212468
10:17988993	10	17988993	17.989				0.1365	4.18699	-0.0210276
10:17989430	10	17989430	17.9894				0.1446	4.51154	-0.0215485
10:17989677	10	17989677	17.9897				0.1446	4.51154	-0.0215485
10:17989699	10	17989699	17.9897				0.1365	4.18699	-0.0210276
10:17989842	10	17989842	17.9898				0.1426	4.47522	-0.0217762
10:17989889	10	17989889	17.9899				0.1426	4.47522	-0.0217762
10:17990194	10	17990194	17.9902				0.1365	4.18699	-0.0210276
10:17990278	10	17990278	17.9903				0.1506	4.436	-0.0212044
10:17990477	10	17990477	17.9905				0.1446	4.24065	-0.0210695
10:17990670	10	17990670	17.9907				0.1305	4.04363	-0.0213138
10:17991210	10	17991210	17.9912				0.1345	4.43576	-0.022208
10:17991218	10	17991218	17.9912				0.1345	4.43576	-0.022208
10:17991269	10	17991269	17.9913				0.1365	4.35647	-0.0217566
10:17991835	10	17991835	17.9918				0.1345	4.14872	-0.0212468
10:17992124	10	17992124	17.9921				0.1486	4.2257	-0.0207492
10:17992354	10	17992354	17.9924				0.1426	4.47522	-0.0217762
10:17994122	10	17994122	17.9941				0.1446	4.81831	-0.0226638
10:17994311	10	17994311	17.9943				0.1386	4.47522	-0.0217762
10:17994334	10	17994334	17.9943				0.1386	4.47522	-0.0217762
10:17994381	10	17994381	17.9944				0.1365	4.69096	-0.0226225
10:17995006	10	17995006	17.995				0.1365	4.34214	-0.0214875
10:18185715	10	18185715	18.1857													0.05531	4.92076	0.0364642
11:175761	11	175761	0.175761													0.3673	4.28405	0.0141366
11:8942567	11	8942567	8.94257	0.4076	4.16411	-0.0291334
11:8942591	11	8942591	8.94259	0.3655	4.1816	-0.0296731
11:8942604	11	8942604	8.9426										0.3607	4.71128	-0.0298873
11:8942608	11	8942608	8.94261										0.3463	4.56263	-0.0286614
11:9254115	11	9254115	9.25412				0.08032	4.04213	-0.0266306
11:9676319	11	9676319	9.67632				0.3353	4.53124	-0.0199332
11:9717856	11	9717856	9.71786				0.0743	4.17283	-0.032683
11:10156035	11	10156035	10.156										0.05328	5.12465	0.044109
11:10156036	11	10156036	10.156										0.05328	5.12465	0.044109
11:10671956	11	10671956	10.672													0.2389	4.83908	0.0213919
11:10716198	11	10716198	10.7162													0.1659	4.04062	0.0239628
11:10722257	11	10722257	10.7223													0.1593	4.18851	0.0247507
11:10723994	11	10723994	10.724													0.1615	4.0166	0.0240093
11:10726709	11	10726709	10.7267													0.1704	4.06543	0.023148
11:10726879	11	10726879	10.7269													0.1881	4.16634	0.023787
11:10726900	11	10726900	10.7269													0.1792	4.6095	0.0253355
11:10726984	11	10726984	10.727													0.1659	4.22533	0.0245819
11:10727277	11	10727277	10.7273													0.1615	4.06342	0.0240847
11:10728417	11	10728417	10.7284													0.1549	4.65918	0.0258622
11:10732145	11	10732145	10.7321													0.1571	4.2566	0.0247682
11:10732154	11	10732154	10.7322													0.1549	4.65918	0.0258622
11:10740502	11	10740502	10.7405													0.1615	4.16701	0.02442
11:10769101	11	10769101	10.7691													0.1615	4.0166	0.0240093
11:10773417	11	10773417	10.7734													0.1615	4.04633	0.0240301
11:10777965	11	10777965	10.778													0.1615	4.26213	0.024893
11:10779927	11	10779927	10.7799													0.1637	4.35586	0.0255643
11:10785973	11	10785973	10.786													0.1659	4.02352	0.0240295
11:10787169	11	10787169	10.7872													0.1615	4.13162	0.0244364
11:10810310	11	10810310	10.8103													0.2633	4.06072	0.0208569
11:10810664	11	10810664	10.8107													0.1615	4.5197	0.0255364
11:10814466	11	10814466	10.8145													0.1615	4.13162	0.0244364
11:10814992	11	10814992	10.815													0.1659	5.39205	0.0271508
11:10815701	11	10815701	10.8157													0.1659	4.22276	0.0245015
11:10815738	11	10815738	10.8157													0.1659	4.22276	0.0245015
11:10815750	11	10815750	10.8157													0.1881	4.1563	0.0225677
11:10815901	11	10815901	10.8159													0.1637	4.45261	0.0255393
11:10816019	11	10816019	10.816													0.177	4.39912	0.0249627
11:10850897	11	10850897	10.8509							0.2193	4.08689	0.0239144
11:14197015	11	14197015	14.197				0.1225	4.62457	0.0310246
11:17833093	11	17833093	17.8331							0.3094	4.21025	-0.0286317
11:19368778	11	19368778	19.3688	0.4699	4.41977	-0.0240547
11:19447208	11	19447208	19.4472	0.4779	4.00655	-0.0207783
11:19449752	11	19449752	19.4498	0.3333	4.08974	0.0213729
11:19462777	11	19462777	19.4628	0.3333	4.4368	0.0219322
11:19507664	11	19507664	19.5077																0.1726	4.94748	0.0292516
11:19525424	11	19525424	19.5254													0.2522	4.56348	0.0220918	0.2522	4.10654	0.0214166
11:19525458	11	19525458	19.5255																0.2212	4.08615	0.0244246
11:19539582	11	19539582	19.5396																0.1748	4.2588	0.0276755
11:19540274	11	19540274	19.5403																0.1947	5.34557	0.0290739
11:19541519	11	19541519	19.5415																0.2146	5.55571	0.0294623
11:19541872	11	19541872	19.5419																0.2058	5.3113	0.0282117
11:19541887	11	19541887	19.5419																0.2058	5.3113	0.0282117
11:19762041	11	19762041	19.762							0.5	4.40007	-0.0346005
11:20637373	11	20637373	20.6374																0.2013	4.05243	0.0218774
11:20671750	11	20671750	20.6717																0.2677	4.94826	-0.0181151
11:20671763	11	20671763	20.6718																0.292	4.12269	-0.0164119
11:20677053	11	20677053	20.6771																0.1881	4.09616	-0.0163791
11:20677063	11	20677063	20.6771																0.1881	4.23848	-0.0166551
11:20677524	11	20677524	20.6775																0.2035	4.86292	-0.0177893
11:20687833	11	20687833	20.6878																0.1836	4.18859	-0.0170413
11:20687881	11	20687881	20.6879																0.1814	4.35538	-0.0172544
11:20688920	11	20688920	20.6889																0.1814	4.02498	-0.0167608
11:20691030	11	20691030	20.691																0.1858	4.28921	-0.0173457
11:20691304	11	20691304	20.6913																0.1991	4.57259	-0.0177959
11:20697629	11	20697629	20.6976																0.1814	4.03355	-0.016834
11:20705381	11	20705381	20.7054																0.1748	4.15618	-0.0170514
11:20705392	11	20705392	20.7054																0.1748	4.15618	-0.0170514
11:20705413	11	20705413	20.7054																0.1748	4.15618	-0.0170514
11:20705922	11	20705922	20.7059																0.1748	4.17927	-0.0171295
11:20706219	11	20706219	20.7062																0.177	4.35246	-0.0176045
11:20707495	11	20707495	20.7075																0.1748	4.45393	-0.0178738
11:20707780	11	20707780	20.7078																0.1726	4.29846	-0.0174668
11:20708787	11	20708787	20.7088																0.1726	4.29846	-0.0174668
11:20708999	11	20708999	20.709																0.1792	4.01176	-0.0165116
11:20709175	11	20709175	20.7092																0.1726	4.29846	-0.0174668
11:20709609	11	20709609	20.7096																0.1726	4.29846	-0.0174668
11:20711679	11	20711679	20.7117																0.177	4.24908	-0.0171376
11:20712542	11	20712542	20.7125																0.1726	4.29846	-0.0174668
11:20712654	11	20712654	20.7127																0.177	4.53875	-0.0179619
11:20712832	11	20712832	20.7128																0.1726	4.31255	-0.0175908
11:20714796	11	20714796	20.7148																0.1726	4.29846	-0.0174668
11:20714808	11	20714808	20.7148																0.1726	4.29846	-0.0174668
11:20714914	11	20714914	20.7149																0.177	4.54388	-0.0179073
11:20714950	11	20714950	20.715																0.1726	4.29846	-0.0174668
11:20715023	11	20715023	20.715																0.1726	4.29846	-0.0174668
11:20715079	11	20715079	20.7151																0.1726	4.29846	-0.0174668
11:20715089	11	20715089	20.7151																0.1726	4.29846	-0.0174668
11:20715211	11	20715211	20.7152																0.177	4.28197	-0.0173795
11:20715276	11	20715276	20.7153																0.1748	4.52942	-0.0179044
11:20715305	11	20715305	20.7153																0.1748	4.17927	-0.0171295
11:20715645	11	20715645	20.7156																0.1726	4.29846	-0.0174668
11:20716059	11	20716059	20.7161																0.1726	4.29846	-0.0174668
11:20716119	11	20716119	20.7161																0.1726	4.29846	-0.0174668
11:20716143	11	20716143	20.7161																0.1726	4.29846	-0.0174668
11:20719137	11	20719137	20.7191																0.1748	4.21251	-0.0172806
11:20719349	11	20719349	20.7193																0.1726	4.29846	-0.0174668
11:20719433	11	20719433	20.7194																0.1748	4.33404	-0.017546
11:20719734	11	20719734	20.7197																0.1726	4.29846	-0.0174668
11:20720037	11	20720037	20.72																0.1726	4.29846	-0.0174668
11:20720069	11	20720069	20.7201																0.1792	4.18542	-0.0169004
11:20720137	11	20720137	20.7201																0.1748	4.17927	-0.0171295
11:20720323	11	20720323	20.7203																0.1704	4.18818	-0.0173375
11:20720393	11	20720393	20.7204																0.1748	4.23295	-0.0172207
11:20720462	11	20720462	20.7205																0.1726	4.29846	-0.0174668
11:20720466	11	20720466	20.7205																0.1726	4.29846	-0.0174668
11:20721278	11	20721278	20.7213																0.1726	4.29846	-0.0174668
11:20722838	11	20722838	20.7228																0.1726	4.29846	-0.0174668
11:20723336	11	20723336	20.7233																0.1726	4.29846	-0.0174668
11:20723638	11	20723638	20.7236																0.1748	4.38899	-0.0176171
11:20723826	11	20723826	20.7238																0.1726	4.29846	-0.0174668
11:20726313	11	20726313	20.7263																0.1704	4.28413	-0.0175632
11:20726382	11	20726382	20.7264																0.1726	4.29846	-0.0174668
11:20726578	11	20726578	20.7266																0.1748	4.25595	-0.0173119
11:20726821	11	20726821	20.7268																0.1748	4.32959	-0.0175465
11:20727389	11	20727389	20.7274																0.1748	4.32959	-0.0175465
11:20727431	11	20727431	20.7274																0.1748	4.32959	-0.0175465
11:20727550	11	20727550	20.7276																0.1726	4.29846	-0.0174668
11:20727625	11	20727625	20.7276																0.1748	4.08349	-0.0169575
11:20728080	11	20728080	20.7281																0.1748	4.69214	-0.0182174
11:20728147	11	20728147	20.7281																0.1748	4.32425	-0.0174707
11:20729192	11	20729192	20.7292																0.1748	4.32942	-0.0175631
11:20729199	11	20729199	20.7292																0.1726	4.29846	-0.0174668
11:20735542	11	20735542	20.7355																0.1748	4.13244	-0.0170985
11:20736161	11	20736161	20.7362																0.1726	4.29846	-0.0174668
11:20736180	11	20736180	20.7362																0.1748	4.08349	-0.0169575
11:20736893	11	20736893	20.7369																0.177	4.29462	-0.0173392
11:20736940	11	20736940	20.7369																0.177	4.19314	-0.0171374
11:20737187	11	20737187	20.7372																0.177	4.46854	-0.0178823
11:20738062	11	20738062	20.7381																0.177	4.12041	-0.0170098
11:20738184	11	20738184	20.7382																0.1704	4.51719	-0.0181436
11:20739199	11	20739199	20.7392																0.1726	4.29846	-0.0174668
11:20739730	11	20739730	20.7397																0.1726	4.29846	-0.0174668
11:20739760	11	20739760	20.7398																0.1748	4.30616	-0.0173926
11:20739907	11	20739907	20.7399																0.1814	4.29366	-0.0174256
11:20740964	11	20740964	20.741																0.1726	4.29846	-0.0174668
11:20740992	11	20740992	20.741																0.1726	4.29846	-0.0174668
11:20741056	11	20741056	20.7411																0.1748	4.01482	-0.0168472
11:20741386	11	20741386	20.7414																0.1814	4.05511	-0.0170416
11:20741623	11	20741623	20.7416																0.1726	4.29846	-0.0174668
11:20741707	11	20741707	20.7417																0.1726	4.29846	-0.0174668
11:20741784	11	20741784	20.7418																0.1748	4.11041	-0.0170024
11:20741844	11	20741844	20.7418																0.1726	4.29846	-0.0174668
11:20741845	11	20741845	20.7418																0.1726	4.29846	-0.0174668
11:20742520	11	20742520	20.7425																0.1217	4.0517	-0.0200535
11:20744485	11	20744485	20.7445																0.1195	4.11161	-0.0203012
11:20762524	11	20762524	20.7625																0.1195	4.11161	-0.0203012
11:20764748	11	20764748	20.7647																0.1195	4.11161	-0.0203012
11:20782719	11	20782719	20.7827													0.1018	4.23099	-0.025649
11:20782796	11	20782796	20.7828													0.1372	4.00224	-0.0240293
11:20782901	11	20782901	20.7829													0.1416	4.25816	-0.0221815
11:20783494	11	20783494	20.7835													0.1394	4.49117	-0.0230166
11:20784495	11	20784495	20.7845													0.1571	4.24082	-0.0213743
11:20784939	11	20784939	20.7849													0.1659	4.53595	-0.0215782	0.1659	4.32629	-0.0216158
11:20802340	11	20802340	20.8023													0.1792	4.11069	-0.0167331
11:20893703	11	20893703	20.8937	0.1546	4.29295	0.0254574
11:20893726	11	20893726	20.8937	0.1988	4.20496	0.0248551
11:20896570	11	20896570	20.8966	0.08233	4.14358	0.0307258
11:21278117	11	21278117	21.2781																0.1748	4.88035	-0.0225936
11:21278598	11	21278598	21.2786																0.1195	4.7299	-0.0243319
11:21278781	11	21278781	21.2788																0.115	4.18132	-0.0230223
11:21280336	11	21280336	21.2803																0.1925	4.83175	-0.0223071
11:21281723	11	21281723	21.2817																0.3319	4.62359	-0.0216143
11:21290694	11	21290694	21.2907																0.3496	4.15085	-0.0213442
11:21301602	11	21301602	21.3016																0.1239	4.18025	-0.0225741
11:21327976	11	21327976	21.328																0.1062	4.15435	-0.02429
11:21346013	11	21346013	21.346																0.07965	4.18517	-0.0288583
11:21396661	11	21396661	21.3967																0.08186	4.04797	-0.0267332
11:21396699	11	21396699	21.3967																0.08628	4.01407	-0.0269516
11:21558551	11	21558551	21.5586																0.1593	4.07141	-0.0202863
11:21573277	11	21573277	21.5733																0.4004	4.03797	-0.0158872
11:21573438	11	21573438	21.5734																0.1571	4.17868	-0.0205816
11:21737290	11	21737290	21.7373																0.3761	4.14908	-0.0154026
11:21740650	11	21740650	21.7406	0.2289	4.03695	0.0211079
11:21744288	11	21744288	21.7443							0.3893	4.39556	-0.0220465
11:21744293	11	21744293	21.7443							0.3852	4.03802	-0.0209067
11:21744317	11	21744317	21.7443							0.3914	4.66469	-0.0218719
11:21744320	11	21744320	21.7443							0.3893	4.42498	-0.0209639
11:21744330	11	21744330	21.7443							0.3852	4.55454	-0.0202062
11:21803284	11	21803284	21.8033																0.1549	4.409	-0.0214954
11:21810441	11	21810441	21.8104																0.1394	4.06978	-0.0215343
11:22227090	11	22227090	22.2271																0.2699	4.1232	0.0231295
11:22507570	11	22507570	22.5076				0.06225	4.12507	0.034492
11:22507774	11	22507774	22.5078				0.06024	4.58646	0.0372019
11:22507949	11	22507949	22.5079				0.05823	4.84168	0.0397599
11:22508049	11	22508049	22.508				0.06024	4.58646	0.0372019
11:22508256	11	22508256	22.5083				0.06225	4.0713	0.0350238
11:22541545	11	22541545	22.5415				0.05823	4.66256	0.0398444
11:22543018	11	22543018	22.543				0.06827	4.45973	0.0358768
11:22543097	11	22543097	22.5431				0.06426	4.58646	0.0372019
11:23002508	11	23002508	23.0025													0.1438	4.04989	0.0203762
11:23002940	11	23002940	23.0029													0.1504	4.23924	0.020739
11:23003246	11	23003246	23.0032													0.146	4.33637	0.021279
11:23003312	11	23003312	23.0033													0.1372	5.12061	0.0231
11:23003569	11	23003569	23.0036													0.1394	5.02865	0.02295
11:23003705	11	23003705	23.0037													0.1438	4.76023	0.0218764
11:23020635	11	23020635	23.0206													0.1416	4.16294	0.0206626
11:23785289	11	23785289	23.7853				0.2349	4.44846	0.026269
11:24156644	11	24156644	24.1566							0.09426	4.43007	0.0342286
11:24164113	11	24164113	24.1641	0.1165	4.46777	0.0310783
11:26206227	11	26206227	26.2062							0.1148	5.5688	0.0327236
11:26206603	11	26206603	26.2066							0.1107	4.32079	0.0290721
11:26252192	11	26252192	26.2522													0.06637	4.14729	0.0286636
11:26261020	11	26261020	26.261													0.05088	4.55064	0.0349554
11:26261114	11	26261114	26.2611													0.0531	4.14087	0.0325847
11:27816744	11	27816744	27.8167													0.05531	4.36882	0.02809
11:27816753	11	27816753	27.8168													0.05531	4.36882	0.02809
11:27823925	11	27823925	27.8239													0.1394	4.04066	0.0173727
11:27825142	11	27825142	27.8251													0.1416	4.35844	0.0180962
11:27838090	11	27838090	27.8381													0.05531	4.42861	0.0281243
11:27847619	11	27847619	27.8476													0.2765	4.50713	0.0188293
11:27848874	11	27848874	27.8489													0.09292	5.62756	0.0298665
11:28229885	11	28229885	28.2299													0.2367	5.13373	0.0247349
12:1063034	12	1063034	1.06303										0.498	4.18628	-0.0382342
12:3041179	12	3041179	3.04118	0.07631	4.28163	0.0284308
12:3611939	12	3611939	3.61194													0.05531	5.55716	0.0314766	0.05531	5.28977	0.0315177
12:4443028	12	4443028	4.44303	0.07028	4.14143	0.0284163
12:6319620	12	6319620	6.31962										0.1824	4.38635	-0.0250346
12:6320396	12	6320396	6.3204										0.2111	4.12318	-0.0217687
12:7973955	12	7973955	7.97396																0.06858	4.61814	0.0342984
12:8240953	12	8240953	8.24095				0.253	4.16413	0.0241129
12:9996816	12	9996816	9.99682										0.06148	4.01763	-0.0361042
12:13154832	12	13154832	13.1548	0.1606	4.38396	0.0357997
12:15215534	12	15215534	15.2155				0.05823	5.56474	0.0370783
12:15382133	12	15382133	15.3821				0.0502	4.50096	0.0400777
12:15459681	12	15459681	15.4597				0.06627	4.84592	0.0366346
12:16400767	12	16400767	16.4008				0.0502	4.68598	0.0418426
12:16408673	12	16408673	16.4087				0.05221	4.7935	0.0380657
12:16409400	12	16409400	16.4094				0.08434	4.14502	0.029618
12:16411121	12	16411121	16.4111				0.06426	5.92358	0.0414023
12:16511937	12	16511937	16.5119				0.07229	4.0647	0.0338309
12:16524994	12	16524994	16.525				0.1687	4.61662	0.0262225
12:16598922	12	16598922	16.5989				0.07028	4.0908	0.0334973
12:16658023	12	16658023	16.658				0.0502	4.08371	0.0384344
12:16689431	12	16689431	16.6894				0.09237	4.05963	0.0289007
12:16703203	12	16703203	16.7032				0.05422	4.19702	0.0402935
12:16703671	12	16703671	16.7037				0.05221	4.19702	0.0402935
12:16704203	12	16704203	16.7042				0.05221	4.19702	0.0402935
12:16704449	12	16704449	16.7044				0.05221	4.19702	0.0402935
12:16704632	12	16704632	16.7046				0.05221	4.19702	0.0402935
12:16712459	12	16712459	16.7125				0.05221	4.15114	0.0353063
12:16987416	12	16987416	16.9874				0.1305	4.00093	0.0231947
12:17062126	12	17062126	17.0621				0.05622	4.00152	0.035424
12:17065644	12	17065644	17.0656				0.0502	4.46804	0.042549
12:17199262	12	17199262	17.1993				0.07229	4.46193	0.0344576
12:17216409	12	17216409	17.2164				0.05221	4.39959	0.0411449
12:17219505	12	17219505	17.2195				0.05221	4.33171	0.0353575
12:17260565	12	17260565	17.2606				0.05422	4.36481	0.0371312
12:17382808	12	17382808	17.3828				0.06225	4.21116	0.0362305
12:17389305	12	17389305	17.3893				0.05221	5.30103	0.0440303
12:17394234	12	17394234	17.3942				0.0502	4.19702	0.0402935
12:17490007	12	17490007	17.49				0.06627	4.04562	0.0362327
12:17495751	12	17495751	17.4958				0.1104	4.16591	0.0285331
12:17497758	12	17497758	17.4978				0.1988	5.19024	0.0216102
12:17500474	12	17500474	17.5005				0.4036	4.39584	0.0203823
12:18038143	12	18038143	18.0381	0.1024	4.16984	0.0276106
12:19208637	12	19208637	19.2086																0.396	4.76076	0.0280552
12:21177345	12	21177345	21.1773	0.2329	4.07519	0.0204959
12:22235913	12	22235913	22.2359				0.05622	4.11732	0.0335711
12:22237113	12	22237113	22.2371				0.06225	4.08356	0.0310899
12:22237127	12	22237127	22.2371				0.05622	4.11732	0.0335711
12:22237157	12	22237157	22.2372				0.05622	4.11732	0.0335711
12:22237596	12	22237596	22.2376				0.06627	4.03513	0.0305481
12:22241405	12	22241405	22.2414				0.1165	4.19247	0.0259935
12:22249654	12	22249654	22.2497				0.09639	4.92446	0.0311346
12:22250483	12	22250483	22.2505				0.08835	5.55686	0.0329763
12:22251523	12	22251523	22.2515				0.08233	4.00229	0.0280572
12:22251724	12	22251724	22.2517				0.07028	5.2465	0.0341342
12:22251742	12	22251742	22.2517				0.08434	6.09197	0.0359483
12:22251865	12	22251865	22.2519				0.08233	5.81518	0.0353163
12:22252078	12	22252078	22.2521				0.0743	4.76065	0.0321627
12:22252199	12	22252199	22.2522				0.07028	4.94989	0.0334055
12:22253955	12	22253955	22.254				0.06627	4.94989	0.0334055
12:22254238	12	22254238	22.2542				0.1285	4.21178	0.0248296
12:22255369	12	22255369	22.2554				0.06827	5.4764	0.0355852
12:22255437	12	22255437	22.2554				0.08835	4.30678	0.028236
12:22255468	12	22255468	22.2555				0.07028	4.7779	0.0322768
12:22255628	12	22255628	22.2556				0.09237	4.00446	0.0265491
12:22255682	12	22255682	22.2557				0.1024	4.31795	0.0264966
12:22255776	12	22255776	22.2558				0.08635	4.30908	0.0282518
12:22255786	12	22255786	22.2558				0.09036	4.30742	0.0279136
12:22255844	12	22255844	22.2558				0.09036	4.63801	0.0290529
12:22255855	12	22255855	22.2559				0.08233	4.4806	0.0293855
12:22255873	12	22255873	22.2559				0.09237	4.17088	0.0275307
12:22255874	12	22255874	22.2559				0.09639	4.50703	0.0282875
12:22255892	12	22255892	22.2559				0.09237	4.63801	0.0290529
12:22255952	12	22255952	22.256				0.08835	4.98647	0.0304865
12:22255994	12	22255994	22.256				0.08233	5.06686	0.0312199
12:22256044	12	22256044	22.256				0.08835	4.22234	0.0275974
12:22256203	12	22256203	22.2562				0.08434	4.58742	0.0293253
12:22256248	12	22256248	22.2562				0.08635	4.4371	0.028659
12:22256268	12	22256268	22.2563				0.08434	4.17854	0.0279462
12:22256275	12	22256275	22.2563				0.08233	4.33689	0.0287188
12:22256294	12	22256294	22.2563				0.08635	4.44866	0.0287122
12:22256323	12	22256323	22.2563				0.08434	4.801	0.030172
12:22256330	12	22256330	22.2563				0.08635	5.02263	0.0308869
12:22256331	12	22256331	22.2563				0.09237	4.27637	0.0278184
12:22256389	12	22256389	22.2564				0.08233	4.95071	0.0308182
12:22256439	12	22256439	22.2564				0.08434	4.58742	0.0293253
12:22256519	12	22256519	22.2565				0.08434	4.17854	0.0279462
12:22256525	12	22256525	22.2565				0.08233	4.33689	0.0287188
12:22256555	12	22256555	22.2566				0.06225	4.36567	0.0323504
12:22256557	12	22256557	22.2566				0.06426	4.37308	0.0321844
12:22256604	12	22256604	22.2566				0.05823	5.07849	0.0360306
12:22256611	12	22256611	22.2566				0.08635	4.17854	0.0279462
12:22256670	12	22256670	22.2567				0.08233	4.17854	0.0279462
12:22256764	12	22256764	22.2568				0.08233	4.02747	0.0274312
12:22256806	12	22256806	22.2568				0.08635	4.47045	0.0288723
12:22256839	12	22256839	22.2568				0.06426	4.38888	0.03254
12:22287856	12	22287856	22.2879				0.05422	4.53474	0.0358012
12:22287892	12	22287892	22.2879				0.05221	4.9852	0.0382847
12:22288519	12	22288519	22.2885				0.07028	4.43988	0.0333903
12:22289713	12	22289713	22.2897				0.05221	4.53474	0.0358012
12:22290609	12	22290609	22.2906				0.0743	4.23543	0.0308311
12:22297228	12	22297228	22.2972				0.1084	4.04525	0.0266821
12:22297502	12	22297502	22.2975				0.05823	4.32879	0.034665
12:22297980	12	22297980	22.298				0.06024	4.63707	0.0352091
12:22297996	12	22297996	22.298				0.06627	4.03995	0.0311673
12:22305680	12	22305680	22.3057				0.05221	4.9852	0.0382847
12:22309856	12	22309856	22.3099				0.09438	4.32698	0.0279765
12:22312606	12	22312606	22.3126				0.06225	5.51915	0.0389308
12:22326550	12	22326550	22.3266				0.06627	4.09051	0.0324179
12:22326640	12	22326640	22.3266				0.05823	5.29846	0.0389935
12:22326679	12	22326679	22.3267				0.06024	6.34569	0.0417895
12:22326745	12	22326745	22.3267				0.05221	4.9852	0.0382847
12:22326829	12	22326829	22.3268				0.06225	4.31468	0.033929
12:22327066	12	22327066	22.3271				0.05622	5.17175	0.038442
12:22327265	12	22327265	22.3273				0.05221	4.9852	0.0382847
12:22327288	12	22327288	22.3273				0.06426	4.32506	0.0335416
12:22332039	12	22332039	22.332				0.3976	4.05384	0.0233018
12:22333645	12	22333645	22.3336				0.0502	4.46512	0.0372275
12:22347402	12	22347402	22.3474				0.05221	4.9852	0.0382847
12:22347430	12	22347430	22.3474				0.05221	4.9852	0.0382847
12:22347927	12	22347927	22.3479				0.05422	4.9852	0.0382847
12:22349807	12	22349807	22.3498				0.06024	4.9852	0.0382847
12:23430852	12	23430852	23.4309							0.1066	4.03301	-0.0306212
12:24361285	12	24361285	24.3613	0.0502	5.29054	0.0500081
12:24361309	12	24361309	24.3613	0.05422	5.20082	0.0462384
12:27306750	12	27306750	27.3068																0.09735	4.30886	0.021865
1: AWD_HI_beagle_all_year-1-bn-filtered.top			0
2: CF_HI_beagle_all_year-1-bn-filtered.top			0
3: AWD_HI_beagle_all_year-2-bn-filtered.top			0
4: CF_HI_beagle_all_year-2-bn-filtered.top			0
5: AWD_HI_beagle_Madupur_yield_2014-bn-filtered.top			0
6: CF_HI_beagle_Madupur_yield_2014-bn-filtered.top			0

## Sheet: Chr1
SNP	CHR	BP	MBP	Mn1 AWD	Mn1 CF	Mn2 AWD	Mn2 CF	Md AWD	Md CF
1:961047	1	961047	0.961047		5.01071
1:1002111	1	1002111	1.00211		4.27093
1:1329042	1	1329042	1.32904				4.18712
1:2173900	1	2173900	2.1739						4.12711
1:2211445	1	2211445	2.21144		4.25704
1:2238028	1	2238028	2.23803		4.56374
1:2238036	1	2238036	2.23804		4.07601
1:2596928	1	2596928	2.59693	4.10301
1:4637470	1	4637470	4.63747			4.10516
1:4637482	1	4637482	4.63748			4.10516
1:4637483	1	4637483	4.63748			4.10516
1:4637523	1	4637523	4.63752			4.20451
1:4637875	1	4637875	4.63788			4.12772
1:4638109	1	4638109	4.63811			4.19764
1:4645615	1	4645615	4.64562			4.18287
1:4646139	1	4646139	4.64614			4.21613
1:4651543	1	4651543	4.65154			4.05568
1:5270161	1	5270161	5.27016		4.23767
1:5490466	1	5490466	5.49047			4.79482
1:5538329	1	5538329	5.53833		4.45942
1:5538517	1	5538517	5.53852		4.45942
1:5538802	1	5538802	5.5388		4.25001
1:5540108	1	5540108	5.54011		4.09423
1:5540291	1	5540291	5.54029		5.00768
1:5547327	1	5547327	5.54733		4.32658
1:5547722	1	5547722	5.54772		4.3941
1:5548193	1	5548193	5.54819		4.29061
1:8041111	1	8041111	8.04111					4.06067
1:8042211	1	8042211	8.04221					4.12164
1:9105182	1	9105182	9.10518	4.78387
1:9170108	1	9170108	9.17011						4.29867
1:9170430	1	9170430	9.17043						4.06644
1:9171079	1	9171079	9.17108						4.29867
1:9174669	1	9174669	9.17467						4.20128
1:9177747	1	9177747	9.17775						4.04754
1:9177929	1	9177929	9.17793						4.29867
1:9178359	1	9178359	9.17836						4.29867
1:9182801	1	9182801	9.1828						4.04812
1:9182879	1	9182879	9.18288						4.12253
1:9182948	1	9182948	9.18295						4.0595
1:9183550	1	9183550	9.18355						4.50113
1:9184604	1	9184604	9.1846						4.35007
1:9184680	1	9184680	9.18468						4.27299
1:9184681	1	9184681	9.18468						4.27299
1:9187212	1	9187212	9.18721						4.19933
1:9187219	1	9187219	9.18722						4.19933
1:9187883	1	9187883	9.18788						4.31202
1:9188588	1	9188588	9.18859						4.2127
1:9188854	1	9188854	9.18885						4.0031
1:9188862	1	9188862	9.18886						4.0031
1:9190288	1	9190288	9.19029						4.21642
1:9190863	1	9190863	9.19086						4.01963
1:9191116	1	9191116	9.19112						4.01963
1:9193539	1	9193539	9.19354						4.31202
1:9193631	1	9193631	9.19363						4.2127
1:9194419	1	9194419	9.19442						4.01963
1:9194786	1	9194786	9.19479						4.2127
1:9194805	1	9194805	9.19481						4.2127
1:9195514	1	9195514	9.19551						4.06239
1:9196753	1	9196753	9.19675						4.2127
1:9197060	1	9197060	9.19706						4.62928
1:9197174	1	9197174	9.19717						4.2127
1:9198058	1	9198058	9.19806						4.04926
1:9198103	1	9198103	9.1981						4.13286
1:9199909	1	9199909	9.19991						4.31202
1:9204531	1	9204531	9.20453						4.2127
1:9205302	1	9205302	9.2053						4.31202
1:9206619	1	9206619	9.20662						4.31202
1:9207407	1	9207407	9.20741						4.31202
1:9209097	1	9209097	9.2091						4.2127
1:9210842	1	9210842	9.21084						4.2127
1:9210996	1	9210996	9.211						4.2127
1:12036146	1	12036146	12.0361	4.11141
1:12372906	1	12372906	12.3729		4.14344
1:17804496	1	17804496	17.8045					4.04117
1:22002620	1	22002620	22.0026			4.05417
1:22419440	1	22419440	22.4194			4.68304
1:22812385	1	22812385	22.8124			4.24598
1:25131889	1	25131889	25.1319						4.82224

## Sheet: Chr2
SNP	CHR	BP	MBP	Mn1 AWD	Mn1 CF	Mn2 AWD	Mn2 CF	Md AWD	Md CF
2:4593067	2	4593067	4.59307					4.61656
2:5763878	2	5763878	5.76388				4.19596
2:5763885	2	5763885	5.76389				4.26086
2:5763891	2	5763891	5.76389				4.26086
2:5763899	2	5763899	5.7639				4.26086
2:5764115	2	5764115	5.76412				4.04389
2:7227686	2	7227686	7.22769						4.32877
2:7229227	2	7229227	7.22923	4.25872					5.61669
2:9037977	2	9037977	9.03798	4.35915
2:15760565	2	15760565	15.7606	4.02137
2:15760566	2	15760566	15.7606	4.02137
2:16001583	2	16001583	16.0016	4.77827
2:19174385	2	19174385	19.1744		4.28402
2:19174392	2	19174392	19.1744		4.28402
2:19174423	2	19174423	19.1744		4.21673
2:19174979	2	19174979	19.175		4.21673
2:19174988	2	19174988	19.175		4.21673
2:19175177	2	19175177	19.1752		4.21673
2:19175334	2	19175334	19.1753		4.21673
2:19175794	2	19175794	19.1758		4.21673
2:19176604	2	19176604	19.1766		4.38946
2:19178377	2	19178377	19.1784		4.21673
2:19180085	2	19180085	19.1801		4.11453
2:19182036	2	19182036	19.182		4.21673
2:19184466	2	19184466	19.1845		4.21673
2:19185076	2	19185076	19.1851		4.00833
2:19185426	2	19185426	19.1854		4.21673
2:19185485	2	19185485	19.1855		4.21673
2:19185746	2	19185746	19.1857		4.21673
2:19186165	2	19186165	19.1862		4.21673
2:19187175	2	19187175	19.1872		4.28402
2:19187430	2	19187430	19.1874		4.72046
2:19187431	2	19187431	19.1874		4.28402
2:19187621	2	19187621	19.1876		4.21673
2:19187730	2	19187730	19.1877		4.21673
2:19187758	2	19187758	19.1878		4.21673
2:19187927	2	19187927	19.1879		4.31421
2:19187946	2	19187946	19.1879		4.21673
2:19188405	2	19188405	19.1884		4.4351
2:19188501	2	19188501	19.1885		4.21673
2:19188590	2	19188590	19.1886		4.21673
2:19188629	2	19188629	19.1886		4.21673
2:19189181	2	19189181	19.1892		4.21673
2:19189688	2	19189688	19.1897		4.21673
2:19189893	2	19189893	19.1899		4.02985
2:19189924	2	19189924	19.1899		4.02985
2:19190289	2	19190289	19.1903		4.39598
2:19191270	2	19191270	19.1913		4.13036
2:19191277	2	19191277	19.1913		4.21673
2:19191369	2	19191369	19.1914		4.21673
2:19191435	2	19191435	19.1914		4.21673
2:19191636	2	19191636	19.1916		4.28402
2:19191974	2	19191974	19.192		4.06774
2:19192060	2	19192060	19.1921		4.21673
2:19192169	2	19192169	19.1922		4.06774
2:19192175	2	19192175	19.1922		4.21673
2:19192422	2	19192422	19.1924		4.21673
2:19192466	2	19192466	19.1925		4.21673
2:19192967	2	19192967	19.193		4.21673
2:19194757	2	19194757	19.1948		4.21673
2:19196001	2	19196001	19.196		4.1891
2:19196457	2	19196457	19.1965		4.21673
2:19197132	2	19197132	19.1971		4.21673
2:19197591	2	19197591	19.1976		4.21673
2:19197974	2	19197974	19.198		4.21673
2:19198008	2	19198008	19.198		4.21673
2:19198015	2	19198015	19.198		4.21673
2:19198106	2	19198106	19.1981		4.21673
2:19199950	2	19199950	19.2		4.21673
2:19201544	2	19201544	19.2015		4.21673
2:19202058	2	19202058	19.2021		4.21673
2:19202153	2	19202153	19.2022		4.21673
2:19202961	2	19202961	19.203		4.19355
2:19204280	2	19204280	19.2043		4.42747
2:19420822	2	19420822	19.4208	4.10063
2:20629105	2	20629105	20.6291			4.2417
2:21622375	2	21622375	21.6224	4.47122
2:21886782	2	21886782	21.8868	4.0214
2:24288957	2	24288957	24.289		4.00206
2:26852412	2	26852412	26.8524						4.19235
2:29629857	2	29629857	29.6299			4.04033
2:34897580	2	34897580	34.8976				4.04437

## Sheet: Chr3
SNP	CHR	BP	MBP	Mn1 AWD	Mn1 CF	Mn2 AWD	Mn2 CF	Md AWD	Md CF
3:477754	3	477754	0.477754			4.19947
3:478343	3	478343	0.478343			4.23187
3:484981	3	484981	0.484981			4.1788
3:488050	3	488050	0.48805			4.62262
3:490389	3	490389	0.490389			4.24768
3:491828	3	491828	0.491828			4.26245
3:493559	3	493559	0.493559	4.24479
3:2217745	3	2217745	2.21774	4.05246
3:2735924	3	2735924	2.73592						4.38609
3:2736359	3	2736359	2.73636						4.26022
3:2736372	3	2736372	2.73637						4.09534
3:12621406	3	12621406	12.6214		4.112
3:12621776	3	12621776	12.6218		4.12829
3:12622578	3	12622578	12.6226		4.47768
3:12655066	3	12655066	12.6551		5.87547
3:12655153	3	12655153	12.6552		5.75331
3:12658480	3	12658480	12.6585		5.66431
3:12660874	3	12660874	12.6609		5.96141
3:12665893	3	12665893	12.6659		5.7167
3:12670048	3	12670048	12.67		4.71249
3:12671675	3	12671675	12.6717		5.65278
3:12673586	3	12673586	12.6736		5.26376
3:12673831	3	12673831	12.6738		5.22661
3:12684495	3	12684495	12.6845		4.68667
3:12685846	3	12685846	12.6858		4.40142
3:12717064	3	12717064	12.7171		4.30917
3:12743042	3	12743042	12.743		4.28266
3:12743058	3	12743058	12.7431		4.28266
3:12743062	3	12743062	12.7431		4.28266
3:12779608	3	12779608	12.7796		4.19215
3:12820777	3	12820777	12.8208		4.29672
3:15953640	3	15953640	15.9536		4.19994
3:15954106	3	15954106	15.9541		4.02068
3:16084833	3	16084833	16.0848		4.16657
3:16105199	3	16105199	16.1052		4.11372
3:16183182	3	16183182	16.1832		4.3482
3:16183576	3	16183576	16.1836		4.3482
3:16184154	3	16184154	16.1842		4.3482
3:16184469	3	16184469	16.1845		4.3482
3:16185545	3	16185545	16.1855		4.3482
3:16187432	3	16187432	16.1874		4.3482
3:16187476	3	16187476	16.1875		4.3482
3:16188584	3	16188584	16.1886		4.553
3:16189146	3	16189146	16.1891		4.3482
3:16189501	3	16189501	16.1895		4.3482
3:16191898	3	16191898	16.1919		4.3482
3:16192154	3	16192154	16.1922		4.3482
3:16192743	3	16192743	16.1927		4.3482
3:16194387	3	16194387	16.1944		4.56387
3:16195189	3	16195189	16.1952		4.20632
3:16195274	3	16195274	16.1953		4.3482
3:16195453	3	16195453	16.1955		4.3482
3:16195472	3	16195472	16.1955		4.3482
3:16195516	3	16195516	16.1955		4.3482
3:16196737	3	16196737	16.1967		4.3482
3:16198923	3	16198923	16.1989		4.95625
3:16201613	3	16201613	16.2016		4.3482
3:16202400	3	16202400	16.2024		4.0913
3:16202452	3	16202452	16.2025		4.3482
3:16202646	3	16202646	16.2026		4.02752
3:16202789	3	16202789	16.2028		4.75622
3:16203034	3	16203034	16.203		4.55422
3:16203294	3	16203294	16.2033		4.3482
3:16204668	3	16204668	16.2047		5.08029
3:16206894	3	16206894	16.2069		4.3482
3:16208625	3	16208625	16.2086		4.3482
3:16209984	3	16209984	16.21		4.3482
3:16210004	3	16210004	16.21		4.67854
3:16210487	3	16210487	16.2105		5.53958
3:16210528	3	16210528	16.2105		4.14543
3:16210532	3	16210532	16.2105		4.48505
3:16210585	3	16210585	16.2106		4.67854
3:16210626	3	16210626	16.2106		4.61218
3:16210788	3	16210788	16.2108		7.59071
3:16210864	3	16210864	16.2109		4.3482
3:16211009	3	16211009	16.211		4.67854
3:16211366	3	16211366	16.2114		4.67854
3:16211373	3	16211373	16.2114		4.67854
3:16211518	3	16211518	16.2115		4.67854
3:16211696	3	16211696	16.2117		4.67854
3:16211744	3	16211744	16.2117		4.19405
3:16211757	3	16211757	16.2118		4.19405
3:16211839	3	16211839	16.2118		4.3482
3:16211877	3	16211877	16.2119		4.19405
3:16211934	3	16211934	16.2119		4.19405
3:16211978	3	16211978	16.212		4.43745
3:16211995	3	16211995	16.212		4.67854
3:16212019	3	16212019	16.212		4.43745
3:16212094	3	16212094	16.2121		4.3482
3:16212206	3	16212206	16.2122		4.67854
3:16212238	3	16212238	16.2122		4.67854
3:16212249	3	16212249	16.2122		4.34217
3:16212288	3	16212288	16.2123		4.67854
3:16212310	3	16212310	16.2123		4.67854
3:16212347	3	16212347	16.2123		4.43745
3:16212418	3	16212418	16.2124		4.3482
3:16212545	3	16212545	16.2125		4.67854
3:16212609	3	16212609	16.2126		4.3482
3:16212633	3	16212633	16.2126		4.23438
3:16212931	3	16212931	16.2129		4.87196
3:16213105	3	16213105	16.2131		4.67854
3:16213291	3	16213291	16.2133		4.67854
3:16213311	3	16213311	16.2133		4.67854
3:16213360	3	16213360	16.2134		4.3482
3:16214005	3	16214005	16.214		4.67854
3:16214132	3	16214132	16.2141		4.3482
3:16214138	3	16214138	16.2141		4.67854
3:16214153	3	16214153	16.2142		4.67854
3:16214169	3	16214169	16.2142		4.7266
3:16214182	3	16214182	16.2142		4.46432
3:16214212	3	16214212	16.2142		4.67854
3:16214232	3	16214232	16.2142		4.3482
3:16214235	3	16214235	16.2142		4.3482
3:16214282	3	16214282	16.2143		4.67854
3:16214311	3	16214311	16.2143		4.67854
3:16214323	3	16214323	16.2143		4.67854
3:16214324	3	16214324	16.2143		4.67854
3:16214342	3	16214342	16.2143		4.67854
3:16214357	3	16214357	16.2144		4.67854
3:16214897	3	16214897	16.2149		4.47952
3:16214914	3	16214914	16.2149		4.09404
3:16215541	3	16215541	16.2155		4.3482
3:16216929	3	16216929	16.2169		4.3482
3:16222118	3	16222118	16.2221		4.3482
3:16223061	3	16223061	16.2231		4.038
3:16226071	3	16226071	16.2261		4.67854
3:16226072	3	16226072	16.2261		4.23438
3:16226340	3	16226340	16.2263		4.23438
3:16226573	3	16226573	16.2266		4.23438
3:16226618	3	16226618	16.2266		4.23438
3:16238165	3	16238165	16.2382		5.46124
3:16238763	3	16238763	16.2388		5.46124
3:16239415	3	16239415	16.2394		4.95688
3:16239497	3	16239497	16.2395		5.46124
3:16241341	3	16241341	16.2413		4.84597
3:16241352	3	16241352	16.2414		5.46124
3:16244581	3	16244581	16.2446		5.33918
3:16244994	3	16244994	16.245		5.46366
3:16245021	3	16245021	16.245		5.46366
3:16245972	3	16245972	16.246		5.33918
3:16247210	3	16247210	16.2472		8.41887
3:16247643	3	16247643	16.2476		6.93344
3:16248684	3	16248684	16.2487		5.33918
3:16248732	3	16248732	16.2487		5.33918
3:16249392	3	16249392	16.2494		4.9758
3:16249533	3	16249533	16.2495		4.9758
3:16249805	3	16249805	16.2498		5.33918
3:16250175	3	16250175	16.2502		5.33918
3:16250228	3	16250228	16.2502		5.33918
3:16250236	3	16250236	16.2502		5.33918
3:16250306	3	16250306	16.2503		5.33918
3:16251196	3	16251196	16.2512		5.33918
3:16252294	3	16252294	16.2523		4.53022
3:16252363	3	16252363	16.2524		4.53022
3:16252435	3	16252435	16.2524		4.90005
3:16252513	3	16252513	16.2525		4.40764
3:16252558	3	16252558	16.2526		4.53022
3:16252669	3	16252669	16.2527		4.90005
3:16252699	3	16252699	16.2527		4.53022
3:16252980	3	16252980	16.253		4.53022
3:16253242	3	16253242	16.2532		4.53022
3:16253313	3	16253313	16.2533		4.53022
3:16253510	3	16253510	16.2535		4.90005
3:16253524	3	16253524	16.2535		4.90005
3:16254737	3	16254737	16.2547		4.90005
3:16254960	3	16254960	16.255		4.52653
3:16255140	3	16255140	16.2551		4.62149
3:16255227	3	16255227	16.2552		5.23399
3:16255263	3	16255263	16.2553		4.4142
3:16255341	3	16255341	16.2553		4.10963
3:16255932	3	16255932	16.2559		4.53022
3:16256243	3	16256243	16.2562		4.53022
3:16256276	3	16256276	16.2563		4.53022
3:16257142	3	16257142	16.2571		4.76851
3:16257508	3	16257508	16.2575		4.53022
3:16257912	3	16257912	16.2579		5.2397
3:16261240	3	16261240	16.2612		4.5073
3:16261374	3	16261374	16.2614		4.54599
3:16263969	3	16263969	16.264		4.53022
3:16264760	3	16264760	16.2648		4.90005
3:16265685	3	16265685	16.2657		5.13128
3:16265756	3	16265756	16.2658		4.64151
3:16266338	3	16266338	16.2663		4.90005
3:16266422	3	16266422	16.2664		5.71693
3:16266564	3	16266564	16.2666		4.23981
3:16266735	3	16266735	16.2667		4.90005
3:16266750	3	16266750	16.2667		4.90005
3:16266810	3	16266810	16.2668		4.90005
3:16266834	3	16266834	16.2668		4.90005
3:16266937	3	16266937	16.2669		4.53022
3:16266973	3	16266973	16.267		4.90005
3:16267141	3	16267141	16.2671		4.90005
3:16267173	3	16267173	16.2672		4.90005
3:16267210	3	16267210	16.2672		4.90005
3:16267318	3	16267318	16.2673		5.12552
3:16267327	3	16267327	16.2673		4.53509
3:16267940	3	16267940	16.2679		4.46201
3:16267957	3	16267957	16.268		4.09476
3:16268346	3	16268346	16.2683		5.12552
3:16268440	3	16268440	16.2684		5.12552
3:16268553	3	16268553	16.2686		4.47284
3:16268839	3	16268839	16.2688		4.90005
3:16268868	3	16268868	16.2689		4.90005
3:16268988	3	16268988	16.269		4.90005
3:16269273	3	16269273	16.2693		4.47284
3:16269493	3	16269493	16.2695		4.90005
3:16269618	3	16269618	16.2696		4.83672
3:16269667	3	16269667	16.2697		4.80725
3:16269798	3	16269798	16.2698		4.90005
3:16269833	3	16269833	16.2698		4.90005
3:16269838	3	16269838	16.2698		4.90005
3:16269910	3	16269910	16.2699		4.90005
3:16269971	3	16269971	16.27		5.12552
3:16269992	3	16269992	16.27		4.48312
3:16270064	3	16270064	16.2701		4.90005
3:16270518	3	16270518	16.2705		4.68922
3:16270540	3	16270540	16.2705		4.53022
3:16270717	3	16270717	16.2707		4.90005
3:16270987	3	16270987	16.271		4.53022
3:16271099	3	16271099	16.2711		4.53022
3:16271365	3	16271365	16.2714		4.8877
3:16271464	3	16271464	16.2715		4.90005
3:16271693	3	16271693	16.2717		4.53022
3:16271835	3	16271835	16.2718		4.66784
3:16272007	3	16272007	16.272		4.90005
3:16272050	3	16272050	16.2721		4.29861
3:16275435	3	16275435	16.2754		4.68156
3:16275907	3	16275907	16.2759		4.53022
3:16276254	3	16276254	16.2763		4.53022
3:16277029	3	16277029	16.277		4.07983
3:16277496	3	16277496	16.2775		4.07983
3:16281330	3	16281330	16.2813		4.53022
3:16282646	3	16282646	16.2826		4.53022
3:16285366	3	16285366	16.2854		4.53022
3:16288528	3	16288528	16.2885		4.53022
3:16288544	3	16288544	16.2885		4.68156
3:16293760	3	16293760	16.2938		4.53022
3:16293761	3	16293761	16.2938		4.53022
3:16295077	3	16295077	16.2951		4.53022
3:16295560	3	16295560	16.2956		4.53022
3:16297669	3	16297669	16.2977		4.07425
3:16299696	3	16299696	16.2997		4.53022
3:16303694	3	16303694	16.3037		4.53022
3:16304067	3	16304067	16.3041		4.53022
3:16304417	3	16304417	16.3044		4.53022
3:16305784	3	16305784	16.3058		4.22169
3:16306256	3	16306256	16.3063		4.65946
3:16307679	3	16307679	16.3077		4.65946
3:16307741	3	16307741	16.3077		4.65946
3:16308115	3	16308115	16.3081		4.3439
3:16308408	3	16308408	16.3084		4.3439
3:16308594	3	16308594	16.3086		4.3439
3:16308731	3	16308731	16.3087		4.3439
3:16310579	3	16310579	16.3106		4.3439
3:16310777	3	16310777	16.3108		4.65946
3:16310815	3	16310815	16.3108		5.03789
3:16310932	3	16310932	16.3109		4.65946
3:16313339	3	16313339	16.3133		4.65028
3:16313986	3	16313986	16.314		4.65028
3:16313994	3	16313994	16.314		4.11969
3:16314222	3	16314222	16.3142		4.49184
3:16314775	3	16314775	16.3148		4.97614
3:16314828	3	16314828	16.3148		4.65028
3:16315487	3	16315487	16.3155		4.97614
3:16316537	3	16316537	16.3165		4.65028
3:16317919	3	16317919	16.3179		4.65028
3:16318873	3	16318873	16.3189		4.82299
3:16318926	3	16318926	16.3189		4.82299
3:16321192	3	16321192	16.3212		4.17128
3:16323516	3	16323516	16.3235		4.25913
3:18868319	3	18868319	18.8683					5.05796
3:21643657	3	21643657	21.6437					4.59454
3:22036190	3	22036190	22.0362		4.39061
3:22065175	3	22065175	22.0652		4.1641
3:22169773	3	22169773	22.1698		4.0334
3:22827822	3	22827822	22.8278	4.27929
3:22832819	3	22832819	22.8328			5.27453
3:25168993	3	25168993	25.169		4.76164
3:26952912	3	26952912	26.9529	4.64409

## Sheet: Chr4
SNP	CHR	BP	MBP	Mn1 AWD	Mn1 CF	Mn2 AWD	Mn2 CF	Md AWD	Md CF
4:671782	4	671782	0.671782					4.37767
4:943605	4	943605	0.943605	4.31924
4:2432289	4	2432289	2.43229					4.07887
4:5155197	4	5155197	5.1552	4.29124
4:5993315	4	5993315	5.99331					4.90874
4:6333479	4	6333479	6.33348		4.06034
4:7199821	4	7199821	7.19982	4.29975
4:8427344	4	8427344	8.42734	5.8783
4:10861647	4	10861647	10.8616			4.01526
4:15953521	4	15953521	15.9535					4.11102
4:16229140	4	16229140	16.2291			4.38589
4:19372104	4	19372104	19.3721		4.17615
4:19489104	4	19489104	19.4891				4.01689
4:20699318	4	20699318	20.6993			5.09981
4:25757201	4	25757201	25.7572	4.16458
4:27341176	4	27341176	27.3412				4.02205
4:27808937	4	27808937	27.8089			4.44324
4:29424999	4	29424999	29.425				4.18818
4:34917531	4	34917531	34.9175		4.94613

## Sheet: Chr5
SNP	CHR	BP	MBP	Mn1 AWD	Mn1 CF	Mn2 AWD	Mn2 CF	Md AWD	Md CF
5:969579	5	969579	0.969579					4.33826
5:3095568	5	3095568	3.09557						4.08111
5:4445042	5	4445042	4.44504					4.8093
5:5989318	5	5989318	5.98932		5.37125
5:5989331	5	5989331	5.98933		4.53737
5:6057782	5	6057782	6.05778		4.40707
5:6061413	5	6061413	6.06141		4.45063
5:6062031	5	6062031	6.06203		4.23474
5:6186421	5	6186421	6.18642		4.05182
5:6223844	5	6223844	6.22384		4.64696
5:6515590	5	6515590	6.51559		5.63925
5:7070300	5	7070300	7.0703	5.25832
5:7078116	5	7078116	7.07812	4.35669
5:7133341	5	7133341	7.13334	4.01809
5:10620717	5	10620717	10.6207				4.03779
5:13551429	5	13551429	13.5514			4.35872
5:14132135	5	14132135	14.1321				4.75136
5:15265243	5	15265243	15.2652	4.65056
5:15766262	5	15766262	15.7663				4.03158
5:16190887	5	16190887	16.1909				4.03696
5:16332858	5	16332858	16.3329				4.54695
5:16443362	5	16443362	16.4434				4.00645
5:16625962	5	16625962	16.626			4.62104
5:16630123	5	16630123	16.6301				4.03045
5:16654973	5	16654973	16.655				4.12436
5:16659095	5	16659095	16.6591				4.26915
5:16659114	5	16659114	16.6591			4.02166
5:16660334	5	16660334	16.6603			4.56951	4.78397
5:16660932	5	16660932	16.6609				5.11901
5:16669365	5	16669365	16.6694				4.03732
5:16676467	5	16676467	16.6765				4.04471
5:16679830	5	16679830	16.6798				4.01411
5:16685845	5	16685845	16.6858				4.30069
5:16685854	5	16685854	16.6859				4.30069
5:16685857	5	16685857	16.6859				4.30069
5:16685881	5	16685881	16.6859				4.25325
5:16687783	5	16687783	16.6878				4.08805
5:16693541	5	16693541	16.6935				4.12892
5:16696365	5	16696365	16.6964				4.02304
5:16696389	5	16696389	16.6964				4.02304
5:16696953	5	16696953	16.697				4.15614
5:16714011	5	16714011	16.714				4.12442
5:16716420	5	16716420	16.7164				4.12892
5:16719083	5	16719083	16.7191				4.06427
5:16719087	5	16719087	16.7191				4.06427
5:16722079	5	16722079	16.7221				4.4592
5:16722088	5	16722088	16.7221				4.00181
5:16724703	5	16724703	16.7247				4.0906
5:16725391	5	16725391	16.7254				4.11816
5:16728816	5	16728816	16.7288				4.10278
5:16734043	5	16734043	16.734				4.21063
5:16737164	5	16737164	16.7372				4.07764
5:16737190	5	16737190	16.7372				4.17393
5:16737220	5	16737220	16.7372				4.04064
5:16743676	5	16743676	16.7437				4.84786
5:16748832	5	16748832	16.7488				4.5757
5:16749099	5	16749099	16.7491				4.03359
5:16751597	5	16751597	16.7516				4.50183
5:16769816	5	16769816	16.7698				4.12892
5:16771811	5	16771811	16.7718				4.1573
5:16774610	5	16774610	16.7746				4.1874
5:16776230	5	16776230	16.7762				4.01126
5:16776243	5	16776243	16.7762				4.02639
5:16776600	5	16776600	16.7766				4.03717
5:16776668	5	16776668	16.7767				4.03717
5:16778658	5	16778658	16.7787				4.31435
5:16790849	5	16790849	16.7908				4.27956
5:16793894	5	16793894	16.7939				4.15468
5:16794069	5	16794069	16.7941				4.2532
5:16794854	5	16794854	16.7949				4.09905
5:16797715	5	16797715	16.7977				4.06098
5:16797773	5	16797773	16.7978				4.10142
5:16797774	5	16797774	16.7978				4.10142
5:16797777	5	16797777	16.7978				4.10142
5:16803994	5	16803994	16.804				4.32764
5:16804317	5	16804317	16.8043				4.04688
5:16804990	5	16804990	16.805				4.10508
5:16806147	5	16806147	16.8061				4.13861
5:16809935	5	16809935	16.8099				4.14297
5:16811283	5	16811283	16.8113				4.36222
5:16811770	5	16811770	16.8118				4.09905
5:16814951	5	16814951	16.815				4.07345
5:16816112	5	16816112	16.8161				4.06794
5:16826209	5	16826209	16.8262				4.86949
5:16828182	5	16828182	16.8282				4.07735
5:16828612	5	16828612	16.8286				4.03597
5:16842124	5	16842124	16.8421				4.24349
5:16842661	5	16842661	16.8427				4.12014
5:16845433	5	16845433	16.8454				4.06144
5:16845447	5	16845447	16.8454				4.06144
5:16845511	5	16845511	16.8455				4.06144
5:16845520	5	16845520	16.8455				4.06144
5:16846009	5	16846009	16.846				4.2308
5:16851592	5	16851592	16.8516				4.63167
5:16855639	5	16855639	16.8556				4.44273
5:23180271	5	23180271	23.1803				4.16329
5:25210558	5	25210558	25.2106						4.05602
5:27503318	5	27503318	27.5033		4.05639
5:27503357	5	27503357	27.5034		4.66707
5:27503720	5	27503720	27.5037		4.08464
5:28921475	5	28921475	28.9215		4.31772

## Sheet: Chr6
SNP	CHR	BP	MBP	Mn1 AWD	Mn1 CF	Mn2 AWD	Mn2 CF	Md AWD	Md CF
6:122667	6	122667	0.122667				4.43899
6:2803176	6	2803176	2.80318				4.11545
6:8266646	6	8266646	8.26665	4.28877
6:12015722	6	12015722	12.0157			4.14508
6:13863195	6	13863195	13.8632					4.15446
6:16019432	6	16019432	16.0194			4.64223
6:17661824	6	17661824	17.6618			4.06619
6:17751808	6	17751808	17.7518			4.39258
6:17751811	6	17751811	17.7518			4.83885
6:17751817	6	17751817	17.7518			4.70045
6:17787973	6	17787973	17.788			4.96491
6:19609870	6	19609870	19.6099			4.59585
6:20180681	6	20180681	20.1807					5.15193
6:23770478	6	23770478	23.7705	6.57476
6:24351066	6	24351066	24.3511						4.0019
6:24398704	6	24398704	24.3987					4.20441
6:24398993	6	24398993	24.399					4.171
6:25762030	6	25762030	25.762				4.25479
6:27517339	6	27517339	27.5173	4.16063
6:27517342	6	27517342	27.5173	4.16063
6:27704487	6	27704487	27.7045	4.50149
6:27704512	6	27704512	27.7045	4.45089
6:27706274	6	27706274	27.7063	4.05227
6:27706440	6	27706440	27.7064	4.63626
6:28533816	6	28533816	28.5338	4.42165

## Sheet: Chr7
SNP	CHR	BP	MBP	Mn1 AWD	Mn1 CF	Mn2 AWD	Mn2 CF	Md AWD	Md CF
7:3828647	7	3828647	3.82865						4.069
7:3830718	7	3830718	3.83072						4.04986
7:3831357	7	3831357	3.83136						4.09369
7:3834738	7	3834738	3.83474						4.09544
7:3834778	7	3834778	3.83478						4.02817
7:3839053	7	3839053	3.83905						4.25954
7:3840588	7	3840588	3.84059						4.09968
7:3841680	7	3841680	3.84168						4.11969
7:3841690	7	3841690	3.84169						4.11969
7:3841727	7	3841727	3.84173						4.29631
7:3842185	7	3842185	3.84219						4.11969
7:3842209	7	3842209	3.84221						4.29436
7:3842976	7	3842976	3.84298						4.22627
7:3843290	7	3843290	3.84329						4.27383
7:3843301	7	3843301	3.8433						4.34684
7:3852901	7	3852901	3.8529						4.16686
7:3853020	7	3853020	3.85302						4.39483
7:3853028	7	3853028	3.85303						4.39483
7:3853057	7	3853057	3.85306						4.39483
7:3853069	7	3853069	3.85307						4.39483
7:3853152	7	3853152	3.85315					4.3723	4.35925
7:3853191	7	3853191	3.85319					4.05117	4.2542
7:3853260	7	3853260	3.85326						4.39483
7:3853318	7	3853318	3.85332						4.39483
7:3853419	7	3853419	3.85342						4.39483
7:3853473	7	3853473	3.85347					4.05117	4.2542
7:3853505	7	3853505	3.85351					4.05117	4.2542
7:3853634	7	3853634	3.85363					4.09552	4.31608
7:3853648	7	3853648	3.85365					4.09552	4.31608
7:3853678	7	3853678	3.85368						4.39483
7:3853702	7	3853702	3.8537						4.35599
7:3853726	7	3853726	3.85373						4.39483
7:3853801	7	3853801	3.8538						4.15082
7:3853889	7	3853889	3.85389						4.10323
7:3854359	7	3854359	3.85436						4.2961
7:3854395	7	3854395	3.85439					4.03744	4.31559
7:3854403	7	3854403	3.8544						4.05471
7:3854415	7	3854415	3.85441						4.3841
7:3854427	7	3854427	3.85443						4.20873
7:3854439	7	3854439	3.85444						4.32242
7:3854509	7	3854509	3.85451					4.03744	4.31559
7:3854563	7	3854563	3.85456					4.03744	4.31559
7:3854570	7	3854570	3.85457					4.03744	4.31559
7:3854676	7	3854676	3.85468						4.15082
7:3854707	7	3854707	3.85471						4.39483
7:3854713	7	3854713	3.85471					4.06866	4.47386
7:3854763	7	3854763	3.85476						4.39483
7:3855009	7	3855009	3.85501						4.85537
7:3855120	7	3855120	3.85512						4.18025
7:3855485	7	3855485	3.85548					4.03348	4.51091
7:3855509	7	3855509	3.85551					4.48921	4.8759
7:3855573	7	3855573	3.85557						4.39483
7:3855690	7	3855690	3.85569						4.39483
7:3855936	7	3855936	3.85594						4.25069
7:3855971	7	3855971	3.85597						4.28565
7:3856066	7	3856066	3.85607						4.43032
7:3856084	7	3856084	3.85608						4.43032
7:3856311	7	3856311	3.85631						4.39483
7:4866356	7	4866356	4.86636				5.54193
7:6298929	7	6298929	6.29893						4.54178
7:6300736	7	6300736	6.30074						4.30583
7:6302560	7	6302560	6.30256						4.04656
7:6755897	7	6755897	6.7559	4.11103
7:12292576	7	12292576	12.2926					4.14092
7:16213123	7	16213123	16.2131	4.19324
7:16340830	7	16340830	16.3408	4.05689
7:16371972	7	16371972	16.372	5.28566
7:17152484	7	17152484	17.1525					4.00007
7:18844248	7	18844248	18.8442					4.02476
7:25050353	7	25050353	25.0504			4.172

## Sheet: Chr8
SNP	CHR	BP	MBP	Mn1 AWD	Mn1 CF	Mn2 AWD	Mn2 CF	Md AWD	Md CF
8:107916	8	107916	0.107916		4.24691
8:127275	8	127275	0.127275		4.11
8:140193	8	140193	0.140193		4.06403
8:171631	8	171631	0.171631		4.13179
8:171728	8	171728	0.171728		4.18542
8:186127	8	186127	0.186127		4.05352
8:1977020	8	1977020	1.97702					4.38034
8:2976927	8	2976927	2.97693					4.55299
8:3084378	8	3084378	3.08438	4.14424
8:3441371	8	3441371	3.44137					4.36886
8:3570919	8	3570919	3.57092	4.09793
8:3571502	8	3571502	3.5715	4.49231
8:3571536	8	3571536	3.57154	4.1263
8:3574484	8	3574484	3.57448	4.19645
8:3580190	8	3580190	3.58019	4.677
8:3580236	8	3580236	3.58024	4.02362
8:3587717	8	3587717	3.58772	4.02372
8:3589896	8	3589896	3.5899	4.04261
8:3591862	8	3591862	3.59186	5.526
8:3592009	8	3592009	3.59201	5.60366
8:3592134	8	3592134	3.59213	5.59351
8:3592620	8	3592620	3.59262	6.17093
8:3592839	8	3592839	3.59284	6.29325
8:3592945	8	3592945	3.59294	4.39273
8:3594000	8	3594000	3.594	4.9127
8:3594003	8	3594003	3.594	4.9127
8:3594043	8	3594043	3.59404	5.48277
8:3594061	8	3594061	3.59406	5.32812
8:3595178	8	3595178	3.59518	5.37724
8:3595215	8	3595215	3.59522	5.39339
8:3595245	8	3595245	3.59524	5.39339
8:3595279	8	3595279	3.59528	5.34029
8:3595335	8	3595335	3.59533	4.91223
8:3596132	8	3596132	3.59613	5.64407
8:3596136	8	3596136	3.59614	5.76718
8:3596675	8	3596675	3.59667	5.5849
8:3596676	8	3596676	3.59668	5.5849
8:3597531	8	3597531	3.59753	5.37768
8:3597803	8	3597803	3.5978	5.49504
8:3597820	8	3597820	3.59782	5.49504
8:3598164	8	3598164	3.59816	5.54545
8:3598379	8	3598379	3.59838	5.48212
8:3599327	8	3599327	3.59933	6.01378
8:3601095	8	3601095	3.60109	5.6427
8:3601108	8	3601108	3.60111	5.6427
8:3602106	8	3602106	3.60211	5.39339
8:3602152	8	3602152	3.60215	5.34384
8:3602448	8	3602448	3.60245	5.69769
8:3602784	8	3602784	3.60278	5.54545
8:3602966	8	3602966	3.60297	5.51488
8:3603059	8	3603059	3.60306	5.0097
8:3603124	8	3603124	3.60312	5.1687
8:3603250	8	3603250	3.60325	5.41875
8:3603403	8	3603403	3.6034	5.38925
8:3603457	8	3603457	3.60346	5.62696
8:3603464	8	3603464	3.60346	5.74501
8:3603589	8	3603589	3.60359	5.49504
8:3603688	8	3603688	3.60369	5.57593
8:3603721	8	3603721	3.60372	4.02253
8:3603838	8	3603838	3.60384	5.49504
8:3603897	8	3603897	3.6039	5.54545
8:3603999	8	3603999	3.604	5.19329
8:3604023	8	3604023	3.60402	5.54545
8:3604054	8	3604054	3.60405	5.54545
8:3604291	8	3604291	3.60429	5.50625
8:3604332	8	3604332	3.60433	5.52413
8:3604547	8	3604547	3.60455	5.33776
8:3604569	8	3604569	3.60457	5.38238
8:3604582	8	3604582	3.60458	5.7205
8:3604648	8	3604648	3.60465	5.36429
8:3604659	8	3604659	3.60466	5.41437
8:3604760	8	3604760	3.60476	5.54545
8:3604841	8	3604841	3.60484	5.54545
8:3604858	8	3604858	3.60486	5.43968
8:3605611	8	3605611	3.60561	4.94555
8:3605615	8	3605615	3.60561	4.94555
8:3605709	8	3605709	3.60571	4.0616
8:3605717	8	3605717	3.60572	4.11979
8:3605848	8	3605848	3.60585	4.75024
8:3605919	8	3605919	3.60592	4.83812
8:3605931	8	3605931	3.60593	4.0088
8:3605964	8	3605964	3.60596	4.96042
8:3606002	8	3606002	3.606	4.55743
8:3606069	8	3606069	3.60607	4.15516
8:3606102	8	3606102	3.6061	4.28598
8:3606107	8	3606107	3.60611	4.48431
8:3606168	8	3606168	3.60617	4.71354
8:3606280	8	3606280	3.60628	4.85118
8:3606413	8	3606413	3.60641	5.15886
8:3606516	8	3606516	3.60652	4.99111
8:3610290	8	3610290	3.61029	4.90229
8:3611325	8	3611325	3.61132	4.90229
8:3611382	8	3611382	3.61138	4.974
8:3611718	8	3611718	3.61172	4.85612
8:3612026	8	3612026	3.61203	4.78225
8:3612075	8	3612075	3.61207	4.78225
8:3612910	8	3612910	3.61291	4.56427
8:3613045	8	3613045	3.61305	4.94761
8:3613152	8	3613152	3.61315	4.8906
8:3613536	8	3613536	3.61354	5.08301
8:3614070	8	3614070	3.61407	4.90229
8:3614980	8	3614980	3.61498	4.77445
8:3615097	8	3615097	3.6151	4.67474
8:3615280	8	3615280	3.61528	4.79631
8:3616247	8	3616247	3.61625	5.10036
8:3618906	8	3618906	3.61891	5.15718
8:3619579	8	3619579	3.61958	4.36696
8:3621846	8	3621846	3.62185	4.4351
8:3625326	8	3625326	3.62533	4.34588
8:3626302	8	3626302	3.6263	4.49099
8:3626684	8	3626684	3.62668	4.01459
8:3626943	8	3626943	3.62694	4.16604
8:3627391	8	3627391	3.62739	4.27307
8:3627419	8	3627419	3.62742	4.46754
8:3627500	8	3627500	3.6275	4.425
8:3627642	8	3627642	3.62764	4.36587
8:3627669	8	3627669	3.62767	4.27307
8:3627731	8	3627731	3.62773	4.33946
8:3627947	8	3627947	3.62795	4.07517
8:3628305	8	3628305	3.62831	4.27307
8:3628837	8	3628837	3.62884	4.36184
8:3629150	8	3629150	3.62915	4.01864
8:3630688	8	3630688	3.63069	4.03871
8:3630769	8	3630769	3.63077	4.20371
8:3630862	8	3630862	3.63086	4.60573
8:3630960	8	3630960	3.63096	4.42808
8:3631324	8	3631324	3.63132	4.36184
8:3631498	8	3631498	3.6315	4.36184
8:3632835	8	3632835	3.63284	4.18259
8:3633093	8	3633093	3.63309	4.28142
8:3633666	8	3633666	3.63367	4.72721
8:3636187	8	3636187	3.63619	4.27307
8:3637263	8	3637263	3.63726	4.27307
8:3637814	8	3637814	3.63781	4.10723
8:3637875	8	3637875	3.63788	4.37286
8:3638493	8	3638493	3.63849	4.27307
8:3638827	8	3638827	3.63883	4.37277
8:3645644	8	3645644	3.64564	4.20755
8:3645797	8	3645797	3.6458	4.22329
8:3648288	8	3648288	3.64829	4.25542
8:3658662	8	3658662	3.65866	4.05785
8:3777680	8	3777680	3.77768	4.95714
8:6117289	8	6117289	6.11729			5.02209
8:6570198	8	6570198	6.5702					4.53152
8:7411569	8	7411569	7.41157						4.39734
8:8319903	8	8319903	8.3199					4.09199
8:20161063	8	20161063	20.1611					4.29395
8:23317056	8	23317056	23.3171		4.09774
8:23617237	8	23617237	23.6172		4.94755
8:25539044	8	25539044	25.539		4.0218

## Sheet: Chr9
SNP	CHR	BP	MBP	Mn1 AWD	Mn1 CF	Mn2 AWD	Mn2 CF	Md AWD	Md CF
9:3489304	9	3489304	3.4893		4.0933
9:4773521	9	4773521	4.77352					4.06454
9:4942432	9	4942432	4.94243				4.01399
9:6471665	9	6471665	6.47166			4.04947
9:7877679	9	7877679	7.87768		4.15407
9:9611181	9	9611181	9.61118			4.55484
9:9629045	9	9629045	9.62904			4.07351
9:9644707	9	9644707	9.64471					4.14876
9:9647132	9	9647132	9.64713					4.14035
9:9647504	9	9647504	9.6475					4.08316
9:9647556	9	9647556	9.64756					4.18193
9:9647622	9	9647622	9.64762					4.28462
9:9649862	9	9649862	9.64986					4.18193
9:9650009	9	9650009	9.65001					4.07576
9:9650021	9	9650021	9.65002					4.07576
9:9650081	9	9650081	9.65008					4.03125
9:9650114	9	9650114	9.65011					4.18193
9:9650117	9	9650117	9.65012					4.18193
9:9650240	9	9650240	9.65024					4.18193
9:9650289	9	9650289	9.65029					4.18193
9:9650365	9	9650365	9.65037					4.18193
9:9650372	9	9650372	9.65037					4.18193
9:9650409	9	9650409	9.65041					4.18193
9:9650421	9	9650421	9.65042					4.18193
9:9651550	9	9651550	9.65155					4.32473
9:9651555	9	9651555	9.65156					4.14291
9:9651557	9	9651557	9.65156					4.2055
9:9651709	9	9651709	9.65171					4.40248
9:9651786	9	9651786	9.65179					4.0355
9:9651881	9	9651881	9.65188					4.16141
9:9652123	9	9652123	9.65212					4.40117
9:9652470	9	9652470	9.65247					4.1958
9:9652739	9	9652739	9.65274					4.18193
9:9652740	9	9652740	9.65274					4.18193
9:9652752	9	9652752	9.65275					4.18193
9:9652805	9	9652805	9.65281					4.13891
9:9652899	9	9652899	9.6529					4.15743
9:9652923	9	9652923	9.65292					4.35346
9:9652929	9	9652929	9.65293					4.13438
9:9652932	9	9652932	9.65293					4.08504
9:9652971	9	9652971	9.65297					4.15743
9:9652997	9	9652997	9.653					4.06449
9:9653048	9	9653048	9.65305					4.06449
9:9653157	9	9653157	9.65316					4.18193
9:9653200	9	9653200	9.6532					4.03063
9:9653283	9	9653283	9.65328					4.03063
9:9653511	9	9653511	9.65351					4.0303
9:9653884	9	9653884	9.65388					4.34368
9:9653962	9	9653962	9.65396					4.20022
9:9655095	9	9655095	9.65509					4.06449
9:9655269	9	9655269	9.65527					4.18193
9:9655288	9	9655288	9.65529					4.18193
9:9655297	9	9655297	9.6553					4.18193
9:9655304	9	9655304	9.6553					4.18193
9:9655346	9	9655346	9.65535					4.06449
9:9655367	9	9655367	9.65537					4.06449
9:9655393	9	9655393	9.65539					4.06449
9:9655406	9	9655406	9.65541					4.06449
9:9655425	9	9655425	9.65542					4.06449
9:9655451	9	9655451	9.65545					4.18193
9:9655548	9	9655548	9.65555					4.06449
9:9655590	9	9655590	9.65559					4.11403
9:9655602	9	9655602	9.6556					4.06449
9:9655613	9	9655613	9.65561					4.03858
9:9655673	9	9655673	9.65567					4.18193
9:9655709	9	9655709	9.65571					4.36776
9:9655713	9	9655713	9.65571					4.18193
9:9655761	9	9655761	9.65576					4.06219
9:9655800	9	9655800	9.6558					4.07211
9:9655801	9	9655801	9.6558					4.07211
9:9655812	9	9655812	9.65581					4.18193
9:9655833	9	9655833	9.65583					4.18193
9:9655851	9	9655851	9.65585					4.18193
9:9655903	9	9655903	9.6559					4.07211
9:9655965	9	9655965	9.65597					4.2305
9:9656000	9	9656000	9.656					4.2305
9:9656013	9	9656013	9.65601					4.03192
9:9656027	9	9656027	9.65603					4.13762
9:9656165	9	9656165	9.65616					4.14956
9:9656171	9	9656171	9.65617					4.14956
9:9656185	9	9656185	9.65619					4.18193
9:9656247	9	9656247	9.65625					4.18193
9:9656253	9	9656253	9.65625					4.18193
9:9656257	9	9656257	9.65626					4.18193
9:9656273	9	9656273	9.65627					4.04765
9:9656287	9	9656287	9.65629					4.04765
9:9656291	9	9656291	9.65629					4.04765
9:9656368	9	9656368	9.65637					4.39577
9:9656371	9	9656371	9.65637					4.14956
9:9656374	9	9656374	9.65637					4.14956
9:9656416	9	9656416	9.65642					4.18193
9:9656417	9	9656417	9.65642					4.18193
9:9656430	9	9656430	9.65643					4.52372
9:9656450	9	9656450	9.65645					4.18193
9:9656460	9	9656460	9.65646					4.18193
9:9656471	9	9656471	9.65647					4.18193
9:9656479	9	9656479	9.65648					4.18193
9:9656498	9	9656498	9.6565					4.06449
9:9656507	9	9656507	9.65651					4.06449
9:9656511	9	9656511	9.65651					4.06449
9:9656516	9	9656516	9.65652					4.06449
9:9656519	9	9656519	9.65652					4.14844
9:9656529	9	9656529	9.65653					4.02506
9:9656564	9	9656564	9.65656					4.06449
9:9656572	9	9656572	9.65657					4.06449
9:9656628	9	9656628	9.65663					4.18193
9:9656772	9	9656772	9.65677					4.18193
9:9656779	9	9656779	9.65678					4.49599
9:9656830	9	9656830	9.65683					4.49599
9:9656852	9	9656852	9.65685					4.50465
9:9656858	9	9656858	9.65686					4.50465
9:9656882	9	9656882	9.65688					4.19051
9:9656903	9	9656903	9.6569					4.10707
9:9656944	9	9656944	9.65694					4.09803
9:9656964	9	9656964	9.65696					4.09803
9:9656968	9	9656968	9.65697					4.09803
9:9657013	9	9657013	9.65701					4.18193
9:9657022	9	9657022	9.65702					4.18193
9:9657036	9	9657036	9.65704					4.18193
9:9657128	9	9657128	9.65713					4.04256
9:9657157	9	9657157	9.65716					4.03399
9:9657223	9	9657223	9.65722					4.86927
9:9657231	9	9657231	9.65723					4.4794
9:9657245	9	9657245	9.65724					4.47577
9:9657249	9	9657249	9.65725					4.47577
9:9657262	9	9657262	9.65726					4.21007
9:9657269	9	9657269	9.65727					4.06469
9:9657270	9	9657270	9.65727					4.18193
9:9657511	9	9657511	9.65751					4.03465
9:9657528	9	9657528	9.65753					4.15393
9:9657881	9	9657881	9.65788					4.05384
9:9657909	9	9657909	9.65791					4.18193
9:9657950	9	9657950	9.65795					4.11337
9:9657955	9	9657955	9.65795					4.11337
9:9658786	9	9658786	9.65879					4.18193
9:9658893	9	9658893	9.65889					4.18193
9:9658894	9	9658894	9.65889					4.18193
9:9659050	9	9659050	9.65905					4.18193
9:9659116	9	9659116	9.65912					4.18193
9:9661225	9	9661225	9.66122					4.18193
9:9661818	9	9661818	9.66182					4.09967
9:9661947	9	9661947	9.66195					4.16141
9:9662127	9	9662127	9.66213					4.43043
9:9663240	9	9663240	9.66324					4.16141
9:9663258	9	9663258	9.66326					4.06076
9:9663290	9	9663290	9.66329					4.16141
9:9663303	9	9663303	9.6633					4.27466
9:9664352	9	9664352	9.66435					4.23479
9:9664911	9	9664911	9.66491					4.06449
9:9665014	9	9665014	9.66501					4.17041
9:9665556	9	9665556	9.66556					4.22398
9:9665934	9	9665934	9.66593					4.18193
9:9666626	9	9666626	9.66663					4.49227
9:9666694	9	9666694	9.66669					4.25975
9:9667670	9	9667670	9.66767					4.15148
9:9668351	9	9668351	9.66835					4.18193
9:9668561	9	9668561	9.66856					4.18193
9:9668590	9	9668590	9.66859					4.18193
9:9668675	9	9668675	9.66868					4.18193
9:9668830	9	9668830	9.66883					4.18193
9:9668901	9	9668901	9.6689					4.18193
9:9668994	9	9668994	9.66899					4.11712
9:9669164	9	9669164	9.66916					4.18193
9:9669201	9	9669201	9.6692					4.12559
9:11750080	9	11750080	11.7501				4.20306
9:11750115	9	11750115	11.7501				4.58598
9:12737098	9	12737098	12.7371						4.0243
9:12910439	9	12910439	12.9104					4.05991	4.41283
9:15418620	9	15418620	15.4186					4.26596
9:16606725	9	16606725	16.6067			4.1514
9:19068931	9	19068931	19.0689	4.02526
9:19101299	9	19101299	19.1013					4.11227
9:19251912	9	19251912	19.2519		4.32834
9:19252087	9	19252087	19.2521		4.32834
9:19252314	9	19252314	19.2523		4.32834
9:19256265	9	19256265	19.2563		4.32834
9:19256581	9	19256581	19.2566		4.32834
9:19256971	9	19256971	19.257		4.32834
9:19257104	9	19257104	19.2571		4.32834
9:19257121	9	19257121	19.2571		4.32834
9:19257894	9	19257894	19.2579		4.39097
9:19257993	9	19257993	19.258		4.32834
9:19258318	9	19258318	19.2583		4.32834
9:19258732	9	19258732	19.2587		4.32834
9:19258944	9	19258944	19.2589		4.32834
9:19258969	9	19258969	19.259		4.32834
9:19259096	9	19259096	19.2591		4.32834
9:19259911	9	19259911	19.2599		4.32834
9:19260035	9	19260035	19.26		4.32834
9:19260039	9	19260039	19.26		4.32834
9:19260045	9	19260045	19.26		4.24842
9:19260046	9	19260046	19.26		4.32834
9:19260061	9	19260061	19.2601		4.32834
9:19260076	9	19260076	19.2601		4.32834
9:19260283	9	19260283	19.2603		4.52572
9:19261231	9	19261231	19.2612		4.32834
9:19261294	9	19261294	19.2613		4.32834
9:19261742	9	19261742	19.2617		4.32834
9:19261759	9	19261759	19.2618		4.32834
9:19262398	9	19262398	19.2624		4.32834
9:19262443	9	19262443	19.2624		4.32834
9:19263253	9	19263253	19.2633		4.32834
9:19263715	9	19263715	19.2637		4.32834
9:19263945	9	19263945	19.2639		4.31452
9:19264668	9	19264668	19.2647		4.6445
9:19264740	9	19264740	19.2647		4.6445
9:19265075	9	19265075	19.2651		4.20518
9:19265334	9	19265334	19.2653		4.6445
9:19265711	9	19265711	19.2657		4.6445
9:19265826	9	19265826	19.2658		4.6445
9:19266340	9	19266340	19.2663		4.6445
9:19267608	9	19267608	19.2676		4.32834
9:19267614	9	19267614	19.2676		4.32834
9:19270785	9	19270785	19.2708		4.32834
9:19270809	9	19270809	19.2708		4.46937
9:19271011	9	19271011	19.271		4.3137
9:19271752	9	19271752	19.2718		4.25405
9:19271873	9	19271873	19.2719		4.32834
9:19272331	9	19272331	19.2723		4.00764
9:19273416	9	19273416	19.2734		4.32834
9:19274030	9	19274030	19.274		4.32834
9:19274179	9	19274179	19.2742		4.16607			4.08065
9:19274295	9	19274295	19.2743		4.16607			4.52966
9:19274474	9	19274474	19.2745		4.16607			4.52966
9:19274583	9	19274583	19.2746		4.16607			4.52966
9:19274863	9	19274863	19.2749		4.16607			4.52966
9:19274878	9	19274878	19.2749					4.05501
9:19276373	9	19276373	19.2764		4.16607			4.52966
9:19276518	9	19276518	19.2765					4.28074
9:19276797	9	19276797	19.2768		4.16607			4.52966
9:19277000	9	19277000	19.277		4.16607			4.52966
9:19277190	9	19277190	19.2772		4.16607			4.52966
9:19278221	9	19278221	19.2782		4.16607			4.52966
9:19278289	9	19278289	19.2783		4.16607			4.52966
9:19278475	9	19278475	19.2785		4.16607			4.41246
9:19278626	9	19278626	19.2786		4.16607			4.52966
9:19279280	9	19279280	19.2793		4.16607			4.52966
9:19279299	9	19279299	19.2793		4.29645			4.42036
9:19279406	9	19279406	19.2794		4.3259
9:19279475	9	19279475	19.2795		4.16607			4.52966
9:19279643	9	19279643	19.2796		4.16607			4.52966
9:19282180	9	19282180	19.2822		4.16607			4.52966
9:19282535	9	19282535	19.2825		4.16607			4.41246
9:19282565	9	19282565	19.2826		4.16607			4.41246
9:19286498	9	19286498	19.2865		4.55877			4.26689
9:19286675	9	19286675	19.2867		4.16607			4.52966
9:19287113	9	19287113	19.2871		4.16607			4.52966
9:19287344	9	19287344	19.2873					4.13135
9:19287569	9	19287569	19.2876					4.13135
9:19289616	9	19289616	19.2896		4.16607			4.52966
9:19292083	9	19292083	19.2921		4.54074
9:19292377	9	19292377	19.2924		4.27275
9:19295248	9	19295248	19.2952		4.27275
9:19296357	9	19296357	19.2964					4.09813
9:19296617	9	19296617	19.2966					4.77234
9:19296811	9	19296811	19.2968		4.16607			4.52966
9:19296912	9	19296912	19.2969		4.16607			4.52966
9:19296931	9	19296931	19.2969		4.13266			4.67045
9:19297337	9	19297337	19.2973		4.25793			4.35711
9:19297393	9	19297393	19.2974		4.25793			4.35711
9:19297529	9	19297529	19.2975		4.11587			4.6915
9:19298113	9	19298113	19.2981		4.16607			4.52966
9:19298768	9	19298768	19.2988		4.16607			4.52966
9:19299143	9	19299143	19.2991		4.11588			4.32086
9:19299967	9	19299967	19.3		4.00003
9:19300273	9	19300273	19.3003		4.16607			4.52966
9:19300309	9	19300309	19.3003		4.16607			4.52966
9:19300769	9	19300769	19.3008		4.16607			4.52966
9:19301030	9	19301030	19.301					4.39508
9:19301505	9	19301505	19.3015		4.09783
9:19302109	9	19302109	19.3021		4.16607			4.52966
9:19303041	9	19303041	19.303		4.16607			4.52966
9:19303874	9	19303874	19.3039					4.76127
9:19304352	9	19304352	19.3044					4.5799
9:19306192	9	19306192	19.3062		4.16607			4.52966
9:19306303	9	19306303	19.3063		4.16607			4.41246
9:19307163	9	19307163	19.3072		4.16607			4.6016
9:19307896	9	19307896	19.3079					4.27863
9:19308518	9	19308518	19.3085		4.16607			4.52966
9:19309543	9	19309543	19.3095		4.16607			4.52966
9:19309691	9	19309691	19.3097		4.16607			4.52966
9:19310427	9	19310427	19.3104					4.31385
9:19337580	9	19337580	19.3376		6.02788
9:19351086	9	19351086	19.3511		5.76149
9:19354072	9	19354072	19.3541		5.76149
9:19354356	9	19354356	19.3544		5.76149
9:19354453	9	19354453	19.3545		5.43706
9:19354988	9	19354988	19.355		5.76149
9:19355170	9	19355170	19.3552		5.76149
9:19355184	9	19355184	19.3552		6.02788			4.15816
9:19355387	9	19355387	19.3554		5.76149
9:19355408	9	19355408	19.3554		5.14818
9:19355839	9	19355839	19.3558		6.32606
9:19356011	9	19356011	19.356		5.50083
9:19361400	9	19361400	19.3614		6.02788			4.15816
9:19410896	9	19410896	19.4109		5.09403
9:19442097	9	19442097	19.4421					4.79354
9:19442105	9	19442105	19.4421					4.79354
9:19452686	9	19452686	19.4527					4.92499
9:19453224	9	19453224	19.4532					4.06178
9:19463772	9	19463772	19.4638					5.04028
9:19464305	9	19464305	19.4643					4.65012
9:19464561	9	19464561	19.4646					4.65012
9:19466450	9	19466450	19.4664					4.25913
9:19467024	9	19467024	19.467					4.41916
9:19468102	9	19468102	19.4681					4.10114
9:19472604	9	19472604	19.4726					4.65012
9:19472721	9	19472721	19.4727					4.65012
9:19477650	9	19477650	19.4777					4.65012
9:19478449	9	19478449	19.4784					4.65012
9:19478727	9	19478727	19.4787					4.65012
9:19480456	9	19480456	19.4805					4.66691
9:19481341	9	19481341	19.4813					4.65012
9:19482189	9	19482189	19.4822					4.65012
9:19482213	9	19482213	19.4822					4.65012
9:19482398	9	19482398	19.4824					4.65012
9:19482426	9	19482426	19.4824					4.65012
9:19482816	9	19482816	19.4828					4.31241
9:19482933	9	19482933	19.4829					4.65012
9:19482997	9	19482997	19.483					4.47131
9:19483179	9	19483179	19.4832					4.48351
9:19484430	9	19484430	19.4844					4.65012
9:19486291	9	19486291	19.4863					4.65012
9:19487947	9	19487947	19.4879					4.65012
9:19488512	9	19488512	19.4885					4.65012
9:19488549	9	19488549	19.4885					4.65012
9:19488962	9	19488962	19.489					4.65012
9:19489080	9	19489080	19.4891					5.0051
9:19489518	9	19489518	19.4895					4.65012
9:19489524	9	19489524	19.4895					4.65012
9:19489542	9	19489542	19.4895					4.65012
9:19489568	9	19489568	19.4896					4.65012
9:19489582	9	19489582	19.4896					4.65012
9:19489663	9	19489663	19.4897					4.65012
9:19489803	9	19489803	19.4898					4.65012
9:19489846	9	19489846	19.4898					4.65012
9:19489858	9	19489858	19.4899					4.65012
9:19489953	9	19489953	19.49					4.65012
9:19490834	9	19490834	19.4908					4.65012
9:19491029	9	19491029	19.491					4.65012
9:19491034	9	19491034	19.491					4.65012
9:19491206	9	19491206	19.4912					4.65012
9:19491526	9	19491526	19.4915					4.65012
9:19492108	9	19492108	19.4921					4.26358
9:19492200	9	19492200	19.4922					4.52235
9:19492782	9	19492782	19.4928					4.65012
9:19492870	9	19492870	19.4929					4.67089
9:19492887	9	19492887	19.4929					4.53135
9:19492944	9	19492944	19.4929					4.67089
9:19496583	9	19496583	19.4966					4.41882
9:19496855	9	19496855	19.4969					4.65012
9:19500193	9	19500193	19.5002					4.38488
9:19502844	9	19502844	19.5028					4.65012
9:19503015	9	19503015	19.503					4.3038
9:19503114	9	19503114	19.5031					4.65012
9:19506938	9	19506938	19.5069					4.28434
9:19508050	9	19508050	19.5081					4.14535
9:19508485	9	19508485	19.5085					4.65012
9:19508998	9	19508998	19.509					4.26358
9:19513138	9	19513138	19.5131					4.79096
9:19516457	9	19516457	19.5165					4.65012
9:19516536	9	19516536	19.5165					4.91521
9:19516552	9	19516552	19.5166					4.65012
9:19518051	9	19518051	19.5181					4.65012
9:19518405	9	19518405	19.5184					4.65012
9:19518851	9	19518851	19.5189					5.28273
9:19518901	9	19518901	19.5189					4.65012
9:19518972	9	19518972	19.519					4.65012
9:19520859	9	19520859	19.5209		4.76972
9:19521397	9	19521397	19.5214					4.48747
9:19521735	9	19521735	19.5217					4.76907
9:19524013	9	19524013	19.524					4.51506
9:19524084	9	19524084	19.5241					4.39154
9:19528008	9	19528008	19.528					4.08404
9:19528396	9	19528396	19.5284					6.22453
9:19528564	9	19528564	19.5286					4.93907
9:19530333	9	19530333	19.5303					4.76907
9:19530821	9	19530821	19.5308					4.76907
9:19531766	9	19531766	19.5318					4.11608
9:19534997	9	19534997	19.535					4.76907
9:19535137	9	19535137	19.5351					4.76907
9:19535361	9	19535361	19.5354					4.82046
9:19536423	9	19536423	19.5364					4.48272
9:19538558	9	19538558	19.5386					4.76907
9:19540282	9	19540282	19.5403					5.21549
9:19540442	9	19540442	19.5404					4.17425
9:19541238	9	19541238	19.5412					4.69753
9:19541254	9	19541254	19.5413					4.69753
9:19541277	9	19541277	19.5413					4.70338
9:19541351	9	19541351	19.5414					4.76907
9:19542070	9	19542070	19.5421					4.51506
9:19542911	9	19542911	19.5429					4.76907
9:19543357	9	19543357	19.5434					4.65012
9:19544385	9	19544385	19.5444					4.9872
9:19544894	9	19544894	19.5449		4.06819
9:19545141	9	19545141	19.5451					4.76907
9:19545653	9	19545653	19.5457					4.76907
9:19545726	9	19545726	19.5457					4.76907
9:19546884	9	19546884	19.5469					4.76907
9:19547135	9	19547135	19.5471					4.76907
9:19549126	9	19549126	19.5491					4.65117
9:19551634	9	19551634	19.5516					4.65012
9:19552623	9	19552623	19.5526					4.87354
9:19552778	9	19552778	19.5528					4.26513
9:19553828	9	19553828	19.5538					4.67564
9:19553859	9	19553859	19.5539					4.67564
9:19562029	9	19562029	19.562					4.51719
9:19565822	9	19565822	19.5658					4.76907
9:19566955	9	19566955	19.567					4.76907
9:19569257	9	19569257	19.5693					4.76907
9:19570194	9	19570194	19.5702					4.69753
9:19573553	9	19573553	19.5736					4.76907
9:19586699	9	19586699	19.5867					4.39891
9:19587091	9	19587091	19.5871					4.12459
9:19588009	9	19588009	19.588					4.65012
9:19588038	9	19588038	19.588					4.65012
9:19588042	9	19588042	19.588					4.65012
9:19588149	9	19588149	19.5881					4.65012
9:19588215	9	19588215	19.5882					4.37364
9:19588345	9	19588345	19.5883					4.65012
9:19589192	9	19589192	19.5892					4.51541
9:19589449	9	19589449	19.5894					4.71466
9:19590501	9	19590501	19.5905					4.65012
9:19590988	9	19590988	19.591					4.51541
9:19592004	9	19592004	19.592					4.65012
9:19592653	9	19592653	19.5927					4.65012
9:19592967	9	19592967	19.593		4.32479
9:19594276	9	19594276	19.5943					4.43733
9:19595169	9	19595169	19.5952					4.07038
9:19595616	9	19595616	19.5956					4.07038
9:19595926	9	19595926	19.5959					4.07038
9:19596072	9	19596072	19.5961					4.07038
9:19596349	9	19596349	19.5963					4.07038
9:19596384	9	19596384	19.5964					4.07038
9:19598352	9	19598352	19.5984		4.04832
9:19615765	9	19615765	19.6158		5.95977
9:19620664	9	19620664	19.6207		4.07777
9:19621864	9	19621864	19.6219		6.10208
9:19627580	9	19627580	19.6276		5.44425
9:19628591	9	19628591	19.6286		5.52057
9:19629065	9	19629065	19.6291		5.37365
9:19629792	9	19629792	19.6298		5.47303
9:19629851	9	19629851	19.6299		5.82968
9:19630151	9	19630151	19.6302		5.48094
9:19630199	9	19630199	19.6302		4.47761
9:19630804	9	19630804	19.6308		6.00291
9:19631069	9	19631069	19.6311		5.82968
9:19631332	9	19631332	19.6313		5.84213
9:19631669	9	19631669	19.6317		5.82968
9:19633399	9	19633399	19.6334		5.18712
9:19633411	9	19633411	19.6334		5.18712
9:19633721	9	19633721	19.6337		5.04466
9:19634592	9	19634592	19.6346		5.60533
9:19634602	9	19634602	19.6346		5.28209
9:19634630	9	19634630	19.6346		6.09913
9:19634693	9	19634693	19.6347		5.51294
9:19635704	9	19635704	19.6357		4.32274
9:19635712	9	19635712	19.6357		4.32274
9:19635836	9	19635836	19.6358		5.58894
9:19635878	9	19635878	19.6359		4.16668
9:19636112	9	19636112	19.6361		4.01045
9:19636269	9	19636269	19.6363		4.4268
9:19636414	9	19636414	19.6364		4.13102
9:19636593	9	19636593	19.6366		4.06163
9:19636933	9	19636933	19.6369		4.17069
9:19637222	9	19637222	19.6372		4.13102
9:19637496	9	19637496	19.6375		4.32274
9:19637532	9	19637532	19.6375		4.3169
9:19637665	9	19637665	19.6377		4.03095
9:19637704	9	19637704	19.6377		4.06197
9:19637977	9	19637977	19.638		4.32274
9:19638629	9	19638629	19.6386		4.13102
9:19640868	9	19640868	19.6409		4.50571
9:19646313	9	19646313	19.6463		4.72545
9:19648510	9	19648510	19.6485		6.27704
9:19666786	9	19666786	19.6668		5.95977
9:19667216	9	19667216	19.6672		5.95977
9:19667974	9	19667974	19.668		6.46101
9:19670724	9	19670724	19.6707		6.04877
9:19671823	9	19671823	19.6718		5.95977
9:19679806	9	19679806	19.6798		5.95977
9:19681258	9	19681258	19.6813		5.30894
9:19681465	9	19681465	19.6815		5.95977
9:19681965	9	19681965	19.682		5.44371
9:19683198	9	19683198	19.6832		5.95997
9:19716654	9	19716654	19.7167		4.10815
9:19722593	9	19722593	19.7226		4.22163
9:19722639	9	19722639	19.7226		4.57762
9:19780883	9	19780883	19.7809		4.14751
9:19780960	9	19780960	19.781		4.05907
9:19790374	9	19790374	19.7904		4.19794
9:19791149	9	19791149	19.7911		4.01032
9:19794790	9	19794790	19.7948	4.59582
9:19851842	9	19851842	19.8518		4.93969
9:20216446	9	20216446	20.2164					5.05665
9:20216508	9	20216508	20.2165			4.1539
9:20216547	9	20216547	20.2165					4.73278
9:20216569	9	20216569	20.2166					4.14689
9:20227647	9	20227647	20.2276			4.55781
9:20227658	9	20227658	20.2277			4.05111
9:20248916	9	20248916	20.2489					4.66969
9:20283456	9	20283456	20.2835		4.16648
9:20289437	9	20289437	20.2894						4.8583
9:20302473	9	20302473	20.3025					4.89355
9:20311070	9	20311070	20.3111		4.28706
9:20323945	9	20323945	20.3239					4.35121
9:21167752	9	21167752	21.1678					4.38052
9:21167851	9	21167851	21.1679					4.57799
9:21167917	9	21167917	21.1679					4.10922
9:21168141	9	21168141	21.1681					4.01814
9:21168233	9	21168233	21.1682					4.26069
9:21168241	9	21168241	21.1682					4.10922
9:21168287	9	21168287	21.1683					4.79595
9:21168318	9	21168318	21.1683					4.25518
9:21168329	9	21168329	21.1683					4.30159
9:21168412	9	21168412	21.1684					4.10862
9:21168805	9	21168805	21.1688					4.10867
9:21169014	9	21169014	21.169					4.10867
9:21169020	9	21169020	21.169					4.10867
9:21169247	9	21169247	21.1692					4.31459
9:21169445	9	21169445	21.1694					4.25242
9:21169703	9	21169703	21.1697					4.08669
9:21169952	9	21169952	21.17					4.25242
9:21169953	9	21169953	21.17					4.48112
9:21169993	9	21169993	21.17					4.25242
9:21170022	9	21170022	21.17					4.25242
9:21170224	9	21170224	21.1702					4.40416
9:21170366	9	21170366	21.1704					4.14718
9:21170440	9	21170440	21.1704					4.316
9:21170451	9	21170451	21.1705					4.316
9:21170489	9	21170489	21.1705					4.52771
9:21170700	9	21170700	21.1707					4.2235
9:21171018	9	21171018	21.171					4.07626
9:21171436	9	21171436	21.1714					4.05392
9:21173788	9	21173788	21.1738					4.43017
9:21173792	9	21173792	21.1738					4.66168
9:21173938	9	21173938	21.1739					4.05556
9:21174085	9	21174085	21.1741					4.33183
9:21174429	9	21174429	21.1744					4.54621
9:21174920	9	21174920	21.1749					4.09248
9:21175120	9	21175120	21.1751					4.09248
9:21175483	9	21175483	21.1755					4.0156
9:21175788	9	21175788	21.1758					4.52352
9:21175904	9	21175904	21.1759					4.09248
9:21176362	9	21176362	21.1764					4.25242
9:21176398	9	21176398	21.1764					4.48112
9:21176469	9	21176469	21.1765					4.00841
9:21176612	9	21176612	21.1766					4.4525
9:21176710	9	21176710	21.1767					4.01326
9:21176728	9	21176728	21.1767					4.09248
9:21176761	9	21176761	21.1768					4.31459
9:21176980	9	21176980	21.177					4.31459
9:21178882	9	21178882	21.1789					4.57112
9:21178918	9	21178918	21.1789					4.86759
9:21178969	9	21178969	21.179					4.57766
9:21179005	9	21179005	21.179					4.80636
9:21179057	9	21179057	21.1791					4.67855
9:21179574	9	21179574	21.1796					4.48112
9:21179744	9	21179744	21.1797					4.82871
9:21180579	9	21180579	21.1806					4.01192
9:21180647	9	21180647	21.1806					4.01192
9:21180717	9	21180717	21.1807					4.01192
9:21206477	9	21206477	21.2065	4.08914
9:21271818	9	21271818	21.2718					4.28665
9:21271840	9	21271840	21.2718					4.28665
9:21271910	9	21271910	21.2719					4.28665
9:21272949	9	21272949	21.2729					4.14814
9:21272966	9	21272966	21.273					4.51012
9:21273168	9	21273168	21.2732					4.09359
9:21273822	9	21273822	21.2738					4.08035
9:21274508	9	21274508	21.2745					4.03274
9:21275176	9	21275176	21.2752					4.08035
9:21275229	9	21275229	21.2752					4.08035
9:21276368	9	21276368	21.2764					4.31817
9:21276433	9	21276433	21.2764					4.31817
9:21277642	9	21277642	21.2776					4.08035
9:21277845	9	21277845	21.2778					4.08035
9:21278141	9	21278141	21.2781					4.01371
9:21279051	9	21279051	21.2791					4.08035
9:21279481	9	21279481	21.2795					4.08035
9:21280939	9	21280939	21.2809					4.08035
9:21281248	9	21281248	21.2812					4.56179
9:21281264	9	21281264	21.2813					4.14814
9:21281265	9	21281265	21.2813					4.14814
9:21281318	9	21281318	21.2813					4.3
9:21281328	9	21281328	21.2813					4.3
9:21282122	9	21282122	21.2821					4.08035
9:21282207	9	21282207	21.2822					4.12609
9:21282650	9	21282650	21.2827					4.08035
9:21283004	9	21283004	21.283					4.33076
9:21283163	9	21283163	21.2832					4.08035
9:21283164	9	21283164	21.2832					4.08035
9:21283656	9	21283656	21.2837					4.14814
9:21283931	9	21283931	21.2839					4.02049
9:21283991	9	21283991	21.284					4.14814
9:21284028	9	21284028	21.284					4.30736
9:21284502	9	21284502	21.2845					4.08108
9:21284610	9	21284610	21.2846					4.48311
9:21285048	9	21285048	21.285					4.11881
9:21285122	9	21285122	21.2851					4.57554
9:21285202	9	21285202	21.2852					4.11388
9:21285213	9	21285213	21.2852					4.35725
9:21285226	9	21285226	21.2852					4.14814
9:21285263	9	21285263	21.2853					4.48297
9:21285294	9	21285294	21.2853					4.14885
9:21285298	9	21285298	21.2853					4.74626
9:21285316	9	21285316	21.2853					4.74626
9:21285338	9	21285338	21.2853					4.38796
9:21285662	9	21285662	21.2857					4.51012
9:21286075	9	21286075	21.2861					4.44105
9:21286097	9	21286097	21.2861					4.87388
9:21286100	9	21286100	21.2861					4.63124
9:21286255	9	21286255	21.2863					4.0104
9:21286466	9	21286466	21.2865					4.08035
9:21286740	9	21286740	21.2867					4.32457
9:21286757	9	21286757	21.2868					4.32661
9:21286795	9	21286795	21.2868					4.69163
9:21286800	9	21286800	21.2868					4.36954
9:21286925	9	21286925	21.2869					4.51655
9:21287007	9	21287007	21.287					4.69163
9:21287026	9	21287026	21.287					4.08035
9:21287191	9	21287191	21.2872					4.7438
9:21287437	9	21287437	21.2874					4.14814
9:21287462	9	21287462	21.2875					4.14814
9:21287652	9	21287652	21.2877					4.08035
9:21287689	9	21287689	21.2877					4.08035
9:21287717	9	21287717	21.2877					4.25062
9:21287855	9	21287855	21.2879					4.47219
9:21287939	9	21287939	21.2879					4.14814
9:21287945	9	21287945	21.2879					4.14814
9:21287954	9	21287954	21.288					4.14814
9:21288124	9	21288124	21.2881					4.08035
9:21288196	9	21288196	21.2882					4.14814
9:21288412	9	21288412	21.2884					4.14814
9:21288522	9	21288522	21.2885					4.14814
9:21288625	9	21288625	21.2886					4.14814
9:21289397	9	21289397	21.2894					4.51012
9:21289451	9	21289451	21.2895					4.14885
9:21289661	9	21289661	21.2897					4.38317
9:21289770	9	21289770	21.2898					4.12652
9:21289776	9	21289776	21.2898					4.12652
9:21289873	9	21289873	21.2899					4.14814
9:21289880	9	21289880	21.2899					4.14814
9:21289893	9	21289893	21.2899					4.14814
9:21289907	9	21289907	21.2899					4.51012
9:21290024	9	21290024	21.29					4.14814
9:21290027	9	21290027	21.29					4.14814
9:21290078	9	21290078	21.2901					4.58187
9:21290112	9	21290112	21.2901					4.74091
9:21290122	9	21290122	21.2901					4.22817
9:21290125	9	21290125	21.2901					4.22817
9:21290180	9	21290180	21.2902					4.14814
9:21290224	9	21290224	21.2902					4.14814
9:21290386	9	21290386	21.2904					4.14814
9:21290415	9	21290415	21.2904					4.52308
9:21290446	9	21290446	21.2904					4.14814
9:21290531	9	21290531	21.2905					4.08035
9:21290699	9	21290699	21.2907					4.14814
9:21290827	9	21290827	21.2908					4.08035
9:21290960	9	21290960	21.291					4.14814
9:21290962	9	21290962	21.291					4.14814
9:21290982	9	21290982	21.291					4.14814
9:21291009	9	21291009	21.291					4.14814
9:21291243	9	21291243	21.2912					4.60378
9:21291270	9	21291270	21.2913					4.0754
9:21291290	9	21291290	21.2913					4.0754
9:21291456	9	21291456	21.2915					4.08035
9:21292114	9	21292114	21.2921					4.01105
9:21292352	9	21292352	21.2924					4.08035
9:21292370	9	21292370	21.2924					4.08035
9:21293088	9	21293088	21.2931					4.08035
9:21293221	9	21293221	21.2932					4.06944
9:21293553	9	21293553	21.2936					4.14814
9:21293955	9	21293955	21.294					4.08035
9:21294094	9	21294094	21.2941					4.44023
9:21294452	9	21294452	21.2945					4.27
9:21299817	9	21299817	21.2998					4.17731
9:21303611	9	21303611	21.3036					4.05366
9:21309347	9	21309347	21.3093					4.12684

[truncated: 3 more sheets: Chr10, Chr11, Chr12]
