# Supplementary material for: Genome Wide Association Mapping of Grain and Straw Biomass Traits in the Rice Bengal and Assam Aus Panel (BAAP) Grown Under Alternate Wetting and Drying and Permanently Flooded Irrigation
Source: Front Plant Sci. 2018 Sep 3;9:1223. doi: 10.3389/fpls.2018.01223 (PMC6129953; doi:10.3389/fpls.2018.01223)
Supplement: FILE S5 — SNPs associated with flowering time including chromosome graphs. [file Data_Sheet_5.XLSX]

## Sheet: FT GWAS
SNP	CHR	BP	MBP	MAF_MnAWD1	log10(p)_MnAWD1	Effect_MnAWD1	MAF_MnCF1	log10(p)_MnCF1	Effect_MnCF1	MAF_MnAWD2	log10(p)_MnAWD2	Effect_MnAWD2	MAF_MnCF2	log10(p)_MnCF2	Effect_MnCF2
1:184721	1	184721	0.184721	0.08835	5.4515	-3.35409
1:184721	1	184721	0.184721				0.08835	5.48967	-3.96479
1:184858	1	184858	0.184858	0.08233	5.36169	-3.75971
1:1135043	1	1135043	1.13504				0.06627	4.52524	-2.96963
1:1143536	1	1143536	1.14354				0.06426	4.33762	-2.98767
1:1146029	1	1146029	1.14603				0.06426	4.33762	-2.98767
1:1147730	1	1147730	1.14773				0.06627	4.12304	-2.80431
1:1158022	1	1158022	1.15802				0.06225	4.39967	-2.79492
1:1158845	1	1158845	1.15884				0.07831	4.20796	-2.20663
1:1161063	1	1161063	1.16106				0.06024	4.64997	-2.99342
1:1163691	1	1163691	1.16369				0.08434	4.60313	-2.3086
1:1164381	1	1164381	1.16438				0.06024	4.64997	-2.99342
1:1164382	1	1164382	1.16438				0.06024	4.64997	-2.99342
1:1166125	1	1166125	1.16613				0.06024	4.64997	-2.99342
1:1166956	1	1166956	1.16696				0.06225	5.49107	-3.00233
1:1166963	1	1166963	1.16696				0.06225	5.49107	-3.00233
1:1167475	1	1167475	1.16748				0.06225	5.58822	-3.12825
1:1167605	1	1167605	1.16761				0.06024	5.58822	-3.12825
1:1168141	1	1168141	1.16814				0.06024	5.58822	-3.12825
1:1168251	1	1168251	1.16825				0.06024	5.58822	-3.12825
1:1168474	1	1168474	1.16847				0.06024	5.58822	-3.12825
1:1168559	1	1168559	1.16856				0.06024	5.58822	-3.12825
1:1168634	1	1168634	1.16863				0.06024	5.58822	-3.12825
1:1168750	1	1168750	1.16875				0.06024	5.58822	-3.12825
1:1168900	1	1168900	1.1689				0.06024	5.58822	-3.12825
1:1169932	1	1169932	1.16993				0.06024	5.58822	-3.12825
1:1170640	1	1170640	1.17064				0.06024	5.58822	-3.12825
1:1170868	1	1170868	1.17087				0.06225	5.19761	-2.98703
1:1171490	1	1171490	1.17149				0.06627	4.72362	-2.67585
1:1171871	1	1171871	1.17187				0.06627	4.10024	-2.47967
1:1172390	1	1172390	1.17239				0.06225	5.08721	-2.93101
1:1172749	1	1172749	1.17275				0.05823	5.12569	-2.97174
1:1172941	1	1172941	1.17294				0.06426	4.87709	-2.77815
1:1172952	1	1172952	1.17295				0.06627	4.77092	-2.66883
1:1173014	1	1173014	1.17301				0.06426	4.35266	-2.55055
1:1173035	1	1173035	1.17304				0.06426	4.7766	-2.72672
1:1173335	1	1173335	1.17334				0.06225	4.6081	-2.73917
1:1173336	1	1173336	1.17334				0.06225	4.6081	-2.73917
1:1173449	1	1173449	1.17345				0.06024	5.58822	-3.12825
1:1173781	1	1173781	1.17378				0.06225	6.23982	-3.28175
1:1174237	1	1174237	1.17424				0.06426	4.27991	-2.56733
1:1174355	1	1174355	1.17436				0.06024	5.58822	-3.12825
1:1175374	1	1175374	1.17537				0.06225	5.3591	-2.98405
1:1175750	1	1175750	1.17575				0.06225	5.19761	-2.98703
1:1176526	1	1176526	1.17653				0.06426	5.97994	-3.11025
1:1176621	1	1176621	1.17662				0.06426	5.24265	-2.91886
1:1176683	1	1176683	1.17668				0.06024	5.58822	-3.12825
1:1177001	1	1177001	1.177				0.06225	5.25738	-2.9877
1:1177639	1	1177639	1.17764				0.06225	5.35278	-2.9854
1:1178063	1	1178063	1.17806				0.06225	6.1737	-3.28974
1:1178328	1	1178328	1.17833				0.06024	5.58822	-3.12825
1:1179074	1	1179074	1.17907				0.06426	4.83413	-2.75964
1:1179225	1	1179225	1.17922				0.06024	5.58822	-3.12825
1:1179285	1	1179285	1.17928				0.06024	5.58822	-3.12825
1:1179558	1	1179558	1.17956				0.06426	6.37925	-3.23356
1:1180134	1	1180134	1.18013				0.06024	5.58822	-3.12825
1:1180195	1	1180195	1.1802				0.06024	5.58822	-3.12825
1:1180209	1	1180209	1.18021				0.06024	5.58822	-3.12825
1:1180740	1	1180740	1.18074				0.06426	4.55978	-2.661
1:1182191	1	1182191	1.18219				0.06426	5.65193	-3.02652
1:1182410	1	1182410	1.18241				0.06225	4.90059	-2.82003
1:1182536	1	1182536	1.18254				0.06024	5.58822	-3.12825
1:1182587	1	1182587	1.18259				0.06024	5.58822	-3.12825
1:1182800	1	1182800	1.1828				0.06225	5.53621	-3.0644
1:1182913	1	1182913	1.18291				0.06024	5.58822	-3.12825
1:1184649	1	1184649	1.18465				0.06024	5.58822	-3.12825
1:1185073	1	1185073	1.18507				0.06024	5.58822	-3.12825
1:1185437	1	1185437	1.18544				0.06024	5.58822	-3.12825
1:1188083	1	1188083	1.18808				0.06225	5.58822	-3.12825
1:1188211	1	1188211	1.18821				0.06024	5.58822	-3.12825
1:1188484	1	1188484	1.18848				0.06024	5.58822	-3.12825
1:1188610	1	1188610	1.18861				0.06024	5.58822	-3.12825
1:1189387	1	1189387	1.18939				0.06024	5.58822	-3.12825
1:1189860	1	1189860	1.18986				0.06024	5.58822	-3.12825
1:1190020	1	1190020	1.19002				0.06024	5.58822	-3.12825
1:1190670	1	1190670	1.19067				0.05823	6.49364	-3.63889
1:1191086	1	1191086	1.19109				0.05622	6.99435	-3.81423
1:1191263	1	1191263	1.19126				0.05823	7.96628	-3.96614
1:1191450	1	1191450	1.19145				0.05622	6.99435	-3.81423
1:1191540	1	1191540	1.19154				0.05622	6.99435	-3.81423
1:1191907	1	1191907	1.19191				0.06024	5.58822	-3.12825
1:1192953	1	1192953	1.19295				0.06426	4.89153	-2.70791
1:1193065	1	1193065	1.19307				0.06024	5.58822	-3.12825
1:1193207	1	1193207	1.19321				0.06024	5.58822	-3.12825
1:1193310	1	1193310	1.19331				0.06024	5.58822	-3.12825
1:1193371	1	1193371	1.19337				0.06225	5.3142	-2.99028
1:1193470	1	1193470	1.19347				0.05622	6.99435	-3.81423
1:1193504	1	1193504	1.1935				0.06225	4.99043	-2.87583
1:1193550	1	1193550	1.19355				0.06225	5.55345	-3.06344
1:1193568	1	1193568	1.19357				0.06024	6.47531	-3.51808
1:1194467	1	1194467	1.19447				0.05823	6.54595	-3.60135
1:1194663	1	1194663	1.19466				0.05823	6.0557	-3.41229
1:1194670	1	1194670	1.19467				0.05622	6.99435	-3.81423
1:1194694	1	1194694	1.19469				0.06024	5.21589	-3.00322
1:1194772	1	1194772	1.19477				0.05823	7.45761	-3.85753
1:1194784	1	1194784	1.19478				0.05823	7.45761	-3.85753
1:1195152	1	1195152	1.19515				0.05823	6.3909	-3.56972
1:1195195	1	1195195	1.1952				0.05622	6.99435	-3.81423
1:1195277	1	1195277	1.19528				0.05622	6.99435	-3.81423
1:1195315	1	1195315	1.19531				0.06024	5.74715	-3.22326
1:1195340	1	1195340	1.19534				0.05823	6.2386	-3.46274
1:1195593	1	1195593	1.19559				0.05622	6.99435	-3.81423
1:1195669	1	1195669	1.19567				0.06024	6.44573	-3.24908
1:1195782	1	1195782	1.19578				0.05823	6.56166	-3.57884
1:1195890	1	1195890	1.19589				0.05622	6.99435	-3.81423
1:1196062	1	1196062	1.19606				0.05622	6.99435	-3.81423
1:1196082	1	1196082	1.19608				0.05622	6.99435	-3.81423
1:1196193	1	1196193	1.19619				0.05823	6.02739	-3.41911
1:1196328	1	1196328	1.19633				0.06024	6.19663	-3.39941
1:1196407	1	1196407	1.19641				0.05622	6.99435	-3.81423
1:1196697	1	1196697	1.1967				0.05823	6.02739	-3.41911
1:1196698	1	1196698	1.1967				0.05823	6.02739	-3.41911
1:1197033	1	1197033	1.19703				0.05823	6.49364	-3.63889
1:1197119	1	1197119	1.19712				0.05622	6.99435	-3.81423
1:1197394	1	1197394	1.19739				0.05221	9.02365	-4.69008
1:1197903	1	1197903	1.1979				0.05622	6.99435	-3.81423
1:1199213	1	1199213	1.19921				0.05622	6.99435	-3.81423
1:1199928	1	1199928	1.19993				0.05622	6.99435	-3.81423
1:1199938	1	1199938	1.19994				0.05622	6.99435	-3.81423
1:1200046	1	1200046	1.20005				0.05823	6.8239	-3.6723
1:1200136	1	1200136	1.20014				0.05622	6.99435	-3.81423
1:1200360	1	1200360	1.20036				0.05823	7.08385	-3.76877
1:1200402	1	1200402	1.2004				0.05622	6.99435	-3.81423
1:1201596	1	1201596	1.2016				0.05823	7.96628	-3.96614
1:1201816	1	1201816	1.20182				0.05622	6.99435	-3.81423
1:1201874	1	1201874	1.20187				0.05823	5.87868	-3.39068
1:1201901	1	1201901	1.2019				0.05622	6.99435	-3.81423
1:1202093	1	1202093	1.20209				0.05823	6.88781	-3.69358
1:1202105	1	1202105	1.2021				0.05823	6.88781	-3.69358
1:1202130	1	1202130	1.20213				0.05823	6.34144	-3.44196
1:1202724	1	1202724	1.20272				0.06024	5.87249	-3.37013
1:1203241	1	1203241	1.20324				0.05823	6.46933	-3.54251
1:1204009	1	1204009	1.20401				0.05622	6.99435	-3.81423
1:1204248	1	1204248	1.20425				0.06827	4.86677	-2.74972
1:1204259	1	1204259	1.20426				0.06225	5.99887	-3.18771
1:1204373	1	1204373	1.20437				0.06225	5.04791	-2.74819
1:1204507	1	1204507	1.20451				0.06225	5.82504	-3.20183
1:1204511	1	1204511	1.20451				0.05823	6.99435	-3.81423
1:1204520	1	1204520	1.20452				0.05823	6.99435	-3.81423
1:1204532	1	1204532	1.20453				0.05823	6.99435	-3.81423
1:1204560	1	1204560	1.20456				0.05622	6.99435	-3.81423
1:1204657	1	1204657	1.20466				0.05823	5.70975	-3.29003
1:1204695	1	1204695	1.2047				0.05422	8.80605	-4.44987
1:1204706	1	1204706	1.20471				0.05221	9.02365	-4.69008
1:1204734	1	1204734	1.20473				0.05221	9.02365	-4.69008
1:1204757	1	1204757	1.20476				0.05622	6.99435	-3.81423
1:1204760	1	1204760	1.20476				0.05622	6.99435	-3.81423
1:1204768	1	1204768	1.20477				0.05622	6.99435	-3.81423
1:1204776	1	1204776	1.20478				0.05622	6.99435	-3.81423
1:1204860	1	1204860	1.20486				0.06024	5.96432	-3.33107
1:1204944	1	1204944	1.20494				0.05823	6.54768	-3.59868
1:1204983	1	1204983	1.20498				0.05622	6.99435	-3.81423
1:1205003	1	1205003	1.205				0.05622	6.99435	-3.81423
1:1205198	1	1205198	1.2052				0.06024	6.45841	-3.58466
1:1205491	1	1205491	1.20549				0.05622	6.99435	-3.81423
1:1205756	1	1205756	1.20576				0.05823	6.16263	-3.47625
1:1205764	1	1205764	1.20576				0.06024	6.63191	-3.55342
1:1205765	1	1205765	1.20576				0.05823	7.04812	-3.74324
1:1205881	1	1205881	1.20588				0.05622	6.99435	-3.81423
1:1206067	1	1206067	1.20607				0.05823	6.49364	-3.63889
1:1206088	1	1206088	1.20609				0.05823	6.49364	-3.63889
1:1206389	1	1206389	1.20639				0.05622	6.99435	-3.81423
1:1207141	1	1207141	1.20714				0.05823	6.49364	-3.63889
1:1207162	1	1207162	1.20716				0.06024	5.89535	-3.34131
1:1207195	1	1207195	1.2072				0.05823	6.76442	-3.69033
1:1207217	1	1207217	1.20722				0.05622	6.99435	-3.81423
1:1207325	1	1207325	1.20732				0.05823	6.99435	-3.81423
1:1207381	1	1207381	1.20738				0.05622	6.99435	-3.81423
1:1207393	1	1207393	1.20739				0.05823	6.701	-3.63622
1:1207397	1	1207397	1.2074				0.05622	6.99435	-3.81423
1:1207424	1	1207424	1.20742				0.05823	6.92569	-3.71997
1:1207488	1	1207488	1.20749				0.05622	6.99435	-3.81423
1:1207507	1	1207507	1.20751				0.05622	6.99435	-3.81423
1:1207522	1	1207522	1.20752				0.05622	6.99435	-3.81423
1:1207757	1	1207757	1.20776				0.05622	6.99435	-3.81423
1:1207893	1	1207893	1.20789				0.05622	6.99435	-3.81423
1:1207899	1	1207899	1.2079				0.05622	6.99435	-3.81423
1:1208174	1	1208174	1.20817				0.05823	6.73267	-3.65236
1:1208239	1	1208239	1.20824				0.07028	6.49083	-2.86578
1:1208247	1	1208247	1.20825				0.06627	6.02491	-3.01662
1:1208250	1	1208250	1.20825				0.05622	6.99435	-3.81423
1:1208278	1	1208278	1.20828				0.05622	6.99435	-3.81423
1:1208328	1	1208328	1.20833				0.05823	5.8534	-3.35296
1:1208702	1	1208702	1.2087				0.05221	6.99435	-3.81423
1:1208837	1	1208837	1.20884				0.05622	6.56873	-3.52875
1:1208925	1	1208925	1.20893				0.05422	6.91116	-3.68375
1:1208977	1	1208977	1.20898				0.06024	4.86628	-2.85627
1:1208996	1	1208996	1.209				0.05823	5.72481	-3.10284
1:1209026	1	1209026	1.20903				0.06024	5.27555	-2.79731
1:1209362	1	1209362	1.20936				0.05422	6.49364	-3.63889
1:1209403	1	1209403	1.2094				0.05422	6.49364	-3.63889
1:1209419	1	1209419	1.20942				0.05622	6.49364	-3.63889
1:1209453	1	1209453	1.20945				0.05622	6.08271	-3.42542
1:1209515	1	1209515	1.20951				0.05221	6.99435	-3.81423
1:1209530	1	1209530	1.20953				0.05422	8.19713	-3.95587
1:1209540	1	1209540	1.20954				0.05622	6.71563	-3.57216
1:1209561	1	1209561	1.20956				0.06225	6.24581	-2.89206
1:1209738	1	1209738	1.20974				0.05221	6.99435	-3.81423
1:1209873	1	1209873	1.20987				0.05622	5.66432	-3.25004
1:1209908	1	1209908	1.20991				0.05622	6.62089	-3.56963
1:1210052	1	1210052	1.21005				0.05422	6.88781	-3.69358
1:1210214	1	1210214	1.21021				0.05422	6.49364	-3.63889
1:1210254	1	1210254	1.21025				0.05221	6.99435	-3.81423
1:1210290	1	1210290	1.21029				0.05422	6.49364	-3.63889
1:1210331	1	1210331	1.21033				0.05221	6.99435	-3.81423
1:1210355	1	1210355	1.21036				0.05221	6.99435	-3.81423
1:1210529	1	1210529	1.21053				0.05221	6.99435	-3.81423
1:1210761	1	1210761	1.21076				0.05422	6.99435	-3.81423
1:1210964	1	1210964	1.21096				0.05221	6.99435	-3.81423
1:1211271	1	1211271	1.21127				0.05823	5.97585	-3.30257
1:1211298	1	1211298	1.2113				0.05422	6.92957	-3.71271
1:1211343	1	1211343	1.21134				0.05221	6.99435	-3.81423
1:1211529	1	1211529	1.21153				0.05422	6.92957	-3.71271
1:1212097	1	1212097	1.2121				0.05221	6.99435	-3.81423
1:1212234	1	1212234	1.21223				0.05221	6.99435	-3.81423
1:1212261	1	1212261	1.21226				0.05221	6.99435	-3.81423
1:1212278	1	1212278	1.21228				0.05221	6.99435	-3.81423
1:1212293	1	1212293	1.21229				0.05221	6.99435	-3.81423
1:1212302	1	1212302	1.2123				0.05422	6.7309	-3.6704
1:1212352	1	1212352	1.21235				0.05221	6.99435	-3.81423
1:1212508	1	1212508	1.21251				0.05221	6.99435	-3.81423
1:1212704	1	1212704	1.2127				0.05221	6.99435	-3.81423
1:1212884	1	1212884	1.21288				0.07631	4.85052	-2.32344
1:1213022	1	1213022	1.21302				0.05221	6.99435	-3.81423
1:1213186	1	1213186	1.21319				0.05422	6.2832	-3.52555
1:1213260	1	1213260	1.21326				0.05422	6.2832	-3.52555
1:1213272	1	1213272	1.21327				0.05422	6.2832	-3.52555
1:1213288	1	1213288	1.21329				0.05221	6.99435	-3.81423
1:1213370	1	1213370	1.21337				0.05422	6.43399	-3.56716
1:1213519	1	1213519	1.21352				0.1044	4.61266	-1.95177
1:1214212	1	1214212	1.21421				0.05221	6.99435	-3.81423
1:1214280	1	1214280	1.21428				0.05422	7.6775	-3.92108
1:1214514	1	1214514	1.21451				0.05221	6.99435	-3.81423
1:1214801	1	1214801	1.2148				0.05221	6.14977	-3.56173
1:1215751	1	1215751	1.21575				0.05221	6.99435	-3.81423
1:1215835	1	1215835	1.21583				0.05422	7.36277	-3.77117
1:1216317	1	1216317	1.21632				0.05221	6.99435	-3.81423
1:1216386	1	1216386	1.21639				0.05221	6.99435	-3.81423
1:1216625	1	1216625	1.21663				0.05422	8.81018	-4.15073
1:1216695	1	1216695	1.2167				0.05622	6.23649	-3.3617
1:1217036	1	1217036	1.21704				0.05422	5.86177	-3.36845
1:1217447	1	1217447	1.21745				0.05422	8.02644	-3.9457
1:1217497	1	1217497	1.2175				0.05221	6.99435	-3.81423
1:1217645	1	1217645	1.21765				0.05622	5.78316	-3.18881
1:1217892	1	1217892	1.21789				0.05422	6.2832	-3.52555
1:1217981	1	1217981	1.21798				0.05622	6.32929	-3.4637
1:1218356	1	1218356	1.21836				0.05422	6.99435	-3.81423
1:1218575	1	1218575	1.21857				0.05221	6.99435	-3.81423
1:1218649	1	1218649	1.21865				0.05422	6.26432	-3.50719
1:1218707	1	1218707	1.21871				0.05422	6.99435	-3.81423
1:1218784	1	1218784	1.21878				0.06024	5.09713	-2.80593
1:1218929	1	1218929	1.21893				0.05823	4.23168	-2.74449
1:1218941	1	1218941	1.21894				0.05823	4.23168	-2.74449
1:1218944	1	1218944	1.21894				0.05823	4.23168	-2.74449
1:1219132	1	1219132	1.21913				0.05221	6.99435	-3.81423
1:1219168	1	1219168	1.21917				0.05221	6.99435	-3.81423
1:1219334	1	1219334	1.21933				0.05422	6.95905	-3.69768
1:1219757	1	1219757	1.21976				0.05221	5.02783	-3.12912
1:1220059	1	1220059	1.22006				0.05422	6.49364	-3.63889
1:1220062	1	1220062	1.22006				0.05422	6.49364	-3.63889
1:1220108	1	1220108	1.22011				0.06225	5.38323	-3.10024
1:1220433	1	1220433	1.22043				0.05221	6.99435	-3.81423
1:1220475	1	1220475	1.22047				0.05221	6.99435	-3.81423
1:1220808	1	1220808	1.22081				0.05221	6.99435	-3.81423
1:1220852	1	1220852	1.22085				0.05422	7.69285	-3.9365
1:1220901	1	1220901	1.2209				0.05422	6.30877	-3.54388
1:1220927	1	1220927	1.22093				0.05823	5.58032	-3.19619
1:1220965	1	1220965	1.22097				0.05823	5.10815	-3.09676
1:1220975	1	1220975	1.22097				0.05622	5.14853	-3.07752
1:1221543	1	1221543	1.22154				0.05221	6.99435	-3.81423
1:1221610	1	1221610	1.22161				0.05221	6.99435	-3.81423
1:1222021	1	1222021	1.22202				0.05221	6.99435	-3.81423
1:1222131	1	1222131	1.22213				0.05221	6.99435	-3.81423
1:1222222	1	1222222	1.22222				0.05221	6.99435	-3.81423
1:1222382	1	1222382	1.22238				0.05622	6.3345	-3.37539
1:1222437	1	1222437	1.22244				0.05422	6.32374	-3.53609
1:1222503	1	1222503	1.2225				0.05221	6.99435	-3.81423
1:1222600	1	1222600	1.2226				0.05422	7.96628	-3.96614
1:1222632	1	1222632	1.22263				0.05622	7.22997	-3.68813
1:1222681	1	1222681	1.22268				0.05422	7.96628	-3.96614
1:1222705	1	1222705	1.2227				0.05422	7.96628	-3.96614
1:1222708	1	1222708	1.22271				0.05622	8.07415	-3.68789
1:1222751	1	1222751	1.22275				0.05221	6.99435	-3.81423
1:1222765	1	1222765	1.22277				0.05221	6.99435	-3.81423
1:1222782	1	1222782	1.22278				0.05221	6.99435	-3.81423
1:1222789	1	1222789	1.22279				0.05622	8.07415	-3.68789
1:1223120	1	1223120	1.22312				0.05622	8.07415	-3.68789
1:1223377	1	1223377	1.22338				0.05622	8.07415	-3.68789
1:1223831	1	1223831	1.22383				0.05422	6.21511	-3.47694
1:1224431	1	1224431	1.22443				0.05422	7.96628	-3.96614
1:1225319	1	1225319	1.22532				0.05622	8.07415	-3.68789
1:1225503	1	1225503	1.2255				0.05422	6.58873	-3.62304
1:1226028	1	1226028	1.22603				0.05422	6.25787	-3.74121
1:1226597	1	1226597	1.2266				0.05221	6.99435	-3.81423
1:1227031	1	1227031	1.22703				0.05221	6.99435	-3.81423
1:1228361	1	1228361	1.22836				0.05622	8.07415	-3.68789
1:1228512	1	1228512	1.22851				0.05422	7.96628	-3.96614
1:1228893	1	1228893	1.22889				0.05622	8.57199	-4.06139
1:1228929	1	1228929	1.22893				0.05422	7.96628	-3.96614
1:1230081	1	1230081	1.23008				0.05221	6.99435	-3.81423
1:1230418	1	1230418	1.23042				0.05221	6.99435	-3.81423
1:1230436	1	1230436	1.23044				0.05221	6.99435	-3.81423
1:1230664	1	1230664	1.23066				0.05422	7.67218	-3.9325
1:1230855	1	1230855	1.23086				0.05422	6.95608	-3.72352
1:1230907	1	1230907	1.23091				0.05221	6.99435	-3.81423
1:1230914	1	1230914	1.23091				0.05422	6.58973	-3.56584
1:1231353	1	1231353	1.23135				0.05823	5.07958	-2.90832
1:1232789	1	1232789	1.23279				0.05221	6.99435	-3.81423
1:1233987	1	1233987	1.23399				0.05221	6.99435	-3.81423
1:1234065	1	1234065	1.23406				0.05622	8.07415	-3.68789
1:1234148	1	1234148	1.23415				0.05221	6.99435	-3.81423
1:1234481	1	1234481	1.23448				0.05823	4.37348	-2.62185
1:1235023	1	1235023	1.23502				0.05823	6.1236	-3.35732
1:1236418	1	1236418	1.23642				0.05221	6.99435	-3.81423
1:1236707	1	1236707	1.23671				0.05221	6.99435	-3.81423
1:1237046	1	1237046	1.23705				0.05422	6.47267	-3.58966
1:1237329	1	1237329	1.23733				0.05221	6.99435	-3.81423
1:1237372	1	1237372	1.23737				0.05221	6.99435	-3.81423
1:1237418	1	1237418	1.23742				0.05221	6.99435	-3.81423
1:1237460	1	1237460	1.23746				0.0502	5.52339	-3.35478
1:1237592	1	1237592	1.23759				0.05221	6.99435	-3.81423
1:1237664	1	1237664	1.23766				0.0502	5.52339	-3.35478
1:1237806	1	1237806	1.23781				0.0502	5.52339	-3.35478
1:1237807	1	1237807	1.23781				0.0502	5.52339	-3.35478
1:1237847	1	1237847	1.23785				0.05221	6.99435	-3.81423
1:1237860	1	1237860	1.23786				0.05622	6.2618	-3.41042
1:1237884	1	1237884	1.23788				0.05221	6.99435	-3.81423
1:1237939	1	1237939	1.23794				0.05221	6.99435	-3.81423
1:1238562	1	1238562	1.23856				0.05221	6.99435	-3.81423
1:1238606	1	1238606	1.23861				0.05221	6.99435	-3.81423
1:1239054	1	1239054	1.23905				0.05422	6.54768	-3.59868
1:1239074	1	1239074	1.23907				0.05221	6.99435	-3.81423
1:1239643	1	1239643	1.23964				0.05221	6.99435	-3.81423
1:1239663	1	1239663	1.23966				0.05823	7.55944	-3.6742
1:1239676	1	1239676	1.23968				0.05422	6.02739	-3.41911
1:1239915	1	1239915	1.23992				0.05221	6.99435	-3.81423
1:1240201	1	1240201	1.2402				0.05422	5.74118	-3.38204
1:1240236	1	1240236	1.24024				0.05221	6.99435	-3.81423
1:1240287	1	1240287	1.24029				0.05221	6.99435	-3.81423
1:1240885	1	1240885	1.24089				0.05622	5.74646	-3.30273
1:1240905	1	1240905	1.2409				0.05221	6.99435	-3.81423
1:1240986	1	1240986	1.24099				0.05221	6.99435	-3.81423
1:1241025	1	1241025	1.24103				0.05221	6.99435	-3.81423
1:1241029	1	1241029	1.24103				0.05422	5.8646	-3.41609
1:1241381	1	1241381	1.24138				0.05422	6.56868	-3.56887
1:1241390	1	1241390	1.24139				0.05622	6.10094	-3.33832
1:1241427	1	1241427	1.24143				0.05221	6.99435	-3.81423
1:1241432	1	1241432	1.24143				0.05221	6.99435	-3.81423
1:1241440	1	1241440	1.24144				0.05422	5.8534	-3.35296
1:1241472	1	1241472	1.24147				0.05221	6.99435	-3.81423
1:1241516	1	1241516	1.24152				0.05221	6.99435	-3.81423
1:1241528	1	1241528	1.24153				0.05221	6.99435	-3.81423
1:1241534	1	1241534	1.24153				0.05221	6.99435	-3.81423
1:1241562	1	1241562	1.24156				0.05221	6.99435	-3.81423
1:1241576	1	1241576	1.24158				0.05622	6.46568	-3.73528
1:1241654	1	1241654	1.24165				0.05221	6.99435	-3.81423
1:1241673	1	1241673	1.24167				0.05221	6.99435	-3.81423
1:1242123	1	1242123	1.24212				0.05221	6.99435	-3.81423
1:1242517	1	1242517	1.24252				0.05622	5.69217	-3.31802
1:1242920	1	1242920	1.24292				0.06426	5.44604	-2.62481
1:1242945	1	1242945	1.24294				0.06225	6.49086	-3.09429
1:1243011	1	1243011	1.24301				0.06827	5.69021	-2.74333
1:1243078	1	1243078	1.24308				0.05823	5.96384	-3.12402
1:1243138	1	1243138	1.24314				0.05221	6.99435	-3.81423
1:1243199	1	1243199	1.2432				0.05622	8.07415	-3.68789
1:1243208	1	1243208	1.24321				0.05622	8.07415	-3.68789
1:1243209	1	1243209	1.24321				0.05622	8.07415	-3.68789
1:1243681	1	1243681	1.24368				0.05422	7.08385	-3.76877
1:1243826	1	1243826	1.24383				0.05221	6.99435	-3.81423
1:1243862	1	1243862	1.24386				0.05221	6.99435	-3.81423
1:1244007	1	1244007	1.24401				0.05622	6.88945	-3.62114
1:1244008	1	1244008	1.24401				0.05622	6.88945	-3.62114
1:1244082	1	1244082	1.24408				0.05221	6.99435	-3.81423
1:1244200	1	1244200	1.2442				0.05221	6.99435	-3.81423
1:1244262	1	1244262	1.24426				0.05422	6.27619	-3.5139
1:1244289	1	1244289	1.24429				0.05622	5.30879	-3.13625
1:1244415	1	1244415	1.24442				0.05622	6.34476	-3.45765
1:1244432	1	1244432	1.24443				0.05422	6.27619	-3.5139
1:1244528	1	1244528	1.24453				0.05422	6.73267	-3.65236
1:1244585	1	1244585	1.24459				0.05221	6.99435	-3.81423
1:1244793	1	1244793	1.24479				0.05622	5.58149	-3.17853
1:1244993	1	1244993	1.24499				0.05422	6.22667	-3.46101
1:1245012	1	1245012	1.24501				0.05221	6.99435	-3.81423
1:1245066	1	1245066	1.24507				0.05622	5.92918	-3.33007
1:1245105	1	1245105	1.2451				0.05422	6.22667	-3.46101
1:1245150	1	1245150	1.24515				0.05221	6.99435	-3.81423
1:1245179	1	1245179	1.24518				0.05422	6.72495	-3.60649
1:1246092	1	1246092	1.24609				0.05221	6.99435	-3.81423
1:1247713	1	1247713	1.24771				0.06627	5.11026	-2.64191
1:1247863	1	1247863	1.24786				0.05622	5.85703	-3.28592
1:1247865	1	1247865	1.24787				0.05622	5.85703	-3.28592
1:1248417	1	1248417	1.24842				0.06426	4.33159	-2.58168
1:1248582	1	1248582	1.24858				0.06827	4.79337	-2.32553
1:1248985	1	1248985	1.24899				0.05221	6.99435	-3.81423
1:1249039	1	1249039	1.24904				0.05622	6.85445	-3.65134
1:1249051	1	1249051	1.24905				0.05221	6.99435	-3.81423
1:1249076	1	1249076	1.24908				0.05221	6.99435	-3.81423
1:1249103	1	1249103	1.2491				0.05221	6.99435	-3.81423
1:1249125	1	1249125	1.24913				0.05221	6.99435	-3.81423
1:1249242	1	1249242	1.24924				0.05221	6.99435	-3.81423
1:1249258	1	1249258	1.24926				0.05422	7.67218	-3.9325
1:1249264	1	1249264	1.24926				0.05422	7.67218	-3.9325
1:1249348	1	1249348	1.24935				0.05422	7.67218	-3.9325
1:1249606	1	1249606	1.24961				0.05422	6.05399	-3.42239
1:1249631	1	1249631	1.24963				0.05422	6.05399	-3.42239
1:1249712	1	1249712	1.24971				0.05422	7.8755	-3.9618
1:1249746	1	1249746	1.24975				0.05622	5.62598	-3.20209
1:1249747	1	1249747	1.24975				0.05422	6.05399	-3.42239
1:1249761	1	1249761	1.24976				0.05422	6.05399	-3.42239
1:1249796	1	1249796	1.2498				0.05622	5.38272	-3.16161
1:1249971	1	1249971	1.24997				0.05221	6.99435	-3.81423
1:1251020	1	1251020	1.25102				0.05221	6.99435	-3.81423
1:1251079	1	1251079	1.25108				0.05221	6.99435	-3.81423
1:1251491	1	1251491	1.25149				0.05622	6.40356	-3.50121
1:1251511	1	1251511	1.25151				0.05422	6.53809	-3.59014
1:1251556	1	1251556	1.25156				0.05221	6.99435	-3.81423
1:1251596	1	1251596	1.2516				0.05823	5.48268	-3.11378
1:1251605	1	1251605	1.25161				0.06024	5.16934	-2.95123
1:1251786	1	1251786	1.25179				0.05622	5.32516	-3.22588
1:1251846	1	1251846	1.25185				0.05823	4.10759	-2.52941
1:1251945	1	1251945	1.25195				0.05422	4.97205	-2.9087
1:1252630	1	1252630	1.25263				0.1165	6.58373	-2.34066
1:1252809	1	1252809	1.25281				0.05221	6.99435	-3.81423
1:1252844	1	1252844	1.25284				0.05422	7.33134	-3.81296
1:1253238	1	1253238	1.25324				0.05622	6.55499	-3.53567
1:1253291	1	1253291	1.25329				0.06426	4.97574	-2.87607
1:1253356	1	1253356	1.25336				0.06827	4.04195	-2.37533
1:1253377	1	1253377	1.25338				0.06426	4.97574	-2.87607
1:1253398	1	1253398	1.2534				0.07028	4.45291	-2.68629
1:1253521	1	1253521	1.25352				0.05823	10.1197	-3.99581
1:1253784	1	1253784	1.25378				0.05622	4.21842	-2.68451
1:1253799	1	1253799	1.2538				0.05221	6.99435	-3.81423
1:1253821	1	1253821	1.25382				0.05422	6.99435	-3.81423
1:1253853	1	1253853	1.25385				0.05622	6.52932	-3.59906
1:1253987	1	1253987	1.25399				0.06024	5.91683	-2.84182
1:1253991	1	1253991	1.25399				0.05221	6.99435	-3.81423
1:1254159	1	1254159	1.25416				0.05221	6.99435	-3.81423
1:1254315	1	1254315	1.25432				0.05221	6.99435	-3.81423
1:1254720	1	1254720	1.25472				0.05221	6.99435	-3.81423
1:1257197	1	1257197	1.2572				0.06225	5.80595	-3.22125
1:1257257	1	1257257	1.25726				0.05221	6.99435	-3.81423
1:1257262	1	1257262	1.25726				0.05221	6.99435	-3.81423
1:1257397	1	1257397	1.2574				0.05422	6.99435	-3.81423
1:1257412	1	1257412	1.25741				0.05622	6.61359	-3.6288
1:1257422	1	1257422	1.25742				0.05422	6.99435	-3.81423
1:1257526	1	1257526	1.25753				0.05622	7.8099	-3.80845
1:1257536	1	1257536	1.25754				0.05422	6.64655	-3.66379
1:1257631	1	1257631	1.25763				0.05221	6.99435	-3.81423
1:1257697	1	1257697	1.2577				0.07229	5.20931	-2.77141
1:1257711	1	1257711	1.25771				0.07229	5.20931	-2.77141
1:1257818	1	1257818	1.25782				0.06024	5.39285	-3.05267
1:1264059	1	1264059	1.26406				0.05622	4.51141	-2.73974
1:1264106	1	1264106	1.26411				0.05422	5.87868	-3.39068
1:1264111	1	1264111	1.26411				0.05422	5.87868	-3.39068
1:1264115	1	1264115	1.26412				0.05422	5.87868	-3.39068
1:1264121	1	1264121	1.26412				0.05221	6.99435	-3.81423
1:1264261	1	1264261	1.26426				0.05221	6.99435	-3.81423
1:1264442	1	1264442	1.26444				0.05622	5.64952	-3.07026
1:1265155	1	1265155	1.26516				0.05422	5.86177	-3.36845
1:1265329	1	1265329	1.26533				0.05221	6.99435	-3.81423
1:1265443	1	1265443	1.26544				0.05221	6.99435	-3.81423
1:1265494	1	1265494	1.26549				0.05422	6.95103	-3.75562
1:1265506	1	1265506	1.26551				0.05422	6.95103	-3.75562
1:1265562	1	1265562	1.26556				0.05422	6.95103	-3.75562
1:1265577	1	1265577	1.26558				0.05622	5.68803	-3.26883
1:1265801	1	1265801	1.2658				0.05422	6.99435	-3.81423
1:1265917	1	1265917	1.26592				0.05422	7.23808	-3.80825
1:1266017	1	1266017	1.26602				0.05221	6.99435	-3.81423
1:1266048	1	1266048	1.26605				0.05221	6.99435	-3.81423
1:1266051	1	1266051	1.26605				0.05422	6.30795	-3.52282
1:1266066	1	1266066	1.26607				0.05221	6.99435	-3.81423
1:1266359	1	1266359	1.26636				0.05422	7.1518	-3.74809
1:1266369	1	1266369	1.26637				0.05221	6.99435	-3.81423
1:1266388	1	1266388	1.26639				0.05422	6.76892	-3.72815
1:1266427	1	1266427	1.26643				0.05221	6.99435	-3.81423
1:1266448	1	1266448	1.26645				0.07028	4.77514	-2.70348
1:1266603	1	1266603	1.2666				0.05221	6.99435	-3.81423
1:1266772	1	1266772	1.26677				0.05422	6.94859	-3.67785
1:1266777	1	1266777	1.26678				0.05622	6.37081	-3.45132
1:1266786	1	1266786	1.26679				0.05422	6.94859	-3.67785
1:1266799	1	1266799	1.2668				0.05422	6.94859	-3.67785
1:1266805	1	1266805	1.2668				0.05422	6.94859	-3.67785
1:1266889	1	1266889	1.26689				0.06827	5.15304	-2.81951
1:1266903	1	1266903	1.2669				0.06627	6.08766	-2.88693
1:1266925	1	1266925	1.26693				0.06827	5.23755	-2.62075
1:1267994	1	1267994	1.26799				0.05422	7.8159	-3.97067
1:1268051	1	1268051	1.26805				0.0502	7.16481	-3.97005
1:1268293	1	1268293	1.26829				0.06827	4.26225	-2.49939
1:1268301	1	1268301	1.2683				0.06024	6.26166	-3.29759
1:1268313	1	1268313	1.26831				0.05422	4.96203	-2.99037
1:1269127	1	1269127	1.26913				0.05422	6.99435	-3.81423
1:1269375	1	1269375	1.26937				0.05221	6.99435	-3.81423
1:1269568	1	1269568	1.26957				0.05221	6.99435	-3.81423
1:1270167	1	1270167	1.27017				0.05221	6.99435	-3.81423
1:1270180	1	1270180	1.27018				0.05221	6.99435	-3.81423
1:1270280	1	1270280	1.27028				0.05622	5.98165	-3.33652
1:1270336	1	1270336	1.27034				0.05221	6.99435	-3.81423
1:1270362	1	1270362	1.27036				0.05622	5.93921	-3.31951
1:1270489	1	1270489	1.27049				0.05221	6.99435	-3.81423
1:1270490	1	1270490	1.27049				0.05422	6.65826	-3.61549
1:1270551	1	1270551	1.27055				0.05221	6.99435	-3.81423
1:1270756	1	1270756	1.27076				0.05221	6.99435	-3.81423
1:1270850	1	1270850	1.27085				0.05221	6.99435	-3.81423
1:1270970	1	1270970	1.27097				0.05221	6.99435	-3.81423
1:1270981	1	1270981	1.27098				0.05221	6.99435	-3.81423
1:1270995	1	1270995	1.271				0.05221	6.99435	-3.81423
1:1271118	1	1271118	1.27112				0.05221	6.99435	-3.81423
1:1271129	1	1271129	1.27113				0.05422	6.64988	-3.60239
1:1271142	1	1271142	1.27114				0.05422	6.77409	-3.67412
1:1271270	1	1271270	1.27127				0.05221	6.99435	-3.81423
1:1271420	1	1271420	1.27142				0.05221	6.99435	-3.81423
1:1271546	1	1271546	1.27155				0.05221	6.99435	-3.81423
1:1271564	1	1271564	1.27156				0.05221	6.99435	-3.81423
1:1271609	1	1271609	1.27161				0.05221	6.99435	-3.81423
1:1271768	1	1271768	1.27177				0.05622	7.35908	-3.74484
1:1271770	1	1271770	1.27177				0.05622	7.35908	-3.74484
1:1272053	1	1272053	1.27205				0.05221	6.99435	-3.81423
1:1272139	1	1272139	1.27214				0.05422	6.20523	-3.58162
1:1272148	1	1272148	1.27215				0.05622	6.04151	-3.40323
1:1272225	1	1272225	1.27222				0.05221	6.99435	-3.81423
1:1272232	1	1272232	1.27223				0.05221	6.99435	-3.81423
1:1272239	1	1272239	1.27224				0.05221	6.99435	-3.81423
1:1272446	1	1272446	1.27245				0.05221	6.99435	-3.81423
1:1272613	1	1272613	1.27261				0.05221	6.99435	-3.81423
1:1272819	1	1272819	1.27282				0.05221	6.99435	-3.81423
1:1272861	1	1272861	1.27286				0.05221	6.99435	-3.81423
1:1272901	1	1272901	1.2729				0.05221	6.99435	-3.81423
1:1273144	1	1273144	1.27314				0.05422	6.49364	-3.63889
1:1273145	1	1273145	1.27314				0.05622	5.84734	-3.38356
1:1273188	1	1273188	1.27319				0.05422	6.49364	-3.63889
1:1273587	1	1273587	1.27359				0.06426	4.94971	-2.59754
1:1273735	1	1273735	1.27374				0.05221	6.99435	-3.81423
1:1273740	1	1273740	1.27374				0.05221	6.99435	-3.81423
1:1277629	1	1277629	1.27763				0.05422	5.86177	-3.36845
1:1277685	1	1277685	1.27768				0.05221	4.8398	-3.03191
1:1277849	1	1277849	1.27785				0.05422	7.10258	-3.72957
1:1277883	1	1277883	1.27788				0.05221	6.99435	-3.81423
1:1277948	1	1277948	1.27795				0.05221	6.99435	-3.81423
1:1278022	1	1278022	1.27802				0.05221	6.99435	-3.81423
1:1278029	1	1278029	1.27803				0.05221	6.99435	-3.81423
1:1278091	1	1278091	1.27809				0.05622	5.66432	-3.25004
1:1278092	1	1278092	1.27809				0.05823	5.04609	-3.06745
1:1278147	1	1278147	1.27815				0.05622	5.66432	-3.25004
1:1278172	1	1278172	1.27817				0.06024	5.46195	-3.10598
1:1278243	1	1278243	1.27824				0.05221	6.99435	-3.81423
1:1278263	1	1278263	1.27826				0.05422	6.92104	-3.71303
1:1278423	1	1278423	1.27842				0.05221	6.99435	-3.81423
1:1278491	1	1278491	1.27849				0.0502	5.81966	-3.45586
1:1278810	1	1278810	1.27881				0.05622	5.19485	-2.96713
1:1278818	1	1278818	1.27882				0.05823	5.19485	-2.96713
1:1278821	1	1278821	1.27882				0.05823	5.19485	-2.96713
1:1278914	1	1278914	1.27891				0.05422	6.99435	-3.81423
1:1278968	1	1278968	1.27897				0.06024	4.71733	-2.72344
1:1279058	1	1279058	1.27906				0.05622	7.45421	-3.60441
1:1279152	1	1279152	1.27915				0.06024	5.29277	-2.94848
1:1279167	1	1279167	1.27917				0.05622	6.33346	-3.38488
1:1279178	1	1279178	1.27918				0.05823	5.66091	-3.10319
1:1279218	1	1279218	1.27922				0.05622	5.36737	-3.07668
1:1279224	1	1279224	1.27922				0.05221	6.99435	-3.81423
1:1279380	1	1279380	1.27938				0.07028	4.81539	-2.66541
1:1279686	1	1279686	1.27969				0.1145	5.8111	-2.11083
1:1279893	1	1279893	1.27989				0.05221	6.99435	-3.81423
1:1279905	1	1279905	1.27991				0.05422	4.76003	-2.80123
1:1280462	1	1280462	1.28046				0.05422	6.41815	-3.54649
1:1280499	1	1280499	1.2805				0.06225	4.39628	-2.70859
1:1280797	1	1280797	1.2808				0.05422	5.85512	-3.38553
1:1280850	1	1280850	1.28085				0.08032	5.15175	-2.10599
1:1280962	1	1280962	1.28096				0.05422	6.87853	-3.70091
1:1281208	1	1281208	1.28121				0.05422	5.87868	-3.39068
1:1281234	1	1281234	1.28123				0.05422	6.47997	-3.58902
1:1281423	1	1281423	1.28142				0.05221	6.99435	-3.81423
1:1281888	1	1281888	1.28189				0.05422	6.90965	-3.68379
1:1282052	1	1282052	1.28205				0.05221	6.99435	-3.81423
1:1282083	1	1282083	1.28208				0.05422	6.05399	-3.42239
1:1282108	1	1282108	1.28211				0.05221	6.99435	-3.81423
1:1282125	1	1282125	1.28212				0.05422	6.9423	-3.65781
1:1282172	1	1282172	1.28217				0.05422	7.27267	-3.78973
1:1282262	1	1282262	1.28226				0.06225	6.14948	-3.03814
1:1282268	1	1282268	1.28227				0.06225	6.14948	-3.03814
1:1282410	1	1282410	1.28241				0.05221	6.99435	-3.81423
1:1282427	1	1282427	1.28243				0.05422	6.61359	-3.6288
1:1282447	1	1282447	1.28245				0.05622	6.06635	-3.35508
1:1282470	1	1282470	1.28247				0.05823	5.95012	-3.10404
1:1282597	1	1282597	1.2826				0.05422	6.07749	-3.40314
1:1282686	1	1282686	1.28269				0.05422	6.99435	-3.81423
1:1282741	1	1282741	1.28274				0.05422	6.99435	-3.81423
1:1283036	1	1283036	1.28304				0.05221	6.99435	-3.81423
1:1283953	1	1283953	1.28395				0.05221	6.99435	-3.81423
1:1283963	1	1283963	1.28396				0.05422	6.21602	-3.5232
1:1283969	1	1283969	1.28397				0.05622	7.4447	-3.81238
1:1283973	1	1283973	1.28397				0.05622	7.4447	-3.81238
1:1283983	1	1283983	1.28398				0.05422	7.69285	-3.9365
1:1284008	1	1284008	1.28401				0.05221	6.99435	-3.81423
1:1284013	1	1284013	1.28401				0.05622	7.73346	-3.71865
1:1284063	1	1284063	1.28406				0.05622	5.97356	-3.20279
1:1284087	1	1284087	1.28409				0.0502	5.16902	-3.05086
1:1284151	1	1284151	1.28415				0.05622	5.81233	-3.28443
1:1284225	1	1284225	1.28422				0.05622	6.87181	-3.30543
1:1284328	1	1284328	1.28433				0.05221	6.99435	-3.81423
1:1284335	1	1284335	1.28434				0.05221	6.99435	-3.81423
1:1284344	1	1284344	1.28434				0.05422	6.76892	-3.72815
1:1284362	1	1284362	1.28436				0.0502	6.41913	-3.62952
1:1284442	1	1284442	1.28444				0.05622	6.87181	-3.30543
1:1284676	1	1284676	1.28468				0.06225	7.80746	-3.34129
1:1285355	1	1285355	1.28536				0.05422	6.95103	-3.75562
1:1285458	1	1285458	1.28546				0.05422	6.95103	-3.75562
1:1285732	1	1285732	1.28573				0.05221	6.99435	-3.81423
1:1286141	1	1286141	1.28614				0.05422	6.49364	-3.63889
1:1286158	1	1286158	1.28616				0.05422	6.49364	-3.63889
1:1286369	1	1286369	1.28637				0.05422	6.49364	-3.63889
1:1286486	1	1286486	1.28649				0.05622	5.50664	-3.09081
1:1286496	1	1286496	1.2865				0.05221	6.99435	-3.81423
1:1287090	1	1287090	1.28709				0.05221	6.99435	-3.81423
1:1287133	1	1287133	1.28713				0.05422	6.72329	-3.71229
1:1287314	1	1287314	1.28731				0.05221	6.99435	-3.81423
1:1287454	1	1287454	1.28745				0.05221	6.99435	-3.81423
1:1287750	1	1287750	1.28775				0.05422	6.39083	-3.56254
1:1287809	1	1287809	1.28781				0.05221	6.99435	-3.81423
1:1287849	1	1287849	1.28785				0.05422	6.58973	-3.56584
1:1287852	1	1287852	1.28785				0.05221	6.99435	-3.81423
1:1287945	1	1287945	1.28794				0.05422	6.46933	-3.54251
1:1288114	1	1288114	1.28811				0.05823	8.01486	-3.74311
1:1288145	1	1288145	1.28815				0.06225	4.78575	-2.857
1:1288214	1	1288214	1.28821				0.05823	6.8175	-3.61072
1:1288220	1	1288220	1.28822				0.05622	7.1518	-3.74809
1:1288229	1	1288229	1.28823				0.05823	6.8175	-3.61072
1:1288235	1	1288235	1.28824				0.05622	7.1518	-3.74809
1:1288434	1	1288434	1.28843				0.05622	7.71258	-3.99914
1:1288454	1	1288454	1.28845				0.05422	6.99435	-3.81423
1:1288467	1	1288467	1.28847				0.05422	6.99435	-3.81423
1:1288772	1	1288772	1.28877				0.05422	6.99435	-3.81423
1:1289062	1	1289062	1.28906				0.05221	6.99435	-3.81423
1:1289272	1	1289272	1.28927				0.05422	5.79923	-3.34253
1:1289295	1	1289295	1.2893				0.05422	5.79923	-3.34253
1:1289306	1	1289306	1.28931				0.05422	5.79923	-3.34253
1:1289353	1	1289353	1.28935				0.05221	6.99435	-3.81423
1:1289384	1	1289384	1.28938				0.05221	6.99435	-3.81423
1:1289517	1	1289517	1.28952				0.05221	6.99435	-3.81423
1:1289535	1	1289535	1.28954				0.05221	6.99435	-3.81423
1:1289545	1	1289545	1.28954				0.05622	5.64952	-3.07026
1:1289904	1	1289904	1.2899				0.05221	6.99435	-3.81423
1:1289979	1	1289979	1.28998				0.06024	5.30727	-3.05574
1:1290015	1	1290015	1.29001				0.05422	5.86177	-3.36845
1:1290377	1	1290377	1.29038				0.05221	6.99435	-3.81423
1:1290399	1	1290399	1.2904				0.05422	7.96628	-3.96614
1:1290477	1	1290477	1.29048				0.05422	6.32374	-3.53609
1:1290531	1	1290531	1.29053				0.05221	6.99435	-3.81423
1:1290550	1	1290550	1.29055				0.05422	7.04812	-3.74324
1:1290629	1	1290629	1.29063				0.05221	6.99435	-3.81423
1:1290674	1	1290674	1.29067				0.05221	6.99435	-3.81423
1:1290698	1	1290698	1.2907				0.05221	6.99435	-3.81423
1:1290796	1	1290796	1.2908				0.05622	5.6641	-3.24681
1:1290897	1	1290897	1.2909				0.05622	6.1356	-3.37569
1:1290917	1	1290917	1.29092				0.05221	6.99435	-3.81423
1:1290933	1	1290933	1.29093				0.05221	6.99435	-3.81423
1:1290941	1	1290941	1.29094				0.05221	6.99435	-3.81423
1:1290953	1	1290953	1.29095				0.05221	6.99435	-3.81423
1:1290992	1	1290992	1.29099				0.05221	6.99435	-3.81423
1:1290998	1	1290998	1.291				0.05221	6.99435	-3.81423
1:1291049	1	1291049	1.29105				0.05422	6.54768	-3.59868
1:1291079	1	1291079	1.29108				0.05221	6.99435	-3.81423
1:1291129	1	1291129	1.29113				0.05221	6.99435	-3.81423
1:1291192	1	1291192	1.29119				0.05221	6.99435	-3.81423
1:1291218	1	1291218	1.29122				0.05221	6.99435	-3.81423
1:1291220	1	1291220	1.29122				0.05422	6.02739	-3.41911
1:1291262	1	1291262	1.29126				0.05622	7.63007	-3.78274
1:1291275	1	1291275	1.29127				0.05622	5.68081	-3.24746
1:1291322	1	1291322	1.29132				0.05622	5.54123	-3.20716
1:1291387	1	1291387	1.29139				0.05622	5.85549	-3.33445
1:1291429	1	1291429	1.29143				0.05422	6.3909	-3.56972
1:1291449	1	1291449	1.29145				0.05622	7.32064	-3.77894
1:1291485	1	1291485	1.29148				0.05221	6.99435	-3.81423
1:1291490	1	1291490	1.29149				0.05422	6.46417	-3.55165
1:1291491	1	1291491	1.29149				0.05422	6.46417	-3.55165
1:1291574	1	1291574	1.29157				0.05622	6.37081	-3.45132
1:1291599	1	1291599	1.2916				0.05422	6.3909	-3.56972
1:1291633	1	1291633	1.29163				0.05221	6.99435	-3.81423
1:1291635	1	1291635	1.29164				0.05422	6.30795	-3.52282
1:1291773	1	1291773	1.29177				0.05422	6.21602	-3.5232
1:1291822	1	1291822	1.29182				0.05221	6.99435	-3.81423
1:1291959	1	1291959	1.29196				0.05221	6.99435	-3.81423
1:1292365	1	1292365	1.29236				0.05221	6.99435	-3.81423
1:1292388	1	1292388	1.29239				0.05221	6.99435	-3.81423
1:1292444	1	1292444	1.29244				0.05622	7.07587	-3.64006
1:1292483	1	1292483	1.29248				0.05622	7.07587	-3.64006
1:1292568	1	1292568	1.29257				0.05823	6.63729	-3.45919
1:1292612	1	1292612	1.29261				0.05422	7.96628	-3.96614
1:1292640	1	1292640	1.29264				0.05422	7.96628	-3.96614
1:1292641	1	1292641	1.29264				0.05622	7.60349	-3.76582
1:1292662	1	1292662	1.29266				0.05823	6.00043	-3.31008
1:1292673	1	1292673	1.29267				0.05422	7.96628	-3.96614
1:1292682	1	1292682	1.29268				0.05422	7.96628	-3.96614
1:1292778	1	1292778	1.29278				0.05422	7.96628	-3.96614
1:1292820	1	1292820	1.29282				0.05422	7.96628	-3.96614
1:1292859	1	1292859	1.29286				0.05622	7.13177	-3.68424
1:1292875	1	1292875	1.29287				0.05422	7.96628	-3.96614
1:1292883	1	1292883	1.29288				0.05422	7.96628	-3.96614
1:1293038	1	1293038	1.29304				0.05221	6.99435	-3.81423
1:1293371	1	1293371	1.29337				0.07831	4.98383	-2.53053
1:1293409	1	1293409	1.29341				0.07831	5.4201	-2.55551
1:1293436	1	1293436	1.29344				0.05622	8.07415	-3.68789
1:1293460	1	1293460	1.29346				0.05221	6.99435	-3.81423
1:1293472	1	1293472	1.29347				0.05221	6.99435	-3.81423
1:1293477	1	1293477	1.29348				0.05422	6.87853	-3.70091
1:1293501	1	1293501	1.2935				0.05221	6.99435	-3.81423
1:1293515	1	1293515	1.29351				0.05622	7.00975	-3.61428
1:1293619	1	1293619	1.29362				0.05221	6.99435	-3.81423
1:1293647	1	1293647	1.29365				0.05221	6.99435	-3.81423
1:1293664	1	1293664	1.29366				0.05221	6.99435	-3.81423
1:1293687	1	1293687	1.29369				0.05221	6.99435	-3.81423
1:1293720	1	1293720	1.29372				0.05221	6.99435	-3.81423
1:1293822	1	1293822	1.29382				0.05221	6.99435	-3.81423
1:1293829	1	1293829	1.29383				0.1084	5.77039	-1.70478
1:1294036	1	1294036	1.29404				0.05422	5.86177	-3.36845
1:1294173	1	1294173	1.29417				0.05422	6.13063	-3.45911
1:1294189	1	1294189	1.29419				0.05221	6.99435	-3.81423
1:1294212	1	1294212	1.29421				0.05622	6.63505	-3.29788
1:1294228	1	1294228	1.29423				0.05221	6.99435	-3.81423
1:1294253	1	1294253	1.29425				0.05221	6.99435	-3.81423
1:1294345	1	1294345	1.29435				0.05221	6.99435	-3.81423
1:1294381	1	1294381	1.29438				0.05221	6.99435	-3.81423
1:1294413	1	1294413	1.29441				0.05221	6.99435	-3.81423
1:1294414	1	1294414	1.29441				0.05221	6.99435	-3.81423
1:1294451	1	1294451	1.29445				0.05422	5.74118	-3.38204
1:1294562	1	1294562	1.29456				0.05422	6.07067	-3.41004
1:1294570	1	1294570	1.29457				0.05422	8.03901	-3.98551
1:1294580	1	1294580	1.29458				0.05422	6.07067	-3.41004
1:1294592	1	1294592	1.29459				0.05422	6.07067	-3.41004
1:1294659	1	1294659	1.29466				0.05221	6.99435	-3.81423
1:1294789	1	1294789	1.29479				0.05221	6.99435	-3.81423
1:1294828	1	1294828	1.29483				0.05422	6.58873	-3.62304
1:1294972	1	1294972	1.29497				0.05422	6.99435	-3.81423
1:1294990	1	1294990	1.29499				0.05422	6.99435	-3.81423
1:1294999	1	1294999	1.295				0.05422	6.99435	-3.81423
1:1295005	1	1295005	1.295				0.05422	6.99435	-3.81423
1:1295011	1	1295011	1.29501				0.05422	6.99435	-3.81423
1:1295019	1	1295019	1.29502				0.05422	6.99435	-3.81423
1:1295032	1	1295032	1.29503				0.05622	6.88095	-3.6989
1:1295126	1	1295126	1.29513				0.05422	7.1518	-3.74809
1:1295138	1	1295138	1.29514				0.05221	6.99435	-3.81423
1:1295140	1	1295140	1.29514				0.05221	6.99435	-3.81423
1:1295147	1	1295147	1.29515				0.05221	6.99435	-3.81423
1:1295155	1	1295155	1.29516				0.07831	4.47161	-2.14305
1:1295157	1	1295157	1.29516				0.05221	6.99435	-3.81423
1:1295169	1	1295169	1.29517				0.05221	6.99435	-3.81423
1:1295172	1	1295172	1.29517				0.05221	6.99435	-3.81423
1:1295224	1	1295224	1.29522				0.05221	6.99435	-3.81423
1:1295239	1	1295239	1.29524				0.05622	5.98782	-3.31444
1:1295279	1	1295279	1.29528				0.05422	6.99435	-3.81423
1:1295299	1	1295299	1.2953				0.05422	6.99435	-3.81423
1:1295384	1	1295384	1.29538				0.05422	7.33134	-3.81296
1:1295422	1	1295422	1.29542				0.05221	6.99435	-3.81423
1:1295432	1	1295432	1.29543				0.05221	6.99435	-3.81423
1:1295469	1	1295469	1.29547				0.05622	6.56871	-3.54553
1:1296008	1	1296008	1.29601				0.05622	6.53473	-3.48733
1:1296010	1	1296010	1.29601				0.05622	6.53473	-3.48733
1:1296020	1	1296020	1.29602				0.05823	5.71301	-3.05956
1:1296027	1	1296027	1.29603				0.05622	6.53473	-3.48733
1:1296030	1	1296030	1.29603				0.05221	6.99435	-3.81423
1:1296159	1	1296159	1.29616				0.05221	6.99435	-3.81423
1:1296164	1	1296164	1.29616				0.05221	6.99435	-3.81423
1:1296203	1	1296203	1.2962				0.05221	6.99435	-3.81423
1:1296284	1	1296284	1.29628				0.05221	6.99435	-3.81423
1:1296294	1	1296294	1.29629				0.05221	6.99435	-3.81423
1:1296297	1	1296297	1.2963				0.05221	6.99435	-3.81423
1:1296341	1	1296341	1.29634				0.05221	6.99435	-3.81423
1:1296357	1	1296357	1.29636				0.05221	6.99435	-3.81423
1:1296375	1	1296375	1.29638				0.05221	6.99435	-3.81423
1:1296532	1	1296532	1.29653				0.05622	5.80427	-3.28151
1:1296559	1	1296559	1.29656				0.05221	6.99435	-3.81423
1:1296571	1	1296571	1.29657				0.05221	6.99435	-3.81423
1:1296573	1	1296573	1.29657				0.05221	6.99435	-3.81423
1:1296668	1	1296668	1.29667				0.05221	6.99435	-3.81423
1:1296725	1	1296725	1.29672				0.05221	6.99435	-3.81423
1:1296974	1	1296974	1.29697				0.05622	7.67218	-3.9325
1:1296978	1	1296978	1.29698				0.05622	7.67218	-3.9325
1:1296982	1	1296982	1.29698				0.05422	7.67218	-3.9325
1:1296995	1	1296995	1.29699				0.05622	5.98687	-3.32358
1:1297130	1	1297130	1.29713				0.05221	6.99435	-3.81423
1:1297179	1	1297179	1.29718				0.05422	6.99435	-3.81423
1:1297194	1	1297194	1.29719				0.06024	7.54903	-3.88213
1:1297259	1	1297259	1.29726				0.05422	7.67218	-3.9325
1:1297265	1	1297265	1.29726				0.05422	7.67218	-3.9325
1:1297521	1	1297521	1.29752				0.05422	7.08385	-3.76877
1:1297605	1	1297605	1.2976				0.05422	6.88781	-3.69358
1:1297711	1	1297711	1.29771				0.05221	6.99435	-3.81423
1:1297778	1	1297778	1.29778				0.05422	6.11351	-3.4391
1:1298147	1	1298147	1.29815				0.05622	7.79794	-3.73246
1:1298185	1	1298185	1.29818				0.05422	6.94859	-3.67785
1:1298216	1	1298216	1.29822				0.05422	6.76892	-3.72815
1:1298219	1	1298219	1.29822				0.05823	6.6021	-3.57177
1:1298315	1	1298315	1.29832				0.05422	5.86177	-3.36845
1:1298428	1	1298428	1.29843				0.05221	6.99435	-3.81423
1:1298496	1	1298496	1.2985				0.05422	6.61894	-3.58155
1:1298498	1	1298498	1.2985				0.05221	6.99435	-3.81423
1:1298548	1	1298548	1.29855				0.05622	6.03328	-3.34208
1:1298561	1	1298561	1.29856				0.05221	6.99435	-3.81423
1:1298578	1	1298578	1.29858				0.05221	6.99435	-3.81423
1:1298615	1	1298615	1.29862				0.05422	6.76892	-3.72815
1:1298698	1	1298698	1.2987				0.05221	6.99435	-3.81423
1:1298781	1	1298781	1.29878				0.06426	6.90019	-3.38561
1:1298858	1	1298858	1.29886				0.05823	5.86056	-3.26492
1:1300080	1	1300080	1.30008				0.05422	6.64521	-3.61407
1:1300085	1	1300085	1.30008				0.05221	6.99435	-3.81423
1:1300088	1	1300088	1.30009				0.05221	6.99435	-3.81423
1:1300471	1	1300471	1.30047				0.05823	4.22047	-2.63096
1:1300559	1	1300559	1.30056				0.05221	6.99435	-3.81423
1:1300578	1	1300578	1.30058				0.05221	6.99435	-3.81423
1:1300641	1	1300641	1.30064				0.05422	7.33134	-3.81296
1:1300665	1	1300665	1.30066				0.05422	7.33134	-3.81296
1:1300725	1	1300725	1.30072				0.05422	7.33134	-3.81296
1:1300745	1	1300745	1.30075				0.05422	6.8239	-3.6723
1:1300869	1	1300869	1.30087				0.05221	6.99435	-3.81423
1:1301075	1	1301075	1.30107				0.05622	6.10799	-3.40813
1:1301076	1	1301076	1.30108				0.05622	6.10799	-3.40813
1:1301170	1	1301170	1.30117				0.05422	6.07067	-3.41004
1:1301218	1	1301218	1.30122				0.05221	6.99435	-3.81423
1:1301776	1	1301776	1.30178				0.05221	6.99435	-3.81423
1:1302140	1	1302140	1.30214				0.05422	6.56388	-3.61004
1:1302451	1	1302451	1.30245				0.05823	7.46606	-3.69513
1:1302674	1	1302674	1.30267				0.05221	6.99435	-3.81423
1:1302676	1	1302676	1.30268				0.05221	6.99435	-3.81423
1:1302682	1	1302682	1.30268				0.05422	6.9423	-3.65781
1:1302731	1	1302731	1.30273				0.05221	6.99435	-3.81423
1:1302837	1	1302837	1.30284				0.05221	6.99435	-3.81423
1:1302849	1	1302849	1.30285				0.05221	6.99435	-3.81423
1:1302860	1	1302860	1.30286				0.05221	6.99435	-3.81423
1:1302900	1	1302900	1.3029				0.05422	6.99435	-3.81423
1:1303016	1	1303016	1.30302				0.06627	5.26353	-2.62879
1:1303019	1	1303019	1.30302				0.05823	8.07415	-3.68789
1:1303025	1	1303025	1.30303				0.05823	8.07415	-3.68789
1:1303289	1	1303289	1.30329				0.05221	6.99435	-3.81423
1:1303361	1	1303361	1.30336				0.05221	6.99435	-3.81423
1:1303404	1	1303404	1.3034				0.05221	6.99435	-3.81423
1:1303414	1	1303414	1.30341				0.05221	6.99435	-3.81423
1:1303419	1	1303419	1.30342				0.05221	6.99435	-3.81423
1:1303734	1	1303734	1.30373				0.05422	5.93522	-3.51904
1:1303787	1	1303787	1.30379				0.05221	6.99435	-3.81423
1:1304645	1	1304645	1.30465				0.05422	6.4943	-3.5567
1:1304679	1	1304679	1.30468				0.05422	6.8421	-3.68858
1:1304985	1	1304985	1.30499				0.05422	7.8755	-3.9618
1:1305030	1	1305030	1.30503				0.05221	6.99435	-3.81423
1:1305062	1	1305062	1.30506				0.05221	6.99435	-3.81423
1:1305080	1	1305080	1.30508				0.05422	6.64655	-3.66379
1:1305098	1	1305098	1.3051				0.05221	6.99435	-3.81423
1:1305170	1	1305170	1.30517				0.05221	6.99435	-3.81423
1:1305215	1	1305215	1.30522				0.05221	6.99435	-3.81423
1:1305219	1	1305219	1.30522				0.05221	6.99435	-3.81423
1:1305355	1	1305355	1.30536				0.07028	5.28395	-2.73909
1:1305390	1	1305390	1.30539				0.05422	6.56868	-3.56887
1:1305410	1	1305410	1.30541				0.05422	6.56868	-3.56887
1:1305478	1	1305478	1.30548				0.05823	7.65648	-3.49003
1:1305494	1	1305494	1.30549				0.05823	7.65648	-3.49003
1:1305499	1	1305499	1.3055				0.05823	7.65648	-3.49003
1:1305513	1	1305513	1.30551				0.06024	8.10737	-3.49293
1:1305535	1	1305535	1.30553				0.06627	4.38093	-2.33358
1:1305576	1	1305576	1.30558				0.05221	6.99435	-3.81423
1:1305582	1	1305582	1.30558				0.05221	6.99435	-3.81423
1:1305822	1	1305822	1.30582				0.05221	6.99435	-3.81423
1:1305861	1	1305861	1.30586				0.05221	6.99435	-3.81423
1:1305865	1	1305865	1.30587				0.05221	6.99435	-3.81423
1:1305950	1	1305950	1.30595				0.05221	6.99435	-3.81423
1:1306047	1	1306047	1.30605				0.05422	6.76442	-3.69033
1:1306056	1	1306056	1.30606				0.05221	6.99435	-3.81423
1:1306075	1	1306075	1.30608				0.05622	8.07415	-3.68789
1:1306103	1	1306103	1.3061				0.05622	8.07415	-3.68789
1:1306128	1	1306128	1.30613				0.05221	6.99435	-3.81423
1:1306163	1	1306163	1.30616				0.05622	6.80067	-3.59625
1:1306164	1	1306164	1.30616				0.05221	6.99435	-3.81423
1:1306202	1	1306202	1.3062				0.05823	5.41923	-3.13185
1:1306420	1	1306420	1.30642				0.05221	6.99435	-3.81423
1:1308089	1	1308089	1.30809				0.05221	6.99435	-3.81423
1:1308184	1	1308184	1.30818				0.05221	6.99435	-3.81423
1:1308249	1	1308249	1.30825				0.06024	4.50458	-2.71105
1:1308318	1	1308318	1.30832				0.05221	6.99435	-3.81423
1:1308427	1	1308427	1.30843				0.05221	6.99435	-3.81423
1:1308464	1	1308464	1.30846				0.05823	5.78736	-3.17784
1:1308468	1	1308468	1.30847				0.05221	6.99435	-3.81423
1:1308491	1	1308491	1.30849				0.05622	5.74118	-3.38204
1:1308641	1	1308641	1.30864				0.05221	6.99435	-3.81423
1:1308652	1	1308652	1.30865				0.05221	6.99435	-3.81423
1:1308962	1	1308962	1.30896				0.05221	6.99435	-3.81423
1:1309399	1	1309399	1.3094				0.05221	6.99435	-3.81423
1:1309531	1	1309531	1.30953				0.05221	6.99435	-3.81423
1:1309592	1	1309592	1.30959				0.05622	6.05028	-3.39092
1:1309614	1	1309614	1.30961				0.05422	5.86177	-3.36845
1:1309698	1	1309698	1.3097				0.05221	6.99435	-3.81423
1:1309778	1	1309778	1.30978				0.05221	6.99435	-3.81423
1:1309822	1	1309822	1.30982				0.05221	6.99435	-3.81423
1:1310118	1	1310118	1.31012				0.05221	6.99435	-3.81423
1:1310128	1	1310128	1.31013				0.05422	6.46742	-3.57779
1:1310212	1	1310212	1.31021				0.05622	6.05383	-3.36853
1:1310282	1	1310282	1.31028				0.05422	6.46742	-3.57779
1:1310308	1	1310308	1.31031				0.05422	6.46742	-3.57779
1:1310496	1	1310496	1.3105				0.05221	6.99435	-3.81423
1:1310729	1	1310729	1.31073				0.05221	6.99435	-3.81423
1:1310737	1	1310737	1.31074				0.05221	6.99435	-3.81423
1:1310926	1	1310926	1.31093				0.05422	6.64655	-3.66379
1:1311080	1	1311080	1.31108				0.05221	6.99435	-3.81423
1:1315713	1	1315713	1.31571				0.05622	6.99435	-3.81423
1:1315907	1	1315907	1.31591				0.05622	8.3853	-3.87659
1:1315973	1	1315973	1.31597				0.05422	6.99435	-3.81423
1:1315974	1	1315974	1.31597				0.05422	6.99435	-3.81423
1:1316002	1	1316002	1.316				0.05422	6.99435	-3.81423
1:1316005	1	1316005	1.31601				0.05422	6.99435	-3.81423
1:1316121	1	1316121	1.31612				0.05221	6.99435	-3.81423
1:1316173	1	1316173	1.31617				0.05221	6.99435	-3.81423
1:1316318	1	1316318	1.31632				0.05221	6.99435	-3.81423
1:1316371	1	1316371	1.31637				0.05221	6.99435	-3.81423
1:1316442	1	1316442	1.31644				0.05221	6.99435	-3.81423
1:1316601	1	1316601	1.3166				0.05221	6.99435	-3.81423
1:1316647	1	1316647	1.31665				0.05422	7.8755	-3.9618
1:1316650	1	1316650	1.31665				0.05422	7.8755	-3.9618
1:1316679	1	1316679	1.31668				0.05221	6.99435	-3.81423
1:1316705	1	1316705	1.31671				0.05622	6.34608	-3.51863
1:1316719	1	1316719	1.31672				0.05221	6.99435	-3.81423
1:1316895	1	1316895	1.31689				0.06024	5.40983	-2.89969
1:1317219	1	1317219	1.31722				0.05422	6.49364	-3.63889
1:1317494	1	1317494	1.31749				0.05422	7.56783	-3.91411
1:1317577	1	1317577	1.31758				0.05221	6.99435	-3.81423
1:1323085	1	1323085	1.32309				0.05221	6.99435	-3.81423
1:1323431	1	1323431	1.32343				0.05221	6.99435	-3.81423
1:1325056	1	1325056	1.32506				0.05823	6.09365	-3.28624
1:1325066	1	1325066	1.32507				0.05422	6.99435	-3.81423
1:1325160	1	1325160	1.32516				0.05622	4.34394	-2.85412
1:1325189	1	1325189	1.32519				0.05221	6.99435	-3.81423
1:1325203	1	1325203	1.3252				0.05221	6.99435	-3.81423
1:1325205	1	1325205	1.3252				0.05622	6.94898	-3.59925
1:1325277	1	1325277	1.32528				0.05422	5.86177	-3.36845
1:1325360	1	1325360	1.32536				0.05221	6.99435	-3.81423
1:1325562	1	1325562	1.32556				0.05221	6.99435	-3.81423
1:1325584	1	1325584	1.32558				0.05221	6.99435	-3.81423
1:1325660	1	1325660	1.32566				0.05221	6.99435	-3.81423
1:1325672	1	1325672	1.32567				0.05221	6.99435	-3.81423
1:1325709	1	1325709	1.32571				0.05221	6.99435	-3.81423
1:1325853	1	1325853	1.32585				0.05622	8.07415	-3.68789
1:1325855	1	1325855	1.32586				0.05823	7.69058	-3.53394
1:1326046	1	1326046	1.32605				0.05422	6.27619	-3.5139
1:1326058	1	1326058	1.32606				0.05221	6.99435	-3.81423
1:1326072	1	1326072	1.32607				0.05221	6.99435	-3.81423
1:1326105	1	1326105	1.32611				0.05221	6.99435	-3.81423
1:1326124	1	1326124	1.32612				0.06426	6.83395	-3.07241
1:1326125	1	1326125	1.32612				0.05221	6.99435	-3.81423
1:1326240	1	1326240	1.32624				0.05823	8.04542	-3.6469
1:1326757	1	1326757	1.32676				0.05221	6.99435	-3.81423
1:1326768	1	1326768	1.32677				0.05221	6.99435	-3.81423
1:1326794	1	1326794	1.32679				0.05221	6.99435	-3.81423
1:1326818	1	1326818	1.32682				0.05221	6.99435	-3.81423
1:1326824	1	1326824	1.32682				0.05221	6.99435	-3.81423
1:1326825	1	1326825	1.32682				0.05422	6.44632	-3.58211
1:1326868	1	1326868	1.32687				0.05221	6.99435	-3.81423
1:1326869	1	1326869	1.32687				0.05221	6.99435	-3.81423
1:1326943	1	1326943	1.32694				0.05221	6.99435	-3.81423
1:1327008	1	1327008	1.32701				0.05221	6.99435	-3.81423
1:1327015	1	1327015	1.32702				0.05622	6.17207	-3.36754
1:1327099	1	1327099	1.3271				0.05221	6.99435	-3.81423
1:1327121	1	1327121	1.32712				0.05221	6.99435	-3.81423
1:1327156	1	1327156	1.32716				0.05221	6.99435	-3.81423
1:1327180	1	1327180	1.32718				0.05221	6.99435	-3.81423
1:1327260	1	1327260	1.32726				0.05422	7.71258	-3.99914
1:1327269	1	1327269	1.32727				0.05221	6.99435	-3.81423
1:1327355	1	1327355	1.32736				0.05221	6.99435	-3.81423
1:1327379	1	1327379	1.32738				0.05221	6.99435	-3.81423
1:1327575	1	1327575	1.32757				0.05422	7.22343	-3.82444
1:1327595	1	1327595	1.3276				0.05422	5.86177	-3.36845
1:1327629	1	1327629	1.32763				0.05422	5.86177	-3.36845
1:1327650	1	1327650	1.32765				0.05422	5.86177	-3.36845
1:1327836	1	1327836	1.32784				0.05622	6.27251	-3.41495
1:1327842	1	1327842	1.32784				0.05221	6.99435	-3.81423
1:1327844	1	1327844	1.32784				0.05221	6.99435	-3.81423
1:1327850	1	1327850	1.32785				0.05221	6.99435	-3.81423
1:1327852	1	1327852	1.32785				0.05221	6.99435	-3.81423
1:1327879	1	1327879	1.32788				0.05422	5.39424	-3.19345
1:1327881	1	1327881	1.32788				0.05221	6.99435	-3.81423
1:1327883	1	1327883	1.32788				0.05221	6.99435	-3.81423
1:1327907	1	1327907	1.32791				0.05422	5.91101	-3.40263
1:1328120	1	1328120	1.32812				0.05422	6.99435	-3.81423
1:1328123	1	1328123	1.32812				0.05422	6.99435	-3.81423
1:1328449	1	1328449	1.32845				0.05622	6.30795	-3.52282
1:1328454	1	1328454	1.32845				0.05823	6.30795	-3.52282
1:1328547	1	1328547	1.32855				0.06024	4.69317	-2.66809
1:1328611	1	1328611	1.32861				0.05622	5.30484	-3.05397
1:1328680	1	1328680	1.32868				0.05422	7.04812	-3.74324
1:1328716	1	1328716	1.32872				0.05422	6.32374	-3.53609
1:1328820	1	1328820	1.32882				0.05221	6.99435	-3.81423
1:1328824	1	1328824	1.32882				0.05221	6.99435	-3.81423
1:1328827	1	1328827	1.32883				0.05221	6.99435	-3.81423
1:1328969	1	1328969	1.32897				0.05221	6.99435	-3.81423
1:1328988	1	1328988	1.32899				0.05221	6.99435	-3.81423
1:1329001	1	1329001	1.329				0.05221	6.99435	-3.81423
1:1329041	1	1329041	1.32904				0.08835	4.14995	-2.12275
1:1335626	1	1335626	1.33563				0.0743	5.18302	-2.51852
1:1335627	1	1335627	1.33563				0.06827	6.88503	-2.99177
1:1335652	1	1335652	1.33565				0.05221	6.99435	-3.81423
1:1335674	1	1335674	1.33567				0.05422	6.30877	-3.54388
1:1335759	1	1335759	1.33576				0.05221	6.99435	-3.81423
1:1335762	1	1335762	1.33576				0.05221	6.99435	-3.81423
1:1335805	1	1335805	1.3358				0.05221	6.99435	-3.81423
1:1335827	1	1335827	1.33583				0.05221	6.99435	-3.81423
1:1335834	1	1335834	1.33583				0.05221	6.99435	-3.81423
1:1335836	1	1335836	1.33584				0.05221	6.99435	-3.81423
1:1335842	1	1335842	1.33584				0.05622	5.66432	-3.25004
1:1335853	1	1335853	1.33585				0.05622	5.66432	-3.25004
1:1335905	1	1335905	1.3359				0.05221	6.99435	-3.81423
1:1336011	1	1336011	1.33601				0.06225	4.39121	-2.43721
1:1336024	1	1336024	1.33602				0.06225	4.30895	-2.43867
1:1336078	1	1336078	1.33608				0.05422	6.46742	-3.57779
1:1336118	1	1336118	1.33612				0.05221	6.99435	-3.81423
1:1336180	1	1336180	1.33618				0.05221	6.99435	-3.81423
1:1336217	1	1336217	1.33622				0.05221	6.99435	-3.81423
1:1336232	1	1336232	1.33623				0.05422	6.61461	-3.60336
1:1336244	1	1336244	1.33624				0.05422	6.95103	-3.75562
1:1336272	1	1336272	1.33627				0.05422	6.49364	-3.63889
1:1336297	1	1336297	1.3363				0.05422	6.49364	-3.63889
1:1336352	1	1336352	1.33635				0.05221	6.99435	-3.81423
1:1336372	1	1336372	1.33637				0.05622	5.66432	-3.25004
1:1336902	1	1336902	1.3369				0.05221	6.99435	-3.81423
1:1336912	1	1336912	1.33691				0.05221	6.99435	-3.81423
1:1336913	1	1336913	1.33691				0.05221	6.99435	-3.81423
1:1337275	1	1337275	1.33727				0.05221	6.99435	-3.81423
1:1337314	1	1337314	1.33731				0.05221	6.99435	-3.81423
1:1337332	1	1337332	1.33733				0.05221	6.99435	-3.81423
1:1337472	1	1337472	1.33747				0.05422	6.27835	-3.50321
1:1338162	1	1338162	1.33816				0.05221	6.99435	-3.81423
1:1338183	1	1338183	1.33818				0.05221	6.99435	-3.81423
1:1338187	1	1338187	1.33819				0.05221	6.99435	-3.81423
1:1338224	1	1338224	1.33822				0.05221	6.99435	-3.81423
1:1338283	1	1338283	1.33828				0.05221	6.99435	-3.81423
1:1338430	1	1338430	1.33843				0.05221	6.99435	-3.81423
1:1338475	1	1338475	1.33848				0.05221	6.99435	-3.81423
1:1338530	1	1338530	1.33853				0.05221	6.99435	-3.81423
1:1338655	1	1338655	1.33865				0.05221	6.99435	-3.81423
1:1338656	1	1338656	1.33866				0.05221	6.99435	-3.81423
1:1338670	1	1338670	1.33867				0.05221	6.99435	-3.81423
1:1338676	1	1338676	1.33868				0.05221	6.99435	-3.81423
1:1338689	1	1338689	1.33869				0.05221	6.99435	-3.81423
1:1338847	1	1338847	1.33885				0.05221	6.99435	-3.81423
1:1338851	1	1338851	1.33885				0.05221	6.99435	-3.81423
1:1338852	1	1338852	1.33885				0.05221	6.99435	-3.81423
1:1338937	1	1338937	1.33894				0.05221	6.99435	-3.81423
1:1338948	1	1338948	1.33895				0.05221	6.99435	-3.81423
1:1338993	1	1338993	1.33899				0.05221	6.99435	-3.81423
1:1339632	1	1339632	1.33963				0.05221	6.99435	-3.81423
1:1339647	1	1339647	1.33965				0.05221	6.99435	-3.81423
1:1339655	1	1339655	1.33966				0.05221	6.99435	-3.81423
1:1339665	1	1339665	1.33967				0.05221	6.99435	-3.81423
1:1339668	1	1339668	1.33967				0.05221	6.99435	-3.81423
1:1339689	1	1339689	1.33969				0.05221	6.99435	-3.81423
1:1339706	1	1339706	1.33971				0.05221	6.99435	-3.81423
1:1339760	1	1339760	1.33976				0.05422	8.00791	-3.96196
1:1339792	1	1339792	1.33979				0.05221	6.99435	-3.81423
1:1339793	1	1339793	1.33979				0.05221	6.99435	-3.81423
1:1339826	1	1339826	1.33983				0.07229	5.47091	-2.67511
1:1339841	1	1339841	1.33984				0.08434	4.22859	-2.12682
1:1339857	1	1339857	1.33986				0.05422	5.8534	-3.35296
1:1339861	1	1339861	1.33986				0.05622	5.41137	-3.28761
1:1339863	1	1339863	1.33986				0.05622	5.55159	-3.15139
1:1339883	1	1339883	1.33988				0.05622	5.71184	-3.22874
1:1339911	1	1339911	1.33991				0.05622	5.8534	-3.35296
1:1339916	1	1339916	1.33992				0.05422	5.8534	-3.35296
1:1339943	1	1339943	1.33994				0.06426	5.10888	-2.74069
1:1339950	1	1339950	1.33995				0.06426	5.22642	-2.78186
1:1339955	1	1339955	1.33996				0.05221	6.99435	-3.81423
1:1339991	1	1339991	1.33999				0.05221	6.99435	-3.81423
1:1340005	1	1340005	1.34				0.05221	6.99435	-3.81423
1:1340016	1	1340016	1.34002				0.05221	6.99435	-3.81423
1:1340162	1	1340162	1.34016				0.05221	6.99435	-3.81423
1:1340169	1	1340169	1.34017				0.05221	6.99435	-3.81423
1:1340182	1	1340182	1.34018				0.05221	6.99435	-3.81423
1:1340213	1	1340213	1.34021				0.05221	6.99435	-3.81423
1:1340217	1	1340217	1.34022				0.05422	7.04812	-3.74324
1:1340225	1	1340225	1.34022				0.05221	6.99435	-3.81423
1:1340238	1	1340238	1.34024				0.05221	6.99435	-3.81423
1:1340272	1	1340272	1.34027				0.05221	6.99435	-3.81423
1:1340380	1	1340380	1.34038				0.05221	6.99435	-3.81423
1:1340400	1	1340400	1.3404				0.05221	6.99435	-3.81423
1:1340421	1	1340421	1.34042				0.05221	6.99435	-3.81423
1:1340434	1	1340434	1.34043				0.05422	6.49364	-3.63889
1:1340444	1	1340444	1.34044				0.05622	5.28956	-3.21462
1:1340450	1	1340450	1.34045				0.05823	4.98909	-3.01421
1:1340461	1	1340461	1.34046				0.05422	6.49364	-3.63889
1:1340498	1	1340498	1.3405				0.06024	4.68063	-2.64153
1:1340543	1	1340543	1.34054				0.05422	6.49364	-3.63889
1:1340549	1	1340549	1.34055				0.05422	6.49364	-3.63889
1:1340557	1	1340557	1.34056				0.05422	6.49364	-3.63889
1:1340582	1	1340582	1.34058	0.05622	4.34082	-2.33803
1:1340582	1	1340582	1.34058				0.05622	5.98122	-3.24886
1:1340620	1	1340620	1.34062				0.05221	6.99435	-3.81423
1:1340645	1	1340645	1.34065				0.05221	6.99435	-3.81423
1:1340680	1	1340680	1.34068				0.05221	6.99435	-3.81423
1:1340707	1	1340707	1.34071				0.05221	6.99435	-3.81423
1:1340776	1	1340776	1.34078				0.05422	5.70288	-3.30993
1:1340804	1	1340804	1.3408				0.05422	6.95905	-3.69768
1:1340819	1	1340819	1.34082				0.05221	6.99435	-3.81423
1:1340832	1	1340832	1.34083				0.05221	6.99435	-3.81423
1:1340843	1	1340843	1.34084				0.05221	6.99435	-3.81423
1:1340852	1	1340852	1.34085				0.05221	6.99435	-3.81423
1:1341182	1	1341182	1.34118				0.05422	6.27835	-3.50321
1:1341314	1	1341314	1.34131				0.05221	6.99435	-3.81423
1:1341372	1	1341372	1.34137				0.05221	6.99435	-3.81423
1:1341385	1	1341385	1.34139				0.05221	6.99435	-3.81423
1:1341402	1	1341402	1.3414				0.05221	6.99435	-3.81423
1:1341463	1	1341463	1.34146				0.07028	4.4736	-2.03869
1:1341516	1	1341516	1.34152				0.05221	6.99435	-3.81423
1:1341517	1	1341517	1.34152				0.05221	6.99435	-3.81423
1:1341639	1	1341639	1.34164				0.05221	6.99435	-3.81423
1:1341669	1	1341669	1.34167				0.05622	6.83579	-3.60045
1:1341670	1	1341670	1.34167				0.05221	6.99435	-3.81423
1:1341682	1	1341682	1.34168				0.05221	6.99435	-3.81423
1:1341695	1	1341695	1.3417				0.05221	6.99435	-3.81423
1:1341750	1	1341750	1.34175				0.05221	6.99435	-3.81423
1:1341762	1	1341762	1.34176				0.05422	7.2434	-3.77564
1:1341765	1	1341765	1.34177				0.05422	7.56783	-3.91411
1:1341768	1	1341768	1.34177				0.05221	6.99435	-3.81423
1:1341774	1	1341774	1.34177				0.05221	6.99435	-3.81423
1:1341812	1	1341812	1.34181				0.05221	6.99435	-3.81423
1:1341836	1	1341836	1.34184				0.05622	7.10076	-3.3384
1:1341879	1	1341879	1.34188				0.05823	7.33134	-3.81296
1:1341880	1	1341880	1.34188				0.05823	7.33134	-3.81296
1:1341894	1	1341894	1.34189				0.05221	6.99435	-3.81423
1:1341901	1	1341901	1.3419				0.05221	6.99435	-3.81423
1:1342032	1	1342032	1.34203				0.05221	6.99435	-3.81423
1:1342070	1	1342070	1.34207				0.05221	6.99435	-3.81423
1:1342081	1	1342081	1.34208				0.05221	6.99435	-3.81423
1:1342167	1	1342167	1.34217				0.05422	5.86177	-3.36845
1:1342170	1	1342170	1.34217				0.05422	5.86177	-3.36845
1:1342218	1	1342218	1.34222				0.05422	6.99377	-3.68209
1:1342234	1	1342234	1.34223				0.05622	7.14605	-3.7263
1:1342299	1	1342299	1.3423				0.06024	6.07692	-3.32212
1:1342549	1	1342549	1.34255				0.07229	4.00908	-2.28744
1:1342579	1	1342579	1.34258				0.05422	5.86177	-3.36845
1:1342594	1	1342594	1.34259				0.05422	5.86177	-3.36845
1:1342601	1	1342601	1.3426				0.05422	5.86177	-3.36845
1:1342721	1	1342721	1.34272				0.06024	5.26672	-3.07139
1:1342747	1	1342747	1.34275				0.05823	5.66432	-3.25004
1:1342755	1	1342755	1.34275				0.05823	5.66432	-3.25004
1:1342758	1	1342758	1.34276				0.06024	5.65008	-3.18218
1:1342763	1	1342763	1.34276				0.05823	5.65008	-3.18218
1:1342775	1	1342775	1.34278				0.05622	5.66432	-3.25004
1:1342955	1	1342955	1.34295				0.05221	6.99435	-3.81423
1:1342959	1	1342959	1.34296				0.05221	6.99435	-3.81423
1:1342963	1	1342963	1.34296				0.05221	6.99435	-3.81423
1:1342997	1	1342997	1.343				0.05422	5.70975	-3.29003
1:1343019	1	1343019	1.34302				0.05221	6.99435	-3.81423
1:1343037	1	1343037	1.34304				0.05622	6.96658	-3.5709
1:1343088	1	1343088	1.34309				0.05422	6.07067	-3.41004
1:1343193	1	1343193	1.34319				0.05622	7.05277	-3.71758
1:1343288	1	1343288	1.34329				0.05823	5.28192	-3.00996
1:1343358	1	1343358	1.34336				0.05422	6.88781	-3.69358
1:1343361	1	1343361	1.34336				0.05221	6.99435	-3.81423
1:1343426	1	1343426	1.34343				0.05221	6.99435	-3.81423
1:1343522	1	1343522	1.34352				0.05622	5.9006	-3.29472
1:1343524	1	1343524	1.34352				0.05622	5.9006	-3.29472
1:1343548	1	1343548	1.34355				0.06024	5.61493	-3.02671
1:1343568	1	1343568	1.34357				0.05422	6.07067	-3.41004
1:1343602	1	1343602	1.3436				0.05422	6.07067	-3.41004
1:1343662	1	1343662	1.34366				0.05221	6.99435	-3.81423
1:1343693	1	1343693	1.34369				0.05823	6.32118	-3.47734
1:1343805	1	1343805	1.3438				0.05221	6.99435	-3.81423
1:1343846	1	1343846	1.34385				0.05221	6.99435	-3.81423
1:1343852	1	1343852	1.34385				0.05221	6.99435	-3.81423
1:1343900	1	1343900	1.3439				0.05622	5.12711	-3.09495
1:1343933	1	1343933	1.34393				0.05622	5.12711	-3.09495
1:1343944	1	1343944	1.34394				0.05622	5.12711	-3.09495
1:1343946	1	1343946	1.34395				0.05622	5.12711	-3.09495
1:1343961	1	1343961	1.34396				0.05622	5.12711	-3.09495
1:1344071	1	1344071	1.34407				0.05221	6.99435	-3.81423
1:1344208	1	1344208	1.34421				0.05221	6.99435	-3.81423
1:1344320	1	1344320	1.34432				0.05221	6.99435	-3.81423
1:1344326	1	1344326	1.34433				0.05221	6.99435	-3.81423
1:1344343	1	1344343	1.34434				0.05221	6.99435	-3.81423
1:1344383	1	1344383	1.34438				0.05221	6.99435	-3.81423
1:1344490	1	1344490	1.34449				0.05422	6.95103	-3.75562
1:1344528	1	1344528	1.34453				0.05422	6.66513	-3.62598
1:1344554	1	1344554	1.34455				0.05422	6.31484	-3.54828
1:1344669	1	1344669	1.34467				0.05221	6.99435	-3.81423
1:1344962	1	1344962	1.34496				0.05221	6.99435	-3.81423
1:1346122	1	1346122	1.34612				0.05221	6.99435	-3.81423
1:1346163	1	1346163	1.34616				0.05622	5.61191	-3.08155
1:1346340	1	1346340	1.34634				0.05221	6.99435	-3.81423
1:1346509	1	1346509	1.34651				0.05221	6.99435	-3.81423
1:1346527	1	1346527	1.34653				0.06024	5.65899	-2.86083
1:1346663	1	1346663	1.34666				0.05221	6.99435	-3.81423
1:1346675	1	1346675	1.34668				0.05422	6.60377	-3.57109
1:1346732	1	1346732	1.34673				0.05422	7.59307	-3.92048
1:1347110	1	1347110	1.34711				0.05221	6.99435	-3.81423
1:1347147	1	1347147	1.34715				0.05221	6.99435	-3.81423
1:1347190	1	1347190	1.34719				0.05422	6.18071	-3.45759
1:1347207	1	1347207	1.34721				0.05221	6.99435	-3.81423
1:1347238	1	1347238	1.34724				0.05221	6.99435	-3.81423
1:1347251	1	1347251	1.34725				0.05221	6.99435	-3.81423
1:1347305	1	1347305	1.3473				0.05221	6.99435	-3.81423
1:1347392	1	1347392	1.34739				0.05221	6.99435	-3.81423
1:1347905	1	1347905	1.3479				0.06426	5.40546	-2.94658
1:1349381	1	1349381	1.34938				0.05622	6.33689	-3.32484
1:1349715	1	1349715	1.34971				0.05422	6.97347	-3.69071
1:1349753	1	1349753	1.34975				0.05422	6.92957	-3.71271
1:1349778	1	1349778	1.34978				0.05823	7.26292	-3.61206
1:1349798	1	1349798	1.3498				0.05622	6.91683	-3.59857
1:1349803	1	1349803	1.3498				0.05422	6.92957	-3.71271
1:1349844	1	1349844	1.34984				0.05422	7.1518	-3.74809
1:1350111	1	1350111	1.35011				0.05422	6.62876	-3.5802
1:1350347	1	1350347	1.35035				0.05823	6.23809	-3.34501
1:1350581	1	1350581	1.35058				0.05221	6.99435	-3.81423
1:1350617	1	1350617	1.35062				0.05221	6.99435	-3.81423
1:1350729	1	1350729	1.35073				0.05622	5.51331	-2.96242
1:1350786	1	1350786	1.35079				0.05221	6.99435	-3.81423
1:1351124	1	1351124	1.35112				0.05823	7.0525	-3.61162
1:1351288	1	1351288	1.35129				0.05221	6.99435	-3.81423
1:1351590	1	1351590	1.35159				0.06827	4.90814	-2.4947
1:1351611	1	1351611	1.35161				0.07229	4.41569	-2.15972
1:1351666	1	1351666	1.35167				0.05823	8.7725	-3.86939
1:1351677	1	1351677	1.35168				0.05823	8.7725	-3.86939
1:1351697	1	1351697	1.3517				0.05823	8.7725	-3.86939
1:1352111	1	1352111	1.35211				0.05422	7.1562	-3.77269
1:1352452	1	1352452	1.35245				0.05221	6.99435	-3.81423
1:1352580	1	1352580	1.35258				0.05622	7.3606	-3.59737
1:1352837	1	1352837	1.35284				0.06024	5.9879	-3.34879
1:1352927	1	1352927	1.35293				0.05221	6.99435	-3.81423
1:1352928	1	1352928	1.35293				0.06827	5.59366	-2.92993
1:1352976	1	1352976	1.35298				0.05221	6.99435	-3.81423
1:1353028	1	1353028	1.35303				0.05422	6.88095	-3.6989
1:1353086	1	1353086	1.35309				0.05221	6.99435	-3.81423
1:1353401	1	1353401	1.3534				0.05221	6.99435	-3.81423
1:1353488	1	1353488	1.35349				0.05221	6.99435	-3.81423
1:1353532	1	1353532	1.35353				0.05422	6.56166	-3.57884
1:1353535	1	1353535	1.35353				0.05221	6.99435	-3.81423
1:1353571	1	1353571	1.35357				0.05221	6.99435	-3.81423
1:1353778	1	1353778	1.35378				0.05422	6.88095	-3.6989
1:1354213	1	1354213	1.35421				0.05221	6.99435	-3.81423
1:1354397	1	1354397	1.3544				0.05622	5.78316	-3.18881
1:1354574	1	1354574	1.35457				0.05221	6.99435	-3.81423
1:1354617	1	1354617	1.35462				0.05221	6.99435	-3.81423
1:1354840	1	1354840	1.35484				0.05622	6.62726	-3.5554
1:1355051	1	1355051	1.35505				0.05422	5.86177	-3.36845
1:1355104	1	1355104	1.3551				0.05422	6.75187	-3.594
1:1355124	1	1355124	1.35512				0.05221	6.99435	-3.81423
1:1355161	1	1355161	1.35516				0.05422	6.61461	-3.60336
1:1355191	1	1355191	1.35519				0.05422	6.72329	-3.71229
1:1355216	1	1355216	1.35522				0.05422	6.72329	-3.71229
1:1355222	1	1355222	1.35522				0.05422	6.72329	-3.71229
1:1355245	1	1355245	1.35525				0.05823	5.9254	-3.32189
1:1355246	1	1355246	1.35525				0.05823	5.9254	-3.32189
1:1355277	1	1355277	1.35528				0.05622	6.36946	-3.51253
1:1355280	1	1355280	1.35528				0.05221	6.99435	-3.81423
1:1355281	1	1355281	1.35528				0.05221	6.99435	-3.81423
1:1355307	1	1355307	1.35531				0.05221	6.99435	-3.81423
1:1355886	1	1355886	1.35589				0.05422	6.16263	-3.47625
1:1355920	1	1355920	1.35592				0.05221	6.99435	-3.81423
1:1355945	1	1355945	1.35594				0.05622	6.38201	-3.4742
1:1355948	1	1355948	1.35595				0.05622	6.38201	-3.4742
1:1355951	1	1355951	1.35595				0.05422	5.86177	-3.36845
1:1355954	1	1355954	1.35595				0.05422	5.86177	-3.36845
1:1355965	1	1355965	1.35597				0.06024	4.87894	-2.80679
1:1355971	1	1355971	1.35597				0.05622	5.82402	-3.29406
1:1355980	1	1355980	1.35598				0.05622	5.82402	-3.29406
1:1356028	1	1356028	1.35603				0.06627	4.90331	-2.44536
1:1356039	1	1356039	1.35604				0.05422	7.67218	-3.9325
1:1356084	1	1356084	1.35608				0.05622	7.22826	-3.73748
1:1356089	1	1356089	1.35609				0.05422	7.67218	-3.9325
1:1356098	1	1356098	1.3561				0.05422	7.67218	-3.9325
1:1356118	1	1356118	1.35612				0.05622	7.67218	-3.9325
1:1356134	1	1356134	1.35613				0.05823	7.02237	-3.5299
1:1356136	1	1356136	1.35614				0.05823	7.02237	-3.5299
1:1356172	1	1356172	1.35617				0.05622	6.40919	-3.42012
1:1356237	1	1356237	1.35624				0.05221	6.99435	-3.81423
1:1356243	1	1356243	1.35624				0.05422	6.52932	-3.59906
1:1356268	1	1356268	1.35627				0.05422	8.03901	-3.98551
1:1356392	1	1356392	1.35639				0.05221	6.99435	-3.81423
1:1356395	1	1356395	1.3564				0.05221	6.99435	-3.81423
1:1356415	1	1356415	1.35641				0.05622	6.89593	-3.63245
1:1356487	1	1356487	1.35649				0.05221	6.99435	-3.81423
1:1356496	1	1356496	1.3565				0.05221	6.99435	-3.81423
1:1356501	1	1356501	1.3565				0.05221	6.99435	-3.81423
1:1356507	1	1356507	1.35651				0.05221	6.99435	-3.81423
1:1356519	1	1356519	1.35652				0.05221	6.99435	-3.81423
1:1356522	1	1356522	1.35652				0.05221	6.99435	-3.81423
1:1356527	1	1356527	1.35653				0.05221	6.99435	-3.81423
1:1356572	1	1356572	1.35657				0.05221	6.99435	-3.81423
1:1356575	1	1356575	1.35658				0.05221	6.99435	-3.81423
1:1356598	1	1356598	1.3566				0.05221	6.99435	-3.81423
1:1356663	1	1356663	1.35666				0.05422	7.20427	-3.76801
1:1356678	1	1356678	1.35668				0.05221	6.99435	-3.81423
1:1356687	1	1356687	1.35669				0.05422	6.92569	-3.71997
1:1356709	1	1356709	1.35671				0.05422	6.99435	-3.81423
1:1356710	1	1356710	1.35671				0.05422	6.99435	-3.81423
1:1356719	1	1356719	1.35672				0.05221	6.99435	-3.81423
1:1356775	1	1356775	1.35678				0.05622	6.92957	-3.71271
1:1356784	1	1356784	1.35678				0.05422	6.92957	-3.71271
1:1356826	1	1356826	1.35683				0.05422	6.92957	-3.71271
1:1356829	1	1356829	1.35683				0.05221	6.99435	-3.81423
1:1356832	1	1356832	1.35683				0.05221	6.99435	-3.81423
1:1356847	1	1356847	1.35685				0.05622	6.65632	-3.44508
1:1356850	1	1356850	1.35685				0.05422	7.19359	-3.82864
1:1356865	1	1356865	1.35686				0.05622	9.10364	-3.87516
1:1356875	1	1356875	1.35688				0.05221	6.99435	-3.81423
1:1356889	1	1356889	1.35689				0.05221	6.99435	-3.81423
1:1356898	1	1356898	1.3569				0.05221	6.99435	-3.81423
1:1356910	1	1356910	1.35691				0.05221	6.99435	-3.81423
1:1356937	1	1356937	1.35694				0.05221	6.99435	-3.81423
1:1356946	1	1356946	1.35695				0.05221	6.99435	-3.81423
1:1356961	1	1356961	1.35696				0.05422	6.02739	-3.41911
1:1356970	1	1356970	1.35697				0.05422	6.02739	-3.41911
1:1356977	1	1356977	1.35698				0.05422	6.02739	-3.41911
1:1357003	1	1357003	1.357				0.05422	6.90392	-3.69471
1:1357017	1	1357017	1.35702				0.05221	6.99435	-3.81423
1:1357026	1	1357026	1.35703				0.05221	6.99435	-3.81423
1:1357048	1	1357048	1.35705				0.05221	6.99435	-3.81423
1:1357108	1	1357108	1.35711				0.05422	6.02739	-3.41911
1:1357112	1	1357112	1.35711				0.05422	6.07749	-3.40314
1:1357119	1	1357119	1.35712				0.05422	7.33134	-3.81296
1:1357125	1	1357125	1.35712				0.05221	6.99435	-3.81423
1:1357136	1	1357136	1.35714				0.05221	6.99435	-3.81423
1:1357150	1	1357150	1.35715				0.05221	6.99435	-3.81423
1:1357164	1	1357164	1.35716				0.05422	6.92957	-3.71271
1:1357168	1	1357168	1.35717				0.05422	6.92957	-3.71271
1:1357171	1	1357171	1.35717				0.05422	6.92957	-3.71271
1:1357185	1	1357185	1.35719				0.05622	6.50211	-3.50758
1:1357235	1	1357235	1.35723				0.05622	5.74246	-3.25093
1:1357261	1	1357261	1.35726				0.05422	6.53809	-3.59014
1:1357262	1	1357262	1.35726				0.05622	6.30331	-3.43388
1:1357263	1	1357263	1.35726				0.05622	6.30331	-3.43388
1:1357266	1	1357266	1.35727				0.05422	6.53809	-3.59014
1:1357301	1	1357301	1.3573				0.05221	6.99435	-3.81423
1:1357322	1	1357322	1.35732				0.05221	6.99435	-3.81423
1:1357333	1	1357333	1.35733				0.05422	5.93522	-3.51904
1:1357359	1	1357359	1.35736				0.06225	6.24317	-2.91444
1:1357393	1	1357393	1.35739				0.06225	6.49864	-2.98313
1:1357454	1	1357454	1.35745				0.05221	6.99435	-3.81423
1:1357473	1	1357473	1.35747				0.05221	6.99435	-3.81423
1:1357491	1	1357491	1.35749				0.05622	6.30021	-3.4403
1:1357537	1	1357537	1.35754				0.05622	6.30021	-3.4403
1:1357556	1	1357556	1.35756				0.05622	6.2402	-3.4108
1:1357557	1	1357557	1.35756				0.05622	6.2402	-3.4108
1:1357564	1	1357564	1.35756				0.05422	6.53809	-3.59014
1:1357602	1	1357602	1.3576				0.05221	6.99435	-3.81423
1:1357604	1	1357604	1.3576				0.05221	6.99435	-3.81423
1:1357613	1	1357613	1.35761				0.05422	6.92104	-3.71303
1:1357614	1	1357614	1.35761				0.05422	6.92104	-3.71303
1:1357619	1	1357619	1.35762				0.05422	6.92104	-3.71303
1:1357652	1	1357652	1.35765				0.05622	5.5372	-3.09348
1:1357677	1	1357677	1.35768				0.05422	7.96628	-3.96614
1:1357705	1	1357705	1.3577				0.06627	5.87954	-2.73712
1:1357707	1	1357707	1.35771				0.06024	7.3599	-3.51437
1:1357720	1	1357720	1.35772				0.05422	7.96628	-3.96614
1:1357721	1	1357721	1.35772				0.06225	6.3583	-2.9506
1:1357723	1	1357723	1.35772				0.06225	6.3583	-2.9506
1:1357734	1	1357734	1.35773				0.06225	6.3583	-2.9506
1:1357737	1	1357737	1.35774				0.05221	6.99435	-3.81423
1:1357757	1	1357757	1.35776				0.05221	6.99435	-3.81423
1:1357760	1	1357760	1.35776				0.05221	6.99435	-3.81423
1:1357769	1	1357769	1.35777				0.05221	6.99435	-3.81423
1:1357779	1	1357779	1.35778				0.05221	6.99435	-3.81423
1:1357809	1	1357809	1.35781				0.0743	4.83493	-2.28061
1:1357821	1	1357821	1.35782				0.07028	4.82014	-2.30294
1:1357823	1	1357823	1.35782				0.07229	4.54811	-2.19228
1:1357842	1	1357842	1.35784				0.07028	4.82014	-2.30294
1:1357927	1	1357927	1.35793				0.05221	6.99435	-3.81423
1:1357930	1	1357930	1.35793				0.05221	6.99435	-3.81423
1:1357936	1	1357936	1.35794				0.05221	6.99435	-3.81423
1:1357956	1	1357956	1.35796				0.05221	6.99435	-3.81423
1:1357964	1	1357964	1.35796				0.05422	7.56783	-3.91411
1:1357966	1	1357966	1.35797				0.05422	6.56388	-3.61004
1:1358016	1	1358016	1.35802				0.05221	6.99435	-3.81423
1:1358037	1	1358037	1.35804				0.05221	6.99435	-3.81423
1:1358056	1	1358056	1.35806				0.05221	6.99435	-3.81423
1:1358059	1	1358059	1.35806				0.05221	6.99435	-3.81423
1:1358075	1	1358075	1.35807				0.05221	6.99435	-3.81423
1:1358082	1	1358082	1.35808				0.05221	6.99435	-3.81423
1:1358087	1	1358087	1.35809				0.05823	6.99053	-3.54995
1:1358088	1	1358088	1.35809				0.05622	7.07048	-3.63575
1:1358109	1	1358109	1.35811				0.05221	6.99435	-3.81423
1:1358119	1	1358119	1.35812				0.05221	6.99435	-3.81423
1:1358123	1	1358123	1.35812				0.05422	6.17923	-3.49641
1:1358136	1	1358136	1.35814				0.05622	6.03328	-3.34208
1:1358143	1	1358143	1.35814				0.05221	6.99435	-3.81423
1:1358151	1	1358151	1.35815				0.05221	6.99435	-3.81423
1:1358170	1	1358170	1.35817				0.05422	6.4943	-3.5567
1:1358190	1	1358190	1.35819				0.05221	6.99435	-3.81423
1:1358203	1	1358203	1.3582				0.05221	6.99435	-3.81423
1:1358222	1	1358222	1.35822				0.05221	6.99435	-3.81423
1:1358228	1	1358228	1.35823				0.05221	6.99435	-3.81423
1:1358266	1	1358266	1.35827				0.05221	6.99435	-3.81423
1:1358288	1	1358288	1.35829				0.05622	6.87232	-3.57534
1:1358361	1	1358361	1.35836				0.05622	6.80741	-3.59704
1:1358363	1	1358363	1.35836				0.06225	5.31372	-2.91029
1:1358364	1	1358364	1.35836				0.06024	5.96622	-3.1622
1:1358397	1	1358397	1.3584				0.05221	6.99435	-3.81423
1:1358423	1	1358423	1.35842				0.05221	6.99435	-3.81423
1:1358433	1	1358433	1.35843				0.05221	6.99435	-3.81423
1:1358451	1	1358451	1.35845				0.05221	6.99435	-3.81423
1:1358480	1	1358480	1.35848				0.05221	6.99435	-3.81423
1:1358541	1	1358541	1.35854				0.05221	6.99435	-3.81423
1:1358574	1	1358574	1.35857				0.05221	6.99435	-3.81423
1:1358583	1	1358583	1.35858				0.05221	6.99435	-3.81423
1:1358610	1	1358610	1.35861				0.05422	6.21511	-3.47694
1:1358632	1	1358632	1.35863				0.05221	6.99435	-3.81423
1:1358636	1	1358636	1.35864				0.05221	6.99435	-3.81423
1:1358659	1	1358659	1.35866				0.05823	7.35777	-3.54959
1:1358669	1	1358669	1.35867				0.05622	7.79794	-3.73246
1:1358675	1	1358675	1.35868				0.05622	7.79794	-3.73246
1:1358683	1	1358683	1.35868				0.05622	7.79794	-3.73246
1:1358705	1	1358705	1.35871				0.05221	6.99435	-3.81423
1:1358709	1	1358709	1.35871				0.05221	6.99435	-3.81423
1:1358720	1	1358720	1.35872				0.05622	7.79794	-3.73246
1:1358722	1	1358722	1.35872				0.05221	6.99435	-3.81423
1:1358737	1	1358737	1.35874				0.05622	5.71455	-3.20505
1:1358802	1	1358802	1.3588				0.05221	6.99435	-3.81423
1:1358803	1	1358803	1.3588				0.05221	6.99435	-3.81423
1:1358807	1	1358807	1.35881				0.05221	6.99435	-3.81423
1:1358810	1	1358810	1.35881				0.05422	7.0971	-3.72363
1:1358818	1	1358818	1.35882				0.05221	6.99435	-3.81423
1:1358831	1	1358831	1.35883				0.05221	6.99435	-3.81423
1:1358832	1	1358832	1.35883				0.05221	6.99435	-3.81423
1:1358869	1	1358869	1.35887				0.05221	6.99435	-3.81423
1:1358877	1	1358877	1.35888				0.05422	6.4119	-3.53491
1:1358883	1	1358883	1.35888				0.05422	6.92104	-3.71303
1:1358894	1	1358894	1.35889				0.05221	6.99435	-3.81423
1:1358914	1	1358914	1.35891				0.05221	6.99435	-3.81423
1:1358985	1	1358985	1.35899				0.05422	6.90166	-3.84529
1:1359015	1	1359015	1.35902				0.05221	6.99435	-3.81423
1:1359104	1	1359104	1.3591				0.05221	6.99435	-3.81423
1:1359152	1	1359152	1.35915				0.05823	7.1932	-3.53191
1:1359153	1	1359153	1.35915				0.05422	7.17252	-3.73407
1:1359157	1	1359157	1.35916				0.05622	7.45876	-3.6866
1:1359158	1	1359158	1.35916				0.05422	6.65826	-3.61549
1:1359176	1	1359176	1.35918				0.05221	6.99435	-3.81423
1:1359192	1	1359192	1.35919				0.05422	6.52438	-3.54605
1:1359208	1	1359208	1.35921				0.05221	6.99435	-3.81423
1:1359323	1	1359323	1.35932				0.05221	6.99435	-3.81423
1:1359327	1	1359327	1.35933				0.05221	6.99435	-3.81423
1:1359374	1	1359374	1.35937				0.05422	6.64341	-3.60671
1:1359429	1	1359429	1.35943				0.05221	6.99435	-3.81423
1:1359475	1	1359475	1.35947				0.05221	6.99435	-3.81423
1:1359562	1	1359562	1.35956				0.05221	6.99435	-3.81423
1:1359574	1	1359574	1.35957				0.05221	6.99435	-3.81423
1:1359646	1	1359646	1.35965				0.05422	5.86177	-3.36845
1:1359666	1	1359666	1.35967				0.05622	5.08358	-3.02654
1:1359748	1	1359748	1.35975				0.05221	6.99435	-3.81423
1:1359775	1	1359775	1.35977				0.05422	5.20551	-3.13469
1:1359800	1	1359800	1.3598				0.05422	6.43815	-3.56236
1:1359877	1	1359877	1.35988				0.05422	6.43815	-3.56236
1:1359888	1	1359888	1.35989				0.05422	6.43815	-3.56236
1:1359928	1	1359928	1.35993				0.05823	7.43436	-3.48382
1:1359936	1	1359936	1.35994				0.06627	8.93803	-3.52794
1:1359955	1	1359955	1.35996				0.06024	6.77195	-3.22956
1:1359973	1	1359973	1.35997				0.05823	7.43436	-3.48382
1:1360005	1	1360005	1.36				0.05221	6.99435	-3.81423
1:1360027	1	1360027	1.36003				0.05221	6.99435	-3.81423
1:1360035	1	1360035	1.36004				0.05221	6.99435	-3.81423
1:1360040	1	1360040	1.36004				0.05422	7.78512	-3.92811
1:1360041	1	1360041	1.36004				0.05422	7.78512	-3.92811
1:1360042	1	1360042	1.36004				0.05422	7.78512	-3.92811
1:1360088	1	1360088	1.36009				0.05622	5.92057	-3.19998
1:1360100	1	1360100	1.3601				0.05823	5.613	-3.05111
1:1360101	1	1360101	1.3601				0.05823	5.613	-3.05111
1:1360111	1	1360111	1.36011				0.05221	6.99435	-3.81423
1:1360116	1	1360116	1.36012				0.05221	6.99435	-3.81423
1:1360124	1	1360124	1.36012				0.06225	4.76262	-2.85023
1:1360209	1	1360209	1.36021				0.05622	5.27489	-3.12744
1:1360233	1	1360233	1.36023				0.06024	4.63466	-2.73861
1:1360251	1	1360251	1.36025				0.05221	6.99435	-3.81423
1:1360259	1	1360259	1.36026				0.05221	6.99435	-3.81423
1:1360269	1	1360269	1.36027				0.05221	6.99435	-3.81423
1:1360285	1	1360285	1.36028				0.05221	6.99435	-3.81423
1:1360295	1	1360295	1.3603				0.05221	6.99435	-3.81423
1:1360296	1	1360296	1.3603				0.05221	6.99435	-3.81423
1:1360307	1	1360307	1.36031				0.05221	6.99435	-3.81423
1:1360313	1	1360313	1.36031				0.05221	6.99435	-3.81423
1:1360314	1	1360314	1.36031				0.05221	6.99435	-3.81423
1:1360322	1	1360322	1.36032				0.05221	6.99435	-3.81423
1:1360327	1	1360327	1.36033				0.05622	5.64952	-3.07026
1:1360345	1	1360345	1.36034				0.05221	6.99435	-3.81423
1:1360349	1	1360349	1.36035				0.05221	6.99435	-3.81423
1:1360371	1	1360371	1.36037				0.05422	6.34557	-3.557
1:1360388	1	1360388	1.36039				0.05221	6.99435	-3.81423
1:1360391	1	1360391	1.36039				0.05221	6.99435	-3.81423
1:1360395	1	1360395	1.3604				0.05221	6.99435	-3.81423
1:1360433	1	1360433	1.36043				0.05422	6.20523	-3.58162
1:1360440	1	1360440	1.36044				0.05221	6.99435	-3.81423
1:1360442	1	1360442	1.36044				0.05221	6.99435	-3.81423
1:1360454	1	1360454	1.36045				0.05422	6.47267	-3.58966
1:1360456	1	1360456	1.36046				0.05422	6.47267	-3.58966
1:1360474	1	1360474	1.36047				0.05221	6.99435	-3.81423
1:1360477	1	1360477	1.36048				0.05221	6.99435	-3.81423
1:1360523	1	1360523	1.36052				0.05622	6.77581	-3.59714
1:1360528	1	1360528	1.36053				0.05622	6.77581	-3.59714
1:1360529	1	1360529	1.36053				0.05422	6.66513	-3.62598
1:1360535	1	1360535	1.36054				0.05422	6.66513	-3.62598
1:1360537	1	1360537	1.36054				0.05422	6.66513	-3.62598
1:1360540	1	1360540	1.36054				0.05422	6.66513	-3.62598
1:1360547	1	1360547	1.36055				0.05422	6.66513	-3.62598
1:1360602	1	1360602	1.3606				0.05221	6.99435	-3.81423
1:1360699	1	1360699	1.3607				0.05221	6.99435	-3.81423
1:1360728	1	1360728	1.36073				0.05221	6.99435	-3.81423
1:1360830	1	1360830	1.36083				0.05422	6.30202	-3.52322
1:1360832	1	1360832	1.36083				0.05622	5.56835	-3.22482
1:1360834	1	1360834	1.36083				0.05622	4.86307	-2.94962
1:1360904	1	1360904	1.3609				0.05622	6.16712	-3.45412
1:1360907	1	1360907	1.36091				0.05622	6.16712	-3.45412
1:1360908	1	1360908	1.36091				0.05422	6.99435	-3.81423
1:1361660	1	1361660	1.36166				0.05221	6.99435	-3.81423
1:1361709	1	1361709	1.36171				0.05221	6.99435	-3.81423
1:1361717	1	1361717	1.36172				0.05221	6.99435	-3.81423
1:1361757	1	1361757	1.36176				0.05422	6.72329	-3.71229
1:1361761	1	1361761	1.36176				0.05221	6.99435	-3.81423
1:1361762	1	1361762	1.36176				0.05221	6.99435	-3.81423
1:1361769	1	1361769	1.36177				0.05221	6.99435	-3.81423
1:1361800	1	1361800	1.3618				0.05422	6.6342	-3.64708
1:1361801	1	1361801	1.3618				0.05422	6.6342	-3.64708
1:1361829	1	1361829	1.36183				0.05622	6.16741	-3.48349
1:1361833	1	1361833	1.36183				0.05622	6.16741	-3.48349
1:1361849	1	1361849	1.36185				0.05622	6.16741	-3.48349
1:1361861	1	1361861	1.36186				0.05622	6.16741	-3.48349
1:1362054	1	1362054	1.36205				0.05221	6.99435	-3.81423
1:1362068	1	1362068	1.36207				0.05221	6.99435	-3.81423
1:1362079	1	1362079	1.36208				0.05221	6.99435	-3.81423
1:1362114	1	1362114	1.36211				0.05622	6.09365	-3.28624
1:1362163	1	1362163	1.36216				0.05221	6.99435	-3.81423
1:1362414	1	1362414	1.36241				0.05221	6.99435	-3.81423
1:1362456	1	1362456	1.36246				0.05422	6.54768	-3.59868
1:1362484	1	1362484	1.36248				0.05622	6.31796	-3.46286
1:1362891	1	1362891	1.36289				0.05221	6.99435	-3.81423
1:1362901	1	1362901	1.3629				0.05221	6.99435	-3.81423
1:1362949	1	1362949	1.36295				0.05221	6.99435	-3.81423
1:1363056	1	1363056	1.36306				0.05221	6.99435	-3.81423
1:1363072	1	1363072	1.36307				0.05221	6.99435	-3.81423
1:1363087	1	1363087	1.36309				0.06024	6.91726	-3.3706
1:1363137	1	1363137	1.36314				0.05823	7.9247	-3.88405
1:1363140	1	1363140	1.36314				0.05622	6.94816	-3.69876
1:1363157	1	1363157	1.36316				0.05622	6.94816	-3.69876
1:1363188	1	1363188	1.36319				0.07028	5.29871	-2.66219
1:1363219	1	1363219	1.36322				0.07028	5.50352	-2.74207
1:1363558	1	1363558	1.36356				0.05221	6.99435	-3.81423
1:1363578	1	1363578	1.36358				0.05221	6.99435	-3.81423
1:1363581	1	1363581	1.36358				0.05221	6.99435	-3.81423
1:1363594	1	1363594	1.36359				0.05221	6.99435	-3.81423
1:1363604	1	1363604	1.3636				0.05221	6.99435	-3.81423
1:1363633	1	1363633	1.36363				0.05221	6.99435	-3.81423
1:1363675	1	1363675	1.36367				0.05221	6.99435	-3.81423
1:1363705	1	1363705	1.3637				0.0502	5.81966	-3.45586
1:1363753	1	1363753	1.36375				0.05422	6.49364	-3.63889
1:1363811	1	1363811	1.36381				0.05422	6.49364	-3.63889
1:1363813	1	1363813	1.36381				0.05422	6.49364	-3.63889
1:1363982	1	1363982	1.36398				0.05622	5.66432	-3.25004
1:1364079	1	1364079	1.36408				0.0502	5.81966	-3.45586
1:1364178	1	1364178	1.36418				0.05221	6.99435	-3.81423
1:1364212	1	1364212	1.36421				0.05622	8.07415	-3.68789
1:1364219	1	1364219	1.36422				0.05622	8.07415	-3.68789
1:1364246	1	1364246	1.36425				0.05823	7.53374	-3.49385
1:1364256	1	1364256	1.36426				0.05823	6.95214	-3.31825
1:1364277	1	1364277	1.36428				0.05221	6.99435	-3.81423
1:1364338	1	1364338	1.36434				0.06225	8.53777	-3.54663
1:1364351	1	1364351	1.36435				0.05823	7.33493	-3.6217
1:1364934	1	1364934	1.36493				0.05823	7.77751	-3.54841
1:1364935	1	1364935	1.36494				0.05823	7.77751	-3.54841
1:1365000	1	1365000	1.365				0.06024	7.61725	-3.51454
1:1365052	1	1365052	1.36505				0.05823	7.3465	-3.44663
1:1365109	1	1365109	1.36511				0.05622	8.07415	-3.68789
1:1365175	1	1365175	1.36518				0.05622	8.07415	-3.68789
1:1365177	1	1365177	1.36518				0.05823	8.07415	-3.68789
1:1365236	1	1365236	1.36524				0.05221	6.99435	-3.81423
1:1365240	1	1365240	1.36524				0.05422	7.96628	-3.96614
1:1365563	1	1365563	1.36556				0.05422	7.96628	-3.96614
1:1365575	1	1365575	1.36557				0.05422	7.96628	-3.96614
1:1365711	1	1365711	1.36571				0.05422	6.17923	-3.49641
1:1365725	1	1365725	1.36573				0.05221	6.99435	-3.81423
1:1365731	1	1365731	1.36573				0.05221	6.99435	-3.81423
1:1365912	1	1365912	1.36591				0.05823	5.94864	-3.28775
1:1366048	1	1366048	1.36605				0.05221	6.99435	-3.81423
1:1366075	1	1366075	1.36607				0.05422	6.42062	-3.54065
1:1366259	1	1366259	1.36626				0.05221	6.99435	-3.81423
1:1366338	1	1366338	1.36634				0.05422	6.52024	-3.61228
1:1366341	1	1366341	1.36634				0.05422	6.46742	-3.57779
1:1366346	1	1366346	1.36635				0.05823	5.57198	-3.16977
1:1366442	1	1366442	1.36644				0.05221	6.99435	-3.81423
1:1366450	1	1366450	1.36645				0.05221	6.99435	-3.81423
1:1366457	1	1366457	1.36646				0.05221	6.99435	-3.81423
1:1366521	1	1366521	1.36652				0.05622	7.33899	-3.64909
1:1366552	1	1366552	1.36655				0.05221	6.99435	-3.81423
1:1366641	1	1366641	1.36664				0.05422	6.6342	-3.64708
1:1366659	1	1366659	1.36666				0.05422	6.6342	-3.64708
1:1366695	1	1366695	1.36669				0.05422	5.79923	-3.34253
1:1366771	1	1366771	1.36677				0.05221	6.99435	-3.81423
1:1366830	1	1366830	1.36683				0.05422	6.88095	-3.6989
1:1366875	1	1366875	1.36688				0.05422	6.99377	-3.68209
1:1366879	1	1366879	1.36688				0.05221	6.99435	-3.81423
1:1366887	1	1366887	1.36689				0.05221	6.99435	-3.81423
1:1366892	1	1366892	1.36689				0.05221	6.99435	-3.81423
1:1366895	1	1366895	1.36689				0.05221	6.99435	-3.81423
1:1366982	1	1366982	1.36698				0.05823	5.81694	-3.18218
1:1366999	1	1366999	1.367				0.09839	4.70066	-2.12742
1:1367003	1	1367003	1.367				0.0743	4.37482	-2.39411
1:1367005	1	1367005	1.36701				0.07028	5.96248	-3.03191
1:1367521	1	1367521	1.36752				0.05422	6.97347	-3.69071
1:1367548	1	1367548	1.36755				0.0502	6.81692	-3.82883
1:1367616	1	1367616	1.36762				0.05422	6.03155	-3.41982
1:1367620	1	1367620	1.36762				0.05221	6.99435	-3.81423
1:1367686	1	1367686	1.36769				0.0743	4.08186	-1.97359
1:1367722	1	1367722	1.36772				0.05422	4.48157	-2.7018
1:1367765	1	1367765	1.36776				0.06024	4.66342	-2.83011
1:1367766	1	1367766	1.36777				0.06024	4.66342	-2.83011
1:1367769	1	1367769	1.36777				0.05422	6.16263	-3.47625
1:1367772	1	1367772	1.36777				0.06024	4.46849	-2.73688
1:1367805	1	1367805	1.3678				0.05622	6.46417	-3.55165
1:1367838	1	1367838	1.36784				0.06024	5.18405	-2.75888
1:1367851	1	1367851	1.36785				0.05823	5.78135	-3.32714
1:1367856	1	1367856	1.36786				0.05823	5.78135	-3.32714
1:1367874	1	1367874	1.36787				0.06024	5.18405	-2.75888
1:1367895	1	1367895	1.3679				0.05221	6.99435	-3.81423
1:1367903	1	1367903	1.3679				0.05221	6.99435	-3.81423
1:1367904	1	1367904	1.3679				0.05221	6.99435	-3.81423
1:1367911	1	1367911	1.36791				0.05221	6.99435	-3.81423
1:1367913	1	1367913	1.36791				0.05221	6.73711	-3.74709
1:1367927	1	1367927	1.36793				0.05221	6.99435	-3.81423
1:1367930	1	1367930	1.36793				0.05221	6.99435	-3.81423
1:1367946	1	1367946	1.36795				0.05221	6.99435	-3.81423
1:1367955	1	1367955	1.36796				0.05221	6.99435	-3.81423
1:1367958	1	1367958	1.36796				0.05221	6.99435	-3.81423
1:1367972	1	1367972	1.36797				0.05622	6.42143	-3.3644
1:1367973	1	1367973	1.36797				0.05422	6.17562	-3.49147
1:1368005	1	1368005	1.368				0.05622	4.51916	-2.83042
1:1368061	1	1368061	1.36806				0.05622	6.0905	-3.40936
1:1368071	1	1368071	1.36807				0.05422	6.52024	-3.61228
1:1368073	1	1368073	1.36807				0.05422	6.52024	-3.61228
1:1368085	1	1368085	1.36808				0.05221	6.99435	-3.81423
1:1368093	1	1368093	1.36809				0.05221	6.99435	-3.81423
1:1368124	1	1368124	1.36812				0.05221	6.99435	-3.81423
1:1368138	1	1368138	1.36814				0.05221	6.99435	-3.81423
1:1368161	1	1368161	1.36816				0.05422	7.00302	-3.37
1:1368181	1	1368181	1.36818				0.05622	8.07415	-3.68789
1:1368182	1	1368182	1.36818				0.05221	6.99435	-3.81423
1:1368251	1	1368251	1.36825				0.05823	7.02423	-3.6004
1:1368305	1	1368305	1.36831				0.05622	6.76946	-3.33104
1:1368314	1	1368314	1.36831				0.05622	6.76946	-3.33104
1:1368375	1	1368375	1.36837				0.05221	6.99435	-3.81423
1:1368388	1	1368388	1.36839				0.05221	6.99435	-3.81423
1:1368397	1	1368397	1.3684				0.08434	5.18263	-1.95691
1:1368398	1	1368398	1.3684				0.07028	7.84047	-3.11392
1:1368402	1	1368402	1.3684				0.08032	5.63274	-2.18879
1:1368406	1	1368406	1.36841				0.09036	4.82183	-1.78326
1:1368408	1	1368408	1.36841				0.05622	6.25834	-3.44876
1:1368421	1	1368421	1.36842				0.05622	7.49586	-3.76618
1:1368431	1	1368431	1.36843				0.05422	6.52024	-3.61228
1:1368433	1	1368433	1.36843				0.08032	5.75984	-2.40823
1:1368450	1	1368450	1.36845				0.05823	7.90542	-3.7953
1:1368451	1	1368451	1.36845				0.05422	6.52024	-3.61228
1:1368743	1	1368743	1.36874				0.05622	6.53809	-3.59014
1:1368790	1	1368790	1.36879				0.07229	6.10203	-2.81985
1:1368800	1	1368800	1.3688				0.07229	6.31434	-2.83797
1:1368802	1	1368802	1.3688				0.07028	6.10203	-2.81985
1:1368892	1	1368892	1.36889				0.06225	5.64711	-3.0161
1:1368894	1	1368894	1.36889				0.05221	6.99435	-3.81423
1:1368897	1	1368897	1.3689				0.05221	6.99435	-3.81423
1:1369045	1	1369045	1.36905				0.05422	6.99435	-3.81423
1:1369050	1	1369050	1.36905				0.05422	6.99435	-3.81423
1:1369435	1	1369435	1.36943				0.05422	6.56016	-3.65041
1:1369490	1	1369490	1.36949				0.05422	6.56016	-3.65041
1:1369674	1	1369674	1.36967				0.05422	5.88695	-3.40105
1:1369692	1	1369692	1.36969				0.09839	5.64115	-2.18654
1:1373712	1	1373712	1.37371				0.05221	6.99435	-3.81423
1:1373760	1	1373760	1.37376				0.05823	8.0866	-3.80013
1:1373794	1	1373794	1.37379				0.05622	5.48088	-3.14876
1:1374031	1	1374031	1.37403				0.05221	6.99435	-3.81423
1:1374051	1	1374051	1.37405				0.05422	6.35318	-3.50526
1:1374131	1	1374131	1.37413				0.05422	6.17923	-3.49641
1:1374147	1	1374147	1.37415				0.05422	6.17923	-3.49641
1:1374193	1	1374193	1.37419				0.0502	6.76367	-3.6836
1:1374203	1	1374203	1.3742				0.05823	5.33452	-2.89463
1:1374217	1	1374217	1.37422				0.05622	6.65135	-3.51266
1:1374251	1	1374251	1.37425				0.06225	4.82329	-2.64312
1:1374260	1	1374260	1.37426				0.05422	7.09504	-3.62673
1:1374386	1	1374386	1.37439				0.05622	6.1879	-3.35619
1:1374387	1	1374387	1.37439				0.05422	6.90965	-3.68379
1:1374579	1	1374579	1.37458				0.05622	6.65135	-3.51266
1:1374769	1	1374769	1.37477				0.05221	6.99435	-3.81423
1:1374851	1	1374851	1.37485				0.05221	6.99435	-3.81423
1:1374876	1	1374876	1.37488				0.05422	6.78634	-3.65651
1:1374924	1	1374924	1.37492				0.0502	7.70118	-3.98221
1:1374962	1	1374962	1.37496				0.0502	5.99826	-3.49394
1:1375058	1	1375058	1.37506				0.05221	6.99435	-3.81423
1:1375211	1	1375211	1.37521				0.05221	6.99435	-3.81423
1:1375389	1	1375389	1.37539				0.05221	6.99435	-3.81423
1:1375487	1	1375487	1.37549				0.05221	6.99435	-3.81423
1:1375543	1	1375543	1.37554				0.05221	6.99435	-3.81423
1:1375622	1	1375622	1.37562				0.05221	6.99435	-3.81423
1:1375751	1	1375751	1.37575				0.05622	4.42721	-2.65461
1:1375802	1	1375802	1.3758				0.05622	4.42721	-2.65461
1:1375829	1	1375829	1.37583				0.05622	4.42721	-2.65461
1:1375871	1	1375871	1.37587				0.05422	6.88781	-3.69358
1:1375878	1	1375878	1.37588				0.05422	6.88781	-3.69358
1:1375939	1	1375939	1.37594				0.05422	6.15645	-3.46577
1:1375950	1	1375950	1.37595				0.06426	4.78117	-2.73273
1:1376008	1	1376008	1.37601				0.05221	4.72711	-2.76721
1:1376072	1	1376072	1.37607				0.0502	7.83489	-3.98286
1:1376115	1	1376115	1.37611				0.05221	7.75399	-3.83386
1:1376634	1	1376634	1.37663				0.06024	4.2028	-2.50435
1:1377037	1	1377037	1.37704				0.05422	6.5189	-3.76503
1:1377356	1	1377356	1.37736				0.0502	5.8709	-3.42016
1:1377369	1	1377369	1.37737				0.0502	5.8709	-3.42016
1:1377383	1	1377383	1.37738				0.05221	6.99435	-3.81423
1:1377870	1	1377870	1.37787				0.05823	5.44689	-3.19109
1:1377908	1	1377908	1.37791				0.05823	6.13263	-3.44635
1:1377928	1	1377928	1.37793				0.05422	6.49364	-3.63889
1:1378022	1	1378022	1.37802				0.05422	6.64521	-3.61407
1:1378248	1	1378248	1.37825				0.05422	6.03436	-3.46053
1:1378250	1	1378250	1.37825				0.05422	6.03436	-3.46053
1:1378257	1	1378257	1.37826				0.05221	6.99435	-3.81423
1:1378279	1	1378279	1.37828				0.05422	6.8239	-3.6723
1:1378280	1	1378280	1.37828				0.05221	6.99435	-3.81423
1:1378395	1	1378395	1.3784				0.05221	6.99435	-3.81423
1:1379025	1	1379025	1.37902				0.05823	7.45388	-3.73877
1:1379183	1	1379183	1.37918				0.05622	6.52623	-3.59723
1:1379274	1	1379274	1.37927				0.05422	6.43815	-3.56236
1:1379278	1	1379278	1.37928				0.05823	5.21738	-2.88434
1:1379323	1	1379323	1.37932				0.05221	6.99435	-3.81423
1:1379352	1	1379352	1.37935				0.06024	4.76456	-2.63354
1:1379401	1	1379401	1.3794				0.05622	4.58975	-2.60964
1:1379425	1	1379425	1.37942				0.05221	6.99435	-3.81423
1:1398314	1	1398314	1.39831				0.0502	6.25576	-3.56553
1:1398324	1	1398324	1.39832				0.0502	6.25576	-3.56553
1:1398328	1	1398328	1.39833				0.05422	6.43815	-3.56236
1:1398341	1	1398341	1.39834				0.05823	7.43496	-3.74008
1:1398342	1	1398342	1.39834				0.05823	5.58369	-3.21087
1:1398574	1	1398574	1.39857				0.0502	6.46576	-3.62142
1:1399087	1	1399087	1.39909				0.05221	6.99435	-3.81423
1:1399215	1	1399215	1.39922				0.0502	6.05249	-3.6039
1:1399783	1	1399783	1.39978				0.08233	4.1649	-1.95393
1:1400384	1	1400384	1.40038				0.05422	7.25665	-3.79127
1:1400402	1	1400402	1.4004				0.0502	6.58455	-3.74651
1:1400541	1	1400541	1.40054				0.05422	6.27619	-3.5139
1:1400575	1	1400575	1.40057				0.05422	6.02739	-3.41911
1:1400664	1	1400664	1.40066				0.05221	6.99435	-3.81423
1:1400789	1	1400789	1.40079				0.05422	7.2434	-3.77564
1:1401021	1	1401021	1.40102				0.05221	5.49254	-3.25996
1:1401162	1	1401162	1.40116				0.05422	6.56868	-3.56887
1:1402305	1	1402305	1.4023				0.0502	5.96595	-3.46949
1:1402412	1	1402412	1.40241				0.05622	5.43487	-3.20947
1:1402732	1	1402732	1.40273				0.0502	5.6844	-3.36775
1:1402899	1	1402899	1.4029				0.05422	6.62011	-3.62816
1:1403093	1	1403093	1.40309				0.05221	6.99435	-3.81423
1:1405228	1	1405228	1.40523				0.05221	6.99435	-3.81423
1:1405620	1	1405620	1.40562				0.05221	4.95312	-2.94012
1:1406259	1	1406259	1.40626				0.05422	6.17923	-3.49641
1:1406267	1	1406267	1.40627				0.05221	7.30562	-3.74604
1:1406943	1	1406943	1.40694				0.05221	6.99435	-3.81423
1:1407048	1	1407048	1.40705				0.05422	6.5189	-3.76503
1:1407481	1	1407481	1.40748				0.05422	5.86177	-3.36845
1:1407513	1	1407513	1.40751				0.05622	5.51883	-3.19513
1:1407704	1	1407704	1.4077				0.05622	6.61359	-3.6288
1:1408291	1	1408291	1.40829				0.0502	6.81692	-3.82883
1:1409002	1	1409002	1.409				0.0502	5.98769	-3.48092
1:1409575	1	1409575	1.40958				0.05221	6.99435	-3.81423
1:1411988	1	1411988	1.41199				0.05622	5.50787	-3.17929
1:1412908	1	1412908	1.41291				0.05221	6.99435	-3.81423
1:1412963	1	1412963	1.41296				0.05221	6.99435	-3.81423
1:1413150	1	1413150	1.41315				0.05622	6.66467	-3.38878
1:1413631	1	1413631	1.41363				0.0502	6.88752	-3.75008
1:1413755	1	1413755	1.41376				0.05422	6.91116	-3.68375
1:1414188	1	1414188	1.41419				0.05221	6.99435	-3.81423
1:1414716	1	1414716	1.41472				0.05221	6.99435	-3.81423
1:1414899	1	1414899	1.4149				0.05422	6.92957	-3.71271
1:1415315	1	1415315	1.41532				0.05622	8.07415	-3.68789
1:1415371	1	1415371	1.41537				0.05422	6.47997	-3.58902
1:1415846	1	1415846	1.41585				0.0502	6.10448	-3.52185
1:1416149	1	1416149	1.41615				0.05422	7.71258	-3.99914
1:1416606	1	1416606	1.41661				0.0502	8.02328	-3.97591
1:1416800	1	1416800	1.4168				0.05422	5.61657	-3.23835
1:1417065	1	1417065	1.41707				0.05422	5.75576	-3.31321
1:1417889	1	1417889	1.41789				0.05422	5.86177	-3.36845
1:1418603	1	1418603	1.4186				0.05422	6.99435	-3.81423
1:1419037	1	1419037	1.41904				0.05823	6.58018	-3.16276
1:1419175	1	1419175	1.41918				0.05221	6.99435	-3.81423
1:1419541	1	1419541	1.41954				0.05221	6.99435	-3.81423
1:1419685	1	1419685	1.41969				0.05221	6.99435	-3.81423
1:1419806	1	1419806	1.41981				0.05221	6.99435	-3.81423
1:1419875	1	1419875	1.41987				0.05422	5.70975	-3.29003
1:1419961	1	1419961	1.41996				0.0502	6.178	-3.54155
1:1420049	1	1420049	1.42005				0.05823	6.8083	-3.26701
1:1420226	1	1420226	1.42023				0.06225	4.55857	-2.42141
1:1420391	1	1420391	1.42039				0.05221	6.99435	-3.81423
1:1421340	1	1421340	1.42134				0.05221	6.99435	-3.81423
1:1421372	1	1421372	1.42137				0.05422	6.49364	-3.63889
1:1421663	1	1421663	1.42166				0.05622	5.05158	-2.94791
1:1421757	1	1421757	1.42176				0.05221	6.99435	-3.81423
1:1421882	1	1421882	1.42188				0.05823	7.65207	-3.53338
1:1423222	1	1423222	1.42322				0.05422	6.6342	-3.64708
1:1423247	1	1423247	1.42325				0.05221	6.17678	-3.54932
1:1423274	1	1423274	1.42327				0.05622	6.28895	-3.50561
1:1423290	1	1423290	1.42329				0.05422	6.7097	-3.65049
1:1423352	1	1423352	1.42335				0.05221	6.99435	-3.81423
1:1424755	1	1424755	1.42475				0.0502	7.39156	-3.93224
1:1426092	1	1426092	1.42609				0.05221	6.99435	-3.81423
1:1426456	1	1426456	1.42646				0.05221	6.99435	-3.81423
1:1427261	1	1427261	1.42726				0.05221	6.99435	-3.81423
1:1429205	1	1429205	1.42921				0.05422	7.67218	-3.9325
1:1429495	1	1429495	1.42949				0.0502	6.25576	-3.56553
1:1430278	1	1430278	1.43028				0.05221	6.57314	-3.60626
1:1430308	1	1430308	1.43031				0.05422	6.53809	-3.59014
1:1430358	1	1430358	1.43036				0.05221	6.99435	-3.81423
1:1430432	1	1430432	1.43043				0.0502	5.69561	-3.38713
1:1430442	1	1430442	1.43044				0.05221	6.99435	-3.81423
1:1430547	1	1430547	1.43055				0.05221	6.99435	-3.81423
1:1430732	1	1430732	1.43073				0.05221	6.99435	-3.81423
1:1430809	1	1430809	1.43081				0.05422	6.77409	-3.67412
1:1430839	1	1430839	1.43084				0.05221	6.99435	-3.81423
1:1430908	1	1430908	1.43091				0.05221	6.99435	-3.81423
1:1430998	1	1430998	1.431				0.05422	6.49364	-3.63889
1:1431002	1	1431002	1.431				0.05622	5.30906	-3.08266
1:1431435	1	1431435	1.43144				0.0502	6.10856	-3.53211
1:1431655	1	1431655	1.43165				0.0502	6.05249	-3.6039
1:1431816	1	1431816	1.43182				0.05221	5.39628	-3.20467
1:1431867	1	1431867	1.43187				0.0502	6.96538	-3.75531
1:1431919	1	1431919	1.43192				0.05221	6.99435	-3.81423
1:1431927	1	1431927	1.43193				0.05221	6.99435	-3.81423
1:1431959	1	1431959	1.43196				0.0502	7.0401	-3.83588
1:1432170	1	1432170	1.43217				0.05221	6.99435	-3.81423
1:1432509	1	1432509	1.43251				0.05422	5.86177	-3.36845
1:1432760	1	1432760	1.43276				0.05221	6.99435	-3.81423
1:1433012	1	1433012	1.43301				0.0502	7.47675	-3.92612
1:1433108	1	1433108	1.43311				0.0502	6.51278	-3.63856
1:1433504	1	1433504	1.4335				0.0502	6.9591	-3.77469
1:1433696	1	1433696	1.4337				0.05422	6.05399	-3.42239
1:1433878	1	1433878	1.43388				0.05221	5.87393	-3.5346
1:1435490	1	1435490	1.43549				0.05221	6.05769	-3.3756
1:1435528	1	1435528	1.43553				0.05422	8.81018	-4.15073
1:1435991	1	1435991	1.43599				0.0502	5.54554	-3.29489
1:1435998	1	1435998	1.436				0.0502	5.54554	-3.29489
1:1436102	1	1436102	1.4361				0.05221	6.99435	-3.81423
1:1436143	1	1436143	1.43614				0.05622	7.923	-4.09754
1:1436873	1	1436873	1.43687				0.05221	6.99435	-3.81423
1:1437770	1	1437770	1.43777				0.05422	6.76442	-3.69033
1:1437784	1	1437784	1.43778				0.05422	6.76442	-3.69033
1:1437858	1	1437858	1.43786				0.05221	6.99435	-3.81423
1:1437975	1	1437975	1.43798				0.05221	6.99435	-3.81423
1:1437983	1	1437983	1.43798				0.0502	6.10448	-3.52185
1:1438376	1	1438376	1.43838				0.05221	6.99435	-3.81423
1:1438834	1	1438834	1.43883				0.05221	6.99435	-3.81423
1:1443185	1	1443185	1.44318				0.05622	6.63666	-3.54132
1:1443430	1	1443430	1.44343				0.05221	6.99435	-3.81423
1:1443474	1	1443474	1.44347				0.05221	6.99435	-3.81423
1:1443552	1	1443552	1.44355				0.05221	6.99435	-3.81423
1:1443564	1	1443564	1.44356				0.05622	5.78316	-3.18881
1:1443582	1	1443582	1.44358				0.05221	5.59321	-3.17474
1:1444307	1	1444307	1.44431				0.0502	7.16481	-3.97005
1:1444631	1	1444631	1.44463				0.05221	6.99435	-3.81423
1:1444738	1	1444738	1.44474				0.05221	5.3884	-3.24699
1:1445425	1	1445425	1.44542				0.05221	4.96873	-2.91119
1:1445475	1	1445475	1.44548				0.0502	5.97971	-3.46899
1:1445588	1	1445588	1.44559				0.05221	6.99435	-3.81423
1:1445867	1	1445867	1.44587				0.05221	6.99435	-3.81423
1:1445881	1	1445881	1.44588				0.05221	6.99435	-3.81423
1:1445924	1	1445924	1.44592				0.05221	6.99435	-3.81423
1:1446252	1	1446252	1.44625				0.05622	5.51479	-3.16532
1:1446499	1	1446499	1.4465				0.05221	6.99435	-3.81423
1:1446570	1	1446570	1.44657				0.05422	6.48792	-3.60009
1:1446582	1	1446582	1.44658				0.05221	6.99435	-3.81423
1:1446613	1	1446613	1.44661				0.05422	7.41413	-3.86061
1:1447190	1	1447190	1.44719				0.05221	4.52106	-2.70177
1:1447629	1	1447629	1.44763				0.05221	6.99435	-3.81423
1:1448286	1	1448286	1.44829				0.05422	6.99435	-3.81423
1:1448516	1	1448516	1.44852				0.05221	6.99435	-3.81423
1:1449535	1	1449535	1.44954				0.0502	6.5681	-3.65154
1:1450112	1	1450112	1.45011				0.05221	6.99435	-3.81423
1:1450177	1	1450177	1.45018				0.05823	6.03465	-3.30761
1:1450227	1	1450227	1.45023				0.05422	6.6342	-3.64708
1:1450683	1	1450683	1.45068				0.06024	4.82956	-2.7942
1:1483436	1	1483436	1.48344				0.05422	6.95103	-3.75562
1:1483454	1	1483454	1.48345				0.0502	6.73711	-3.74709
1:1483931	1	1483931	1.48393				0.05221	6.99435	-3.81423
1:1484202	1	1484202	1.4842				0.05221	6.99435	-3.81423
1:1485128	1	1485128	1.48513				0.05422	6.31484	-3.54828
1:1490033	1	1490033	1.49003				0.0502	4.35713	-2.54116
1:1492263	1	1492263	1.49226				0.0502	5.12297	-2.83908
1:1494483	1	1494483	1.49448				0.05422	6.45525	-3.18907
1:1495229	1	1495229	1.49523				0.0502	5.01176	-2.81362
1:1496499	1	1496499	1.4965				0.0502	4.22761	-2.66787
1:1496502	1	1496502	1.4965				0.05221	4.82672	-2.88897
1:1496517	1	1496517	1.49652				0.0502	5.28541	-3.03095
1:1496610	1	1496610	1.49661				0.05221	4.86242	-2.77225
1:1496623	1	1496623	1.49662				0.0502	5.66341	-3.15737
1:1496665	1	1496665	1.49666				0.0502	4.89482	-2.81969
1:1496908	1	1496908	1.49691				0.0502	4.73886	-2.74201
1:1496932	1	1496932	1.49693				0.0502	4.73886	-2.74201
1:1496989	1	1496989	1.49699				0.0502	5.42702	-2.93292
1:1498388	1	1498388	1.49839				0.05422	4.55893	-2.42276
1:1498451	1	1498451	1.49845				0.0502	4.60701	-2.84503
1:1503816	1	1503816	1.50382				0.05823	4.06635	-2.35571
1:1508873	1	1508873	1.50887				0.05422	4.01241	-2.41358
1:1517540	1	1517540	1.51754				0.05221	4.04908	-2.25989
1:1517814	1	1517814	1.51781				0.0502	4.80539	-2.87512
1:1531697	1	1531697	1.5317				0.06024	4.05992	-2.49757
1:1532421	1	1532421	1.53242				0.05823	4.68086	-2.72852
1:1532517	1	1532517	1.53252				0.06225	4.05444	-2.45395
1:1533316	1	1533316	1.53332				0.06024	4.05992	-2.49757
1:1533471	1	1533471	1.53347				0.06024	4.05992	-2.49757
1:1533551	1	1533551	1.53355				0.06024	4.05992	-2.49757
1:1534644	1	1534644	1.53464				0.06024	4.05992	-2.49757
1:1535094	1	1535094	1.53509				0.06024	4.05992	-2.49757
1:1536071	1	1536071	1.53607				0.06024	4.05992	-2.49757
1:1536419	1	1536419	1.53642				0.06024	4.05992	-2.49757
1:1536455	1	1536455	1.53645				0.06225	4.80448	-2.6721
1:1537098	1	1537098	1.5371				0.06024	4.05992	-2.49757
1:1537267	1	1537267	1.53727				0.06024	4.05992	-2.49757
1:1538057	1	1538057	1.53806				0.06024	4.05992	-2.49757
1:1538228	1	1538228	1.53823				0.06024	4.05992	-2.49757
1:1538332	1	1538332	1.53833				0.06225	4.05992	-2.49757
1:1539892	1	1539892	1.53989				0.06024	4.05992	-2.49757
1:1540190	1	1540190	1.54019				0.06024	4.05992	-2.49757
1:1540751	1	1540751	1.54075				0.06024	4.05992	-2.49757
1:1544315	1	1544315	1.54432				0.06024	4.05992	-2.49757
1:1546215	1	1546215	1.54621				0.06225	4.56789	-2.67254
1:1552796	1	1552796	1.5528				0.06426	4.05868	-2.35416
1:1554196	1	1554196	1.5542				0.06024	4.05992	-2.49757
1:1554509	1	1554509	1.55451				0.06024	4.05992	-2.49757
1:1561690	1	1561690	1.56169				0.06627	4.2224	-2.48916
1:1562672	1	1562672	1.56267				0.06225	4.05992	-2.49757
1:1567151	1	1567151	1.56715				0.07028	4.1459	-2.31529
1:1679486	1	1679486	1.67949				0.06024	4.11163	-2.40283
1:1679536	1	1679536	1.67954				0.05823	4.30518	-2.49765
1:1681597	1	1681597	1.6816				0.06024	4.11163	-2.40283
1:1681767	1	1681767	1.68177				0.06426	4.27115	-2.42509
1:1681849	1	1681849	1.68185				0.06426	4.27115	-2.42509
1:1681857	1	1681857	1.68186				0.06426	4.27115	-2.42509
1:1681900	1	1681900	1.6819				0.06426	4.27115	-2.42509
1:1683068	1	1683068	1.68307				0.09036	5.01513	-1.83236
1:1690780	1	1690780	1.69078				0.05622	4.23955	-2.56031
1:1692771	1	1692771	1.69277				0.05221	4.99412	-2.97037
1:1694561	1	1694561	1.69456				0.05221	4.99412	-2.97037
1:1697844	1	1697844	1.69784				0.05221	4.99412	-2.97037
1:1697917	1	1697917	1.69792				0.05221	4.99412	-2.97037
1:3630547	1	3630547	3.63055				0.07229	4.26783	-2.53008
1:3651413	1	3651413	3.65141				0.09438	4.12492	-2.20462
1:3674374	1	3674374	3.67437				0.09438	4.12492	-2.20462
1:3676742	1	3676742	3.67674				0.07631	4.48742	-2.77935
1:3676743	1	3676743	3.67674				0.07831	4.56821	-2.73027
1:7470569	1	7470569	7.47057	0.0502	4.21906	-2.36486
1:7584083	1	7584083	7.58408	0.1787	4.30348	-1.2533
1:7752250	1	7752250	7.75225	0.06426	4.82188	-2.05331
1:7752253	1	7752253	7.75225	0.06225	4.71123	-2.06111
1:7752470	1	7752470	7.75247	0.06225	4.71123	-2.06111
1:7755234	1	7755234	7.75523	0.05823	4.49318	-2.08463
1:7755760	1	7755760	7.75576	0.2831	4.10028	-1.15731
1:7755803	1	7755803	7.7558	0.2791	4.4685	-1.21358
1:7755821	1	7755821	7.75582	0.2811	4.60828	-1.23126
1:7757708	1	7757708	7.75771	0.05622	4.82648	-2.20766
1:7759212	1	7759212	7.75921	0.05622	4.82648	-2.20766
1:7759401	1	7759401	7.7594	0.05622	4.82648	-2.20766
1:7766458	1	7766458	7.76646	0.06426	4.23292	-1.92025
1:7767982	1	7767982	7.76798	0.05823	4.71101	-2.15336
1:7770738	1	7770738	7.77074	0.06225	4.0697	-1.91711
1:7770780	1	7770780	7.77078	0.06225	4.0697	-1.91711
1:7771639	1	7771639	7.77164	0.06225	4.03755	-1.89556
1:7795352	1	7795352	7.79535	0.06225	4.19734	-1.93972
1:7800129	1	7800129	7.80013	0.05823	4.71101	-2.15336
1:7801451	1	7801451	7.80145	0.06024	4.86001	-2.06212
1:7801464	1	7801464	7.80146	0.05823	4.50274	-2.08767
1:7802506	1	7802506	7.80251	0.06024	4.72342	-2.15269
1:7804255	1	7804255	7.80426	0.05622	4.82648	-2.20766
1:7804518	1	7804518	7.80452	0.05622	4.82648	-2.20766
1:7806928	1	7806928	7.80693	0.06225	4.0869	-1.94362
1:7813987	1	7813987	7.81399	0.06627	4.42525	-1.83538
1:7845808	1	7845808	7.84581	0.05823	4.18639	-2.0429
1:7846130	1	7846130	7.84613	0.05622	4.3875	-2.12553
1:7846583	1	7846583	7.84658	0.07028	4.14907	-1.85734
1:7846802	1	7846802	7.8468	0.05823	4.05188	-1.99027
1:7847124	1	7847124	7.84712	0.05823	4.03409	-2.02008
1:7848308	1	7848308	7.84831	0.05422	5.74223	-2.5414
1:7849154	1	7849154	7.84915	0.06024	4.27664	-2.00914
1:7849522	1	7849522	7.84952	0.05823	4.34325	-2.08134
1:7849728	1	7849728	7.84973	0.06024	4.43646	-2.07175
1:7850818	1	7850818	7.85082	0.05422	5.22594	-2.42134
1:7852071	1	7852071	7.85207	0.05622	4.85665	-2.20908
1:7852139	1	7852139	7.85214	0.05422	5.37578	-2.4422
1:7852143	1	7852143	7.85214	0.05622	5.13603	-2.36476
1:7852145	1	7852145	7.85215	0.05422	5.37578	-2.4422
1:7852219	1	7852219	7.85222	0.05422	5.24583	-2.44603
1:7852449	1	7852449	7.85245	0.05622	5.0806	-2.38507
1:7853648	1	7853648	7.85365	0.05422	4.25347	-2.15352
1:7853751	1	7853751	7.85375	0.05422	5.64368	-2.53004
1:7854178	1	7854178	7.85418	0.05622	5.15652	-2.26943
1:7855826	1	7855826	7.85583	0.05221	5.69136	-2.57667
1:7855920	1	7855920	7.85592	0.05622	5.15652	-2.26943
1:7857297	1	7857297	7.8573	0.05622	5.03774	-2.38086
1:7857552	1	7857552	7.85755	0.05422	5.47994	-2.49576
1:7857664	1	7857664	7.85766	0.05823	4.33866	-2.13177
1:7857714	1	7857714	7.85771	0.05422	5.23029	-2.45726
1:7857769	1	7857769	7.85777	0.05221	5.69136	-2.57667
1:7857815	1	7857815	7.85782	0.06024	5.06992	-2.23801
1:7858226	1	7858226	7.85823	0.05622	5.15652	-2.26943
1:7859536	1	7859536	7.85954	0.05622	5.17166	-2.34755
1:7860202	1	7860202	7.8602	0.05221	5.69136	-2.57667
1:7860608	1	7860608	7.86061	0.06024	6.01932	-2.41158
1:7861824	1	7861824	7.86182	0.05422	5.5328	-2.58754
1:7862410	1	7862410	7.86241	0.05221	5.69136	-2.57667
1:7864241	1	7864241	7.86424	0.05422	6.06651	-2.62131
1:7866251	1	7866251	7.86625	0.05422	5.51309	-2.47359
1:7867684	1	7867684	7.86768	0.05221	5.69136	-2.57667
1:7867797	1	7867797	7.8678	0.05422	4.25347	-2.15352
[truncated: 4,338 more rows]

## Sheet: Chr1
SNP	CHR	BP	MBP	log10(p)_MnAWD1	log10(p)_MnCF1	log10(p)_MnAWD2	log10(p)_MnCF2
1:184721	1	184721	0.184721	5.4515
1:184721	1	184721	0.184721		5.48967
1:184858	1	184858	0.184858	5.36169
1:1135043	1	1135043	1.13504		4.52524
1:1143536	1	1143536	1.14354		4.33762
1:1146029	1	1146029	1.14603		4.33762
1:1147730	1	1147730	1.14773		4.12304
1:1158022	1	1158022	1.15802		4.39967
1:1158845	1	1158845	1.15884		4.20796
1:1161063	1	1161063	1.16106		4.64997
1:1163691	1	1163691	1.16369		4.60313
1:1164381	1	1164381	1.16438		4.64997
1:1164382	1	1164382	1.16438		4.64997
1:1166125	1	1166125	1.16613		4.64997
1:1166956	1	1166956	1.16696		5.49107
1:1166963	1	1166963	1.16696		5.49107
1:1167475	1	1167475	1.16748		5.58822
1:1167605	1	1167605	1.16761		5.58822
1:1168141	1	1168141	1.16814		5.58822
1:1168251	1	1168251	1.16825		5.58822
1:1168474	1	1168474	1.16847		5.58822
1:1168559	1	1168559	1.16856		5.58822
1:1168634	1	1168634	1.16863		5.58822
1:1168750	1	1168750	1.16875		5.58822
1:1168900	1	1168900	1.1689		5.58822
1:1169932	1	1169932	1.16993		5.58822
1:1170640	1	1170640	1.17064		5.58822
1:1170868	1	1170868	1.17087		5.19761
1:1171490	1	1171490	1.17149		4.72362
1:1171871	1	1171871	1.17187		4.10024
1:1172390	1	1172390	1.17239		5.08721
1:1172749	1	1172749	1.17275		5.12569
1:1172941	1	1172941	1.17294		4.87709
1:1172952	1	1172952	1.17295		4.77092
1:1173014	1	1173014	1.17301		4.35266
1:1173035	1	1173035	1.17304		4.7766
1:1173335	1	1173335	1.17334		4.6081
1:1173336	1	1173336	1.17334		4.6081
1:1173449	1	1173449	1.17345		5.58822
1:1173781	1	1173781	1.17378		6.23982
1:1174237	1	1174237	1.17424		4.27991
1:1174355	1	1174355	1.17436		5.58822
1:1175374	1	1175374	1.17537		5.3591
1:1175750	1	1175750	1.17575		5.19761
1:1176526	1	1176526	1.17653		5.97994
1:1176621	1	1176621	1.17662		5.24265
1:1176683	1	1176683	1.17668		5.58822
1:1177001	1	1177001	1.177		5.25738
1:1177639	1	1177639	1.17764		5.35278
1:1178063	1	1178063	1.17806		6.1737
1:1178328	1	1178328	1.17833		5.58822
1:1179074	1	1179074	1.17907		4.83413
1:1179225	1	1179225	1.17922		5.58822
1:1179285	1	1179285	1.17928		5.58822
1:1179558	1	1179558	1.17956		6.37925
1:1180134	1	1180134	1.18013		5.58822
1:1180195	1	1180195	1.1802		5.58822
1:1180209	1	1180209	1.18021		5.58822
1:1180740	1	1180740	1.18074		4.55978
1:1182191	1	1182191	1.18219		5.65193
1:1182410	1	1182410	1.18241		4.90059
1:1182536	1	1182536	1.18254		5.58822
1:1182587	1	1182587	1.18259		5.58822
1:1182800	1	1182800	1.1828		5.53621
1:1182913	1	1182913	1.18291		5.58822
1:1184649	1	1184649	1.18465		5.58822
1:1185073	1	1185073	1.18507		5.58822
1:1185437	1	1185437	1.18544		5.58822
1:1188083	1	1188083	1.18808		5.58822
1:1188211	1	1188211	1.18821		5.58822
1:1188484	1	1188484	1.18848		5.58822
1:1188610	1	1188610	1.18861		5.58822
1:1189387	1	1189387	1.18939		5.58822
1:1189860	1	1189860	1.18986		5.58822
1:1190020	1	1190020	1.19002		5.58822
1:1190670	1	1190670	1.19067		6.49364
1:1191086	1	1191086	1.19109		6.99435
1:1191263	1	1191263	1.19126		7.96628
1:1191450	1	1191450	1.19145		6.99435
1:1191540	1	1191540	1.19154		6.99435
1:1191907	1	1191907	1.19191		5.58822
1:1192953	1	1192953	1.19295		4.89153
1:1193065	1	1193065	1.19307		5.58822
1:1193207	1	1193207	1.19321		5.58822
1:1193310	1	1193310	1.19331		5.58822
1:1193371	1	1193371	1.19337		5.3142
1:1193470	1	1193470	1.19347		6.99435
1:1193504	1	1193504	1.1935		4.99043
1:1193550	1	1193550	1.19355		5.55345
1:1193568	1	1193568	1.19357		6.47531
1:1194467	1	1194467	1.19447		6.54595
1:1194663	1	1194663	1.19466		6.0557
1:1194670	1	1194670	1.19467		6.99435
1:1194694	1	1194694	1.19469		5.21589
1:1194772	1	1194772	1.19477		7.45761
1:1194784	1	1194784	1.19478		7.45761
1:1195152	1	1195152	1.19515		6.3909
1:1195195	1	1195195	1.1952		6.99435
1:1195277	1	1195277	1.19528		6.99435
1:1195315	1	1195315	1.19531		5.74715
1:1195340	1	1195340	1.19534		6.2386
1:1195593	1	1195593	1.19559		6.99435
1:1195669	1	1195669	1.19567		6.44573
1:1195782	1	1195782	1.19578		6.56166
1:1195890	1	1195890	1.19589		6.99435
1:1196062	1	1196062	1.19606		6.99435
1:1196082	1	1196082	1.19608		6.99435
1:1196193	1	1196193	1.19619		6.02739
1:1196328	1	1196328	1.19633		6.19663
1:1196407	1	1196407	1.19641		6.99435
1:1196697	1	1196697	1.1967		6.02739
1:1196698	1	1196698	1.1967		6.02739
1:1197033	1	1197033	1.19703		6.49364
1:1197119	1	1197119	1.19712		6.99435
1:1197394	1	1197394	1.19739		9.02365
1:1197903	1	1197903	1.1979		6.99435
1:1199213	1	1199213	1.19921		6.99435
1:1199928	1	1199928	1.19993		6.99435
1:1199938	1	1199938	1.19994		6.99435
1:1200046	1	1200046	1.20005		6.8239
1:1200136	1	1200136	1.20014		6.99435
1:1200360	1	1200360	1.20036		7.08385
1:1200402	1	1200402	1.2004		6.99435
1:1201596	1	1201596	1.2016		7.96628
1:1201816	1	1201816	1.20182		6.99435
1:1201874	1	1201874	1.20187		5.87868
1:1201901	1	1201901	1.2019		6.99435
1:1202093	1	1202093	1.20209		6.88781
1:1202105	1	1202105	1.2021		6.88781
1:1202130	1	1202130	1.20213		6.34144
1:1202724	1	1202724	1.20272		5.87249
1:1203241	1	1203241	1.20324		6.46933
1:1204009	1	1204009	1.20401		6.99435
1:1204248	1	1204248	1.20425		4.86677
1:1204259	1	1204259	1.20426		5.99887
1:1204373	1	1204373	1.20437		5.04791
1:1204507	1	1204507	1.20451		5.82504
1:1204511	1	1204511	1.20451		6.99435
1:1204520	1	1204520	1.20452		6.99435
1:1204532	1	1204532	1.20453		6.99435
1:1204560	1	1204560	1.20456		6.99435
1:1204657	1	1204657	1.20466		5.70975
1:1204695	1	1204695	1.2047		8.80605
1:1204706	1	1204706	1.20471		9.02365
1:1204734	1	1204734	1.20473		9.02365
1:1204757	1	1204757	1.20476		6.99435
1:1204760	1	1204760	1.20476		6.99435
1:1204768	1	1204768	1.20477		6.99435
1:1204776	1	1204776	1.20478		6.99435
1:1204860	1	1204860	1.20486		5.96432
1:1204944	1	1204944	1.20494		6.54768
1:1204983	1	1204983	1.20498		6.99435
1:1205003	1	1205003	1.205		6.99435
1:1205198	1	1205198	1.2052		6.45841
1:1205491	1	1205491	1.20549		6.99435
1:1205756	1	1205756	1.20576		6.16263
1:1205764	1	1205764	1.20576		6.63191
1:1205765	1	1205765	1.20576		7.04812
1:1205881	1	1205881	1.20588		6.99435
1:1206067	1	1206067	1.20607		6.49364
1:1206088	1	1206088	1.20609		6.49364
1:1206389	1	1206389	1.20639		6.99435
1:1207141	1	1207141	1.20714		6.49364
1:1207162	1	1207162	1.20716		5.89535
1:1207195	1	1207195	1.2072		6.76442
1:1207217	1	1207217	1.20722		6.99435
1:1207325	1	1207325	1.20732		6.99435
1:1207381	1	1207381	1.20738		6.99435
1:1207393	1	1207393	1.20739		6.701
1:1207397	1	1207397	1.2074		6.99435
1:1207424	1	1207424	1.20742		6.92569
1:1207488	1	1207488	1.20749		6.99435
1:1207507	1	1207507	1.20751		6.99435
1:1207522	1	1207522	1.20752		6.99435
1:1207757	1	1207757	1.20776		6.99435
1:1207893	1	1207893	1.20789		6.99435
1:1207899	1	1207899	1.2079		6.99435
1:1208174	1	1208174	1.20817		6.73267
1:1208239	1	1208239	1.20824		6.49083
1:1208247	1	1208247	1.20825		6.02491
1:1208250	1	1208250	1.20825		6.99435
1:1208278	1	1208278	1.20828		6.99435
1:1208328	1	1208328	1.20833		5.8534
1:1208702	1	1208702	1.2087		6.99435
1:1208837	1	1208837	1.20884		6.56873
1:1208925	1	1208925	1.20893		6.91116
1:1208977	1	1208977	1.20898		4.86628
1:1208996	1	1208996	1.209		5.72481
1:1209026	1	1209026	1.20903		5.27555
1:1209362	1	1209362	1.20936		6.49364
1:1209403	1	1209403	1.2094		6.49364
1:1209419	1	1209419	1.20942		6.49364
1:1209453	1	1209453	1.20945		6.08271
1:1209515	1	1209515	1.20951		6.99435
1:1209530	1	1209530	1.20953		8.19713
1:1209540	1	1209540	1.20954		6.71563
1:1209561	1	1209561	1.20956		6.24581
1:1209738	1	1209738	1.20974		6.99435
1:1209873	1	1209873	1.20987		5.66432
1:1209908	1	1209908	1.20991		6.62089
1:1210052	1	1210052	1.21005		6.88781
1:1210214	1	1210214	1.21021		6.49364
1:1210254	1	1210254	1.21025		6.99435
1:1210290	1	1210290	1.21029		6.49364
1:1210331	1	1210331	1.21033		6.99435
1:1210355	1	1210355	1.21036		6.99435
1:1210529	1	1210529	1.21053		6.99435
1:1210761	1	1210761	1.21076		6.99435
1:1210964	1	1210964	1.21096		6.99435
1:1211271	1	1211271	1.21127		5.97585
1:1211298	1	1211298	1.2113		6.92957
1:1211343	1	1211343	1.21134		6.99435
1:1211529	1	1211529	1.21153		6.92957
1:1212097	1	1212097	1.2121		6.99435
1:1212234	1	1212234	1.21223		6.99435
1:1212261	1	1212261	1.21226		6.99435
1:1212278	1	1212278	1.21228		6.99435
1:1212293	1	1212293	1.21229		6.99435
1:1212302	1	1212302	1.2123		6.7309
1:1212352	1	1212352	1.21235		6.99435
1:1212508	1	1212508	1.21251		6.99435
1:1212704	1	1212704	1.2127		6.99435
1:1212884	1	1212884	1.21288		4.85052
1:1213022	1	1213022	1.21302		6.99435
1:1213186	1	1213186	1.21319		6.2832
1:1213260	1	1213260	1.21326		6.2832
1:1213272	1	1213272	1.21327		6.2832
1:1213288	1	1213288	1.21329		6.99435
1:1213370	1	1213370	1.21337		6.43399
1:1213519	1	1213519	1.21352		4.61266
1:1214212	1	1214212	1.21421		6.99435
1:1214280	1	1214280	1.21428		7.6775
1:1214514	1	1214514	1.21451		6.99435
1:1214801	1	1214801	1.2148		6.14977
1:1215751	1	1215751	1.21575		6.99435
1:1215835	1	1215835	1.21583		7.36277
1:1216317	1	1216317	1.21632		6.99435
1:1216386	1	1216386	1.21639		6.99435
1:1216625	1	1216625	1.21663		8.81018
1:1216695	1	1216695	1.2167		6.23649
1:1217036	1	1217036	1.21704		5.86177
1:1217447	1	1217447	1.21745		8.02644
1:1217497	1	1217497	1.2175		6.99435
1:1217645	1	1217645	1.21765		5.78316
1:1217892	1	1217892	1.21789		6.2832
1:1217981	1	1217981	1.21798		6.32929
1:1218356	1	1218356	1.21836		6.99435
1:1218575	1	1218575	1.21857		6.99435
1:1218649	1	1218649	1.21865		6.26432
1:1218707	1	1218707	1.21871		6.99435
1:1218784	1	1218784	1.21878		5.09713
1:1218929	1	1218929	1.21893		4.23168
1:1218941	1	1218941	1.21894		4.23168
1:1218944	1	1218944	1.21894		4.23168
1:1219132	1	1219132	1.21913		6.99435
1:1219168	1	1219168	1.21917		6.99435
1:1219334	1	1219334	1.21933		6.95905
1:1219757	1	1219757	1.21976		5.02783
1:1220059	1	1220059	1.22006		6.49364
1:1220062	1	1220062	1.22006		6.49364
1:1220108	1	1220108	1.22011		5.38323
1:1220433	1	1220433	1.22043		6.99435
1:1220475	1	1220475	1.22047		6.99435
1:1220808	1	1220808	1.22081		6.99435
1:1220852	1	1220852	1.22085		7.69285
1:1220901	1	1220901	1.2209		6.30877
1:1220927	1	1220927	1.22093		5.58032
1:1220965	1	1220965	1.22097		5.10815
1:1220975	1	1220975	1.22097		5.14853
1:1221543	1	1221543	1.22154		6.99435
1:1221610	1	1221610	1.22161		6.99435
1:1222021	1	1222021	1.22202		6.99435
1:1222131	1	1222131	1.22213		6.99435
1:1222222	1	1222222	1.22222		6.99435
1:1222382	1	1222382	1.22238		6.3345
1:1222437	1	1222437	1.22244		6.32374
1:1222503	1	1222503	1.2225		6.99435
1:1222600	1	1222600	1.2226		7.96628
1:1222632	1	1222632	1.22263		7.22997
1:1222681	1	1222681	1.22268		7.96628
1:1222705	1	1222705	1.2227		7.96628
1:1222708	1	1222708	1.22271		8.07415
1:1222751	1	1222751	1.22275		6.99435
1:1222765	1	1222765	1.22277		6.99435
1:1222782	1	1222782	1.22278		6.99435
1:1222789	1	1222789	1.22279		8.07415
1:1223120	1	1223120	1.22312		8.07415
1:1223377	1	1223377	1.22338		8.07415
1:1223831	1	1223831	1.22383		6.21511
1:1224431	1	1224431	1.22443		7.96628
1:1225319	1	1225319	1.22532		8.07415
1:1225503	1	1225503	1.2255		6.58873
1:1226028	1	1226028	1.22603		6.25787
1:1226597	1	1226597	1.2266		6.99435
1:1227031	1	1227031	1.22703		6.99435
1:1228361	1	1228361	1.22836		8.07415
1:1228512	1	1228512	1.22851		7.96628
1:1228893	1	1228893	1.22889		8.57199
1:1228929	1	1228929	1.22893		7.96628
1:1230081	1	1230081	1.23008		6.99435
1:1230418	1	1230418	1.23042		6.99435
1:1230436	1	1230436	1.23044		6.99435
1:1230664	1	1230664	1.23066		7.67218
1:1230855	1	1230855	1.23086		6.95608
1:1230907	1	1230907	1.23091		6.99435
1:1230914	1	1230914	1.23091		6.58973
1:1231353	1	1231353	1.23135		5.07958
1:1232789	1	1232789	1.23279		6.99435
1:1233987	1	1233987	1.23399		6.99435
1:1234065	1	1234065	1.23406		8.07415
1:1234148	1	1234148	1.23415		6.99435
1:1234481	1	1234481	1.23448		4.37348
1:1235023	1	1235023	1.23502		6.1236
1:1236418	1	1236418	1.23642		6.99435
1:1236707	1	1236707	1.23671		6.99435
1:1237046	1	1237046	1.23705		6.47267
1:1237329	1	1237329	1.23733		6.99435
1:1237372	1	1237372	1.23737		6.99435
1:1237418	1	1237418	1.23742		6.99435
1:1237460	1	1237460	1.23746		5.52339
1:1237592	1	1237592	1.23759		6.99435
1:1237664	1	1237664	1.23766		5.52339
1:1237806	1	1237806	1.23781		5.52339
1:1237807	1	1237807	1.23781		5.52339
1:1237847	1	1237847	1.23785		6.99435
1:1237860	1	1237860	1.23786		6.2618
1:1237884	1	1237884	1.23788		6.99435
1:1237939	1	1237939	1.23794		6.99435
1:1238562	1	1238562	1.23856		6.99435
1:1238606	1	1238606	1.23861		6.99435
1:1239054	1	1239054	1.23905		6.54768
1:1239074	1	1239074	1.23907		6.99435
1:1239643	1	1239643	1.23964		6.99435
1:1239663	1	1239663	1.23966		7.55944
1:1239676	1	1239676	1.23968		6.02739
1:1239915	1	1239915	1.23992		6.99435
1:1240201	1	1240201	1.2402		5.74118
1:1240236	1	1240236	1.24024		6.99435
1:1240287	1	1240287	1.24029		6.99435
1:1240885	1	1240885	1.24089		5.74646
1:1240905	1	1240905	1.2409		6.99435
1:1240986	1	1240986	1.24099		6.99435
1:1241025	1	1241025	1.24103		6.99435
1:1241029	1	1241029	1.24103		5.8646
1:1241381	1	1241381	1.24138		6.56868
1:1241390	1	1241390	1.24139		6.10094
1:1241427	1	1241427	1.24143		6.99435
1:1241432	1	1241432	1.24143		6.99435
1:1241440	1	1241440	1.24144		5.8534
1:1241472	1	1241472	1.24147		6.99435
1:1241516	1	1241516	1.24152		6.99435
1:1241528	1	1241528	1.24153		6.99435
1:1241534	1	1241534	1.24153		6.99435
1:1241562	1	1241562	1.24156		6.99435
1:1241576	1	1241576	1.24158		6.46568
1:1241654	1	1241654	1.24165		6.99435
1:1241673	1	1241673	1.24167		6.99435
1:1242123	1	1242123	1.24212		6.99435
1:1242517	1	1242517	1.24252		5.69217
1:1242920	1	1242920	1.24292		5.44604
1:1242945	1	1242945	1.24294		6.49086
1:1243011	1	1243011	1.24301		5.69021
1:1243078	1	1243078	1.24308		5.96384
1:1243138	1	1243138	1.24314		6.99435
1:1243199	1	1243199	1.2432		8.07415
1:1243208	1	1243208	1.24321		8.07415
1:1243209	1	1243209	1.24321		8.07415
1:1243681	1	1243681	1.24368		7.08385
1:1243826	1	1243826	1.24383		6.99435
1:1243862	1	1243862	1.24386		6.99435
1:1244007	1	1244007	1.24401		6.88945
1:1244008	1	1244008	1.24401		6.88945
1:1244082	1	1244082	1.24408		6.99435
1:1244200	1	1244200	1.2442		6.99435
1:1244262	1	1244262	1.24426		6.27619
1:1244289	1	1244289	1.24429		5.30879
1:1244415	1	1244415	1.24442		6.34476
1:1244432	1	1244432	1.24443		6.27619
1:1244528	1	1244528	1.24453		6.73267
1:1244585	1	1244585	1.24459		6.99435
1:1244793	1	1244793	1.24479		5.58149
1:1244993	1	1244993	1.24499		6.22667
1:1245012	1	1245012	1.24501		6.99435
1:1245066	1	1245066	1.24507		5.92918
1:1245105	1	1245105	1.2451		6.22667
1:1245150	1	1245150	1.24515		6.99435
1:1245179	1	1245179	1.24518		6.72495
1:1246092	1	1246092	1.24609		6.99435
1:1247713	1	1247713	1.24771		5.11026
1:1247863	1	1247863	1.24786		5.85703
1:1247865	1	1247865	1.24787		5.85703
1:1248417	1	1248417	1.24842		4.33159
1:1248582	1	1248582	1.24858		4.79337
1:1248985	1	1248985	1.24899		6.99435
1:1249039	1	1249039	1.24904		6.85445
1:1249051	1	1249051	1.24905		6.99435
1:1249076	1	1249076	1.24908		6.99435
1:1249103	1	1249103	1.2491		6.99435
1:1249125	1	1249125	1.24913		6.99435
1:1249242	1	1249242	1.24924		6.99435
1:1249258	1	1249258	1.24926		7.67218
1:1249264	1	1249264	1.24926		7.67218
1:1249348	1	1249348	1.24935		7.67218
1:1249606	1	1249606	1.24961		6.05399
1:1249631	1	1249631	1.24963		6.05399
1:1249712	1	1249712	1.24971		7.8755
1:1249746	1	1249746	1.24975		5.62598
1:1249747	1	1249747	1.24975		6.05399
1:1249761	1	1249761	1.24976		6.05399
1:1249796	1	1249796	1.2498		5.38272
1:1249971	1	1249971	1.24997		6.99435
1:1251020	1	1251020	1.25102		6.99435
1:1251079	1	1251079	1.25108		6.99435
1:1251491	1	1251491	1.25149		6.40356
1:1251511	1	1251511	1.25151		6.53809
1:1251556	1	1251556	1.25156		6.99435
1:1251596	1	1251596	1.2516		5.48268
1:1251605	1	1251605	1.25161		5.16934
1:1251786	1	1251786	1.25179		5.32516
1:1251846	1	1251846	1.25185		4.10759
1:1251945	1	1251945	1.25195		4.97205
1:1252630	1	1252630	1.25263		6.58373
1:1252809	1	1252809	1.25281		6.99435
1:1252844	1	1252844	1.25284		7.33134
1:1253238	1	1253238	1.25324		6.55499
1:1253291	1	1253291	1.25329		4.97574
1:1253356	1	1253356	1.25336		4.04195
1:1253377	1	1253377	1.25338		4.97574
1:1253398	1	1253398	1.2534		4.45291
1:1253521	1	1253521	1.25352		10.1197
1:1253784	1	1253784	1.25378		4.21842
1:1253799	1	1253799	1.2538		6.99435
1:1253821	1	1253821	1.25382		6.99435
1:1253853	1	1253853	1.25385		6.52932
1:1253987	1	1253987	1.25399		5.91683
1:1253991	1	1253991	1.25399		6.99435
1:1254159	1	1254159	1.25416		6.99435
1:1254315	1	1254315	1.25432		6.99435
1:1254720	1	1254720	1.25472		6.99435
1:1257197	1	1257197	1.2572		5.80595
1:1257257	1	1257257	1.25726		6.99435
1:1257262	1	1257262	1.25726		6.99435
1:1257397	1	1257397	1.2574		6.99435
1:1257412	1	1257412	1.25741		6.61359
1:1257422	1	1257422	1.25742		6.99435
1:1257526	1	1257526	1.25753		7.8099
1:1257536	1	1257536	1.25754		6.64655
1:1257631	1	1257631	1.25763		6.99435
1:1257697	1	1257697	1.2577		5.20931
1:1257711	1	1257711	1.25771		5.20931
1:1257818	1	1257818	1.25782		5.39285
1:1264059	1	1264059	1.26406		4.51141
1:1264106	1	1264106	1.26411		5.87868
1:1264111	1	1264111	1.26411		5.87868
1:1264115	1	1264115	1.26412		5.87868
1:1264121	1	1264121	1.26412		6.99435
1:1264261	1	1264261	1.26426		6.99435
1:1264442	1	1264442	1.26444		5.64952
1:1265155	1	1265155	1.26516		5.86177
1:1265329	1	1265329	1.26533		6.99435
1:1265443	1	1265443	1.26544		6.99435
1:1265494	1	1265494	1.26549		6.95103
1:1265506	1	1265506	1.26551		6.95103
1:1265562	1	1265562	1.26556		6.95103
1:1265577	1	1265577	1.26558		5.68803
1:1265801	1	1265801	1.2658		6.99435
1:1265917	1	1265917	1.26592		7.23808
1:1266017	1	1266017	1.26602		6.99435
1:1266048	1	1266048	1.26605		6.99435
1:1266051	1	1266051	1.26605		6.30795
1:1266066	1	1266066	1.26607		6.99435
1:1266359	1	1266359	1.26636		7.1518
1:1266369	1	1266369	1.26637		6.99435
1:1266388	1	1266388	1.26639		6.76892
1:1266427	1	1266427	1.26643		6.99435
1:1266448	1	1266448	1.26645		4.77514
1:1266603	1	1266603	1.2666		6.99435
1:1266772	1	1266772	1.26677		6.94859
1:1266777	1	1266777	1.26678		6.37081
1:1266786	1	1266786	1.26679		6.94859
1:1266799	1	1266799	1.2668		6.94859
1:1266805	1	1266805	1.2668		6.94859
1:1266889	1	1266889	1.26689		5.15304
1:1266903	1	1266903	1.2669		6.08766
1:1266925	1	1266925	1.26693		5.23755
1:1267994	1	1267994	1.26799		7.8159
1:1268051	1	1268051	1.26805		7.16481
1:1268293	1	1268293	1.26829		4.26225
1:1268301	1	1268301	1.2683		6.26166
1:1268313	1	1268313	1.26831		4.96203
1:1269127	1	1269127	1.26913		6.99435
1:1269375	1	1269375	1.26937		6.99435
1:1269568	1	1269568	1.26957		6.99435
1:1270167	1	1270167	1.27017		6.99435
1:1270180	1	1270180	1.27018		6.99435
1:1270280	1	1270280	1.27028		5.98165
1:1270336	1	1270336	1.27034		6.99435
1:1270362	1	1270362	1.27036		5.93921
1:1270489	1	1270489	1.27049		6.99435
1:1270490	1	1270490	1.27049		6.65826
1:1270551	1	1270551	1.27055		6.99435
1:1270756	1	1270756	1.27076		6.99435
1:1270850	1	1270850	1.27085		6.99435
1:1270970	1	1270970	1.27097		6.99435
1:1270981	1	1270981	1.27098		6.99435
1:1270995	1	1270995	1.271		6.99435
1:1271118	1	1271118	1.27112		6.99435
1:1271129	1	1271129	1.27113		6.64988
1:1271142	1	1271142	1.27114		6.77409
1:1271270	1	1271270	1.27127		6.99435
1:1271420	1	1271420	1.27142		6.99435
1:1271546	1	1271546	1.27155		6.99435
1:1271564	1	1271564	1.27156		6.99435
1:1271609	1	1271609	1.27161		6.99435
1:1271768	1	1271768	1.27177		7.35908
1:1271770	1	1271770	1.27177		7.35908
1:1272053	1	1272053	1.27205		6.99435
1:1272139	1	1272139	1.27214		6.20523
1:1272148	1	1272148	1.27215		6.04151
1:1272225	1	1272225	1.27222		6.99435
1:1272232	1	1272232	1.27223		6.99435
1:1272239	1	1272239	1.27224		6.99435
1:1272446	1	1272446	1.27245		6.99435
1:1272613	1	1272613	1.27261		6.99435
1:1272819	1	1272819	1.27282		6.99435
1:1272861	1	1272861	1.27286		6.99435
1:1272901	1	1272901	1.2729		6.99435
1:1273144	1	1273144	1.27314		6.49364
1:1273145	1	1273145	1.27314		5.84734
1:1273188	1	1273188	1.27319		6.49364
1:1273587	1	1273587	1.27359		4.94971
1:1273735	1	1273735	1.27374		6.99435
1:1273740	1	1273740	1.27374		6.99435
1:1277629	1	1277629	1.27763		5.86177
1:1277685	1	1277685	1.27768		4.8398
1:1277849	1	1277849	1.27785		7.10258
1:1277883	1	1277883	1.27788		6.99435
1:1277948	1	1277948	1.27795		6.99435
1:1278022	1	1278022	1.27802		6.99435
1:1278029	1	1278029	1.27803		6.99435
1:1278091	1	1278091	1.27809		5.66432
1:1278092	1	1278092	1.27809		5.04609
1:1278147	1	1278147	1.27815		5.66432
1:1278172	1	1278172	1.27817		5.46195
1:1278243	1	1278243	1.27824		6.99435
1:1278263	1	1278263	1.27826		6.92104
1:1278423	1	1278423	1.27842		6.99435
1:1278491	1	1278491	1.27849		5.81966
1:1278810	1	1278810	1.27881		5.19485
1:1278818	1	1278818	1.27882		5.19485
1:1278821	1	1278821	1.27882		5.19485
1:1278914	1	1278914	1.27891		6.99435
1:1278968	1	1278968	1.27897		4.71733
1:1279058	1	1279058	1.27906		7.45421
1:1279152	1	1279152	1.27915		5.29277
1:1279167	1	1279167	1.27917		6.33346
1:1279178	1	1279178	1.27918		5.66091
1:1279218	1	1279218	1.27922		5.36737
1:1279224	1	1279224	1.27922		6.99435
1:1279380	1	1279380	1.27938		4.81539
1:1279686	1	1279686	1.27969		5.8111
1:1279893	1	1279893	1.27989		6.99435
1:1279905	1	1279905	1.27991		4.76003
1:1280462	1	1280462	1.28046		6.41815
1:1280499	1	1280499	1.2805		4.39628
1:1280797	1	1280797	1.2808		5.85512
1:1280850	1	1280850	1.28085		5.15175
1:1280962	1	1280962	1.28096		6.87853
1:1281208	1	1281208	1.28121		5.87868
1:1281234	1	1281234	1.28123		6.47997
1:1281423	1	1281423	1.28142		6.99435
1:1281888	1	1281888	1.28189		6.90965
1:1282052	1	1282052	1.28205		6.99435
1:1282083	1	1282083	1.28208		6.05399
1:1282108	1	1282108	1.28211		6.99435
1:1282125	1	1282125	1.28212		6.9423
1:1282172	1	1282172	1.28217		7.27267
1:1282262	1	1282262	1.28226		6.14948
1:1282268	1	1282268	1.28227		6.14948
1:1282410	1	1282410	1.28241		6.99435
1:1282427	1	1282427	1.28243		6.61359
1:1282447	1	1282447	1.28245		6.06635
1:1282470	1	1282470	1.28247		5.95012
1:1282597	1	1282597	1.2826		6.07749
1:1282686	1	1282686	1.28269		6.99435
1:1282741	1	1282741	1.28274		6.99435
1:1283036	1	1283036	1.28304		6.99435
1:1283953	1	1283953	1.28395		6.99435
1:1283963	1	1283963	1.28396		6.21602
1:1283969	1	1283969	1.28397		7.4447
1:1283973	1	1283973	1.28397		7.4447
1:1283983	1	1283983	1.28398		7.69285
1:1284008	1	1284008	1.28401		6.99435
1:1284013	1	1284013	1.28401		7.73346
1:1284063	1	1284063	1.28406		5.97356
1:1284087	1	1284087	1.28409		5.16902
1:1284151	1	1284151	1.28415		5.81233
1:1284225	1	1284225	1.28422		6.87181
1:1284328	1	1284328	1.28433		6.99435
1:1284335	1	1284335	1.28434		6.99435
1:1284344	1	1284344	1.28434		6.76892
1:1284362	1	1284362	1.28436		6.41913
1:1284442	1	1284442	1.28444		6.87181
1:1284676	1	1284676	1.28468		7.80746
1:1285355	1	1285355	1.28536		6.95103
1:1285458	1	1285458	1.28546		6.95103
1:1285732	1	1285732	1.28573		6.99435
1:1286141	1	1286141	1.28614		6.49364
1:1286158	1	1286158	1.28616		6.49364
1:1286369	1	1286369	1.28637		6.49364
1:1286486	1	1286486	1.28649		5.50664
1:1286496	1	1286496	1.2865		6.99435
1:1287090	1	1287090	1.28709		6.99435
1:1287133	1	1287133	1.28713		6.72329
1:1287314	1	1287314	1.28731		6.99435
1:1287454	1	1287454	1.28745		6.99435
1:1287750	1	1287750	1.28775		6.39083
1:1287809	1	1287809	1.28781		6.99435
1:1287849	1	1287849	1.28785		6.58973
1:1287852	1	1287852	1.28785		6.99435
1:1287945	1	1287945	1.28794		6.46933
1:1288114	1	1288114	1.28811		8.01486
1:1288145	1	1288145	1.28815		4.78575
1:1288214	1	1288214	1.28821		6.8175
1:1288220	1	1288220	1.28822		7.1518
1:1288229	1	1288229	1.28823		6.8175
1:1288235	1	1288235	1.28824		7.1518
1:1288434	1	1288434	1.28843		7.71258
1:1288454	1	1288454	1.28845		6.99435
1:1288467	1	1288467	1.28847		6.99435
1:1288772	1	1288772	1.28877		6.99435
1:1289062	1	1289062	1.28906		6.99435
1:1289272	1	1289272	1.28927		5.79923
1:1289295	1	1289295	1.2893		5.79923
1:1289306	1	1289306	1.28931		5.79923
1:1289353	1	1289353	1.28935		6.99435
1:1289384	1	1289384	1.28938		6.99435
1:1289517	1	1289517	1.28952		6.99435
1:1289535	1	1289535	1.28954		6.99435
1:1289545	1	1289545	1.28954		5.64952
1:1289904	1	1289904	1.2899		6.99435
1:1289979	1	1289979	1.28998		5.30727
1:1290015	1	1290015	1.29001		5.86177
1:1290377	1	1290377	1.29038		6.99435
1:1290399	1	1290399	1.2904		7.96628
1:1290477	1	1290477	1.29048		6.32374
1:1290531	1	1290531	1.29053		6.99435
1:1290550	1	1290550	1.29055		7.04812
1:1290629	1	1290629	1.29063		6.99435
1:1290674	1	1290674	1.29067		6.99435
1:1290698	1	1290698	1.2907		6.99435
1:1290796	1	1290796	1.2908		5.6641
1:1290897	1	1290897	1.2909		6.1356
1:1290917	1	1290917	1.29092		6.99435
1:1290933	1	1290933	1.29093		6.99435
1:1290941	1	1290941	1.29094		6.99435
1:1290953	1	1290953	1.29095		6.99435
1:1290992	1	1290992	1.29099		6.99435
1:1290998	1	1290998	1.291		6.99435
1:1291049	1	1291049	1.29105		6.54768
1:1291079	1	1291079	1.29108		6.99435
1:1291129	1	1291129	1.29113		6.99435
1:1291192	1	1291192	1.29119		6.99435
1:1291218	1	1291218	1.29122		6.99435
1:1291220	1	1291220	1.29122		6.02739
1:1291262	1	1291262	1.29126		7.63007
1:1291275	1	1291275	1.29127		5.68081
1:1291322	1	1291322	1.29132		5.54123
1:1291387	1	1291387	1.29139		5.85549
1:1291429	1	1291429	1.29143		6.3909
1:1291449	1	1291449	1.29145		7.32064
1:1291485	1	1291485	1.29148		6.99435
1:1291490	1	1291490	1.29149		6.46417
1:1291491	1	1291491	1.29149		6.46417
1:1291574	1	1291574	1.29157		6.37081
1:1291599	1	1291599	1.2916		6.3909
1:1291633	1	1291633	1.29163		6.99435
1:1291635	1	1291635	1.29164		6.30795
1:1291773	1	1291773	1.29177		6.21602
1:1291822	1	1291822	1.29182		6.99435
1:1291959	1	1291959	1.29196		6.99435
1:1292365	1	1292365	1.29236		6.99435
1:1292388	1	1292388	1.29239		6.99435
1:1292444	1	1292444	1.29244		7.07587
1:1292483	1	1292483	1.29248		7.07587
1:1292568	1	1292568	1.29257		6.63729
1:1292612	1	1292612	1.29261		7.96628
1:1292640	1	1292640	1.29264		7.96628
1:1292641	1	1292641	1.29264		7.60349
1:1292662	1	1292662	1.29266		6.00043
1:1292673	1	1292673	1.29267		7.96628
1:1292682	1	1292682	1.29268		7.96628
1:1292778	1	1292778	1.29278		7.96628
1:1292820	1	1292820	1.29282		7.96628
1:1292859	1	1292859	1.29286		7.13177
1:1292875	1	1292875	1.29287		7.96628
1:1292883	1	1292883	1.29288		7.96628
1:1293038	1	1293038	1.29304		6.99435
1:1293371	1	1293371	1.29337		4.98383
1:1293409	1	1293409	1.29341		5.4201
1:1293436	1	1293436	1.29344		8.07415
1:1293460	1	1293460	1.29346		6.99435
1:1293472	1	1293472	1.29347		6.99435
1:1293477	1	1293477	1.29348		6.87853
1:1293501	1	1293501	1.2935		6.99435
1:1293515	1	1293515	1.29351		7.00975
1:1293619	1	1293619	1.29362		6.99435
1:1293647	1	1293647	1.29365		6.99435
1:1293664	1	1293664	1.29366		6.99435
1:1293687	1	1293687	1.29369		6.99435
1:1293720	1	1293720	1.29372		6.99435
1:1293822	1	1293822	1.29382		6.99435
1:1293829	1	1293829	1.29383		5.77039
1:1294036	1	1294036	1.29404		5.86177
1:1294173	1	1294173	1.29417		6.13063
1:1294189	1	1294189	1.29419		6.99435
1:1294212	1	1294212	1.29421		6.63505
1:1294228	1	1294228	1.29423		6.99435
1:1294253	1	1294253	1.29425		6.99435
1:1294345	1	1294345	1.29435		6.99435
1:1294381	1	1294381	1.29438		6.99435
1:1294413	1	1294413	1.29441		6.99435
1:1294414	1	1294414	1.29441		6.99435
1:1294451	1	1294451	1.29445		5.74118
1:1294562	1	1294562	1.29456		6.07067
1:1294570	1	1294570	1.29457		8.03901
1:1294580	1	1294580	1.29458		6.07067
1:1294592	1	1294592	1.29459		6.07067
1:1294659	1	1294659	1.29466		6.99435
1:1294789	1	1294789	1.29479		6.99435
1:1294828	1	1294828	1.29483		6.58873
1:1294972	1	1294972	1.29497		6.99435
1:1294990	1	1294990	1.29499		6.99435
1:1294999	1	1294999	1.295		6.99435
1:1295005	1	1295005	1.295		6.99435
1:1295011	1	1295011	1.29501		6.99435
1:1295019	1	1295019	1.29502		6.99435
1:1295032	1	1295032	1.29503		6.88095
1:1295126	1	1295126	1.29513		7.1518
1:1295138	1	1295138	1.29514		6.99435
1:1295140	1	1295140	1.29514		6.99435
1:1295147	1	1295147	1.29515		6.99435
1:1295155	1	1295155	1.29516		4.47161
1:1295157	1	1295157	1.29516		6.99435
1:1295169	1	1295169	1.29517		6.99435
1:1295172	1	1295172	1.29517		6.99435
1:1295224	1	1295224	1.29522		6.99435
1:1295239	1	1295239	1.29524		5.98782
1:1295279	1	1295279	1.29528		6.99435
1:1295299	1	1295299	1.2953		6.99435
1:1295384	1	1295384	1.29538		7.33134
1:1295422	1	1295422	1.29542		6.99435
1:1295432	1	1295432	1.29543		6.99435
1:1295469	1	1295469	1.29547		6.56871
1:1296008	1	1296008	1.29601		6.53473
1:1296010	1	1296010	1.29601		6.53473
1:1296020	1	1296020	1.29602		5.71301
1:1296027	1	1296027	1.29603		6.53473
1:1296030	1	1296030	1.29603		6.99435
1:1296159	1	1296159	1.29616		6.99435
1:1296164	1	1296164	1.29616		6.99435
1:1296203	1	1296203	1.2962		6.99435
1:1296284	1	1296284	1.29628		6.99435
1:1296294	1	1296294	1.29629		6.99435
1:1296297	1	1296297	1.2963		6.99435
1:1296341	1	1296341	1.29634		6.99435
1:1296357	1	1296357	1.29636		6.99435
1:1296375	1	1296375	1.29638		6.99435
1:1296532	1	1296532	1.29653		5.80427
1:1296559	1	1296559	1.29656		6.99435
1:1296571	1	1296571	1.29657		6.99435
1:1296573	1	1296573	1.29657		6.99435
1:1296668	1	1296668	1.29667		6.99435
1:1296725	1	1296725	1.29672		6.99435
1:1296974	1	1296974	1.29697		7.67218
1:1296978	1	1296978	1.29698		7.67218
1:1296982	1	1296982	1.29698		7.67218
1:1296995	1	1296995	1.29699		5.98687
1:1297130	1	1297130	1.29713		6.99435
1:1297179	1	1297179	1.29718		6.99435
1:1297194	1	1297194	1.29719		7.54903
1:1297259	1	1297259	1.29726		7.67218
1:1297265	1	1297265	1.29726		7.67218
1:1297521	1	1297521	1.29752		7.08385
1:1297605	1	1297605	1.2976		6.88781
1:1297711	1	1297711	1.29771		6.99435
1:1297778	1	1297778	1.29778		6.11351
1:1298147	1	1298147	1.29815		7.79794
1:1298185	1	1298185	1.29818		6.94859
1:1298216	1	1298216	1.29822		6.76892
1:1298219	1	1298219	1.29822		6.6021
1:1298315	1	1298315	1.29832		5.86177
1:1298428	1	1298428	1.29843		6.99435
1:1298496	1	1298496	1.2985		6.61894
1:1298498	1	1298498	1.2985		6.99435
1:1298548	1	1298548	1.29855		6.03328
1:1298561	1	1298561	1.29856		6.99435
1:1298578	1	1298578	1.29858		6.99435
1:1298615	1	1298615	1.29862		6.76892
1:1298698	1	1298698	1.2987		6.99435
1:1298781	1	1298781	1.29878		6.90019
1:1298858	1	1298858	1.29886		5.86056
1:1300080	1	1300080	1.30008		6.64521
1:1300085	1	1300085	1.30008		6.99435
1:1300088	1	1300088	1.30009		6.99435
1:1300471	1	1300471	1.30047		4.22047
1:1300559	1	1300559	1.30056		6.99435
1:1300578	1	1300578	1.30058		6.99435
1:1300641	1	1300641	1.30064		7.33134
1:1300665	1	1300665	1.30066		7.33134
1:1300725	1	1300725	1.30072		7.33134
1:1300745	1	1300745	1.30075		6.8239
1:1300869	1	1300869	1.30087		6.99435
1:1301075	1	1301075	1.30107		6.10799
1:1301076	1	1301076	1.30108		6.10799
1:1301170	1	1301170	1.30117		6.07067
1:1301218	1	1301218	1.30122		6.99435
1:1301776	1	1301776	1.30178		6.99435
1:1302140	1	1302140	1.30214		6.56388
1:1302451	1	1302451	1.30245		7.46606
1:1302674	1	1302674	1.30267		6.99435
1:1302676	1	1302676	1.30268		6.99435
1:1302682	1	1302682	1.30268		6.9423
1:1302731	1	1302731	1.30273		6.99435
1:1302837	1	1302837	1.30284		6.99435
1:1302849	1	1302849	1.30285		6.99435
1:1302860	1	1302860	1.30286		6.99435
1:1302900	1	1302900	1.3029		6.99435
1:1303016	1	1303016	1.30302		5.26353
1:1303019	1	1303019	1.30302		8.07415
1:1303025	1	1303025	1.30303		8.07415
1:1303289	1	1303289	1.30329		6.99435
1:1303361	1	1303361	1.30336		6.99435
1:1303404	1	1303404	1.3034		6.99435
1:1303414	1	1303414	1.30341		6.99435
1:1303419	1	1303419	1.30342		6.99435
1:1303734	1	1303734	1.30373		5.93522
1:1303787	1	1303787	1.30379		6.99435
1:1304645	1	1304645	1.30465		6.4943
1:1304679	1	1304679	1.30468		6.8421
1:1304985	1	1304985	1.30499		7.8755
1:1305030	1	1305030	1.30503		6.99435
1:1305062	1	1305062	1.30506		6.99435
1:1305080	1	1305080	1.30508		6.64655
1:1305098	1	1305098	1.3051		6.99435
1:1305170	1	1305170	1.30517		6.99435
1:1305215	1	1305215	1.30522		6.99435
1:1305219	1	1305219	1.30522		6.99435
1:1305355	1	1305355	1.30536		5.28395
1:1305390	1	1305390	1.30539		6.56868
1:1305410	1	1305410	1.30541		6.56868
1:1305478	1	1305478	1.30548		7.65648
1:1305494	1	1305494	1.30549		7.65648
1:1305499	1	1305499	1.3055		7.65648
1:1305513	1	1305513	1.30551		8.10737
1:1305535	1	1305535	1.30553		4.38093
1:1305576	1	1305576	1.30558		6.99435
1:1305582	1	1305582	1.30558		6.99435
1:1305822	1	1305822	1.30582		6.99435
1:1305861	1	1305861	1.30586		6.99435
1:1305865	1	1305865	1.30587		6.99435
1:1305950	1	1305950	1.30595		6.99435
1:1306047	1	1306047	1.30605		6.76442
1:1306056	1	1306056	1.30606		6.99435
1:1306075	1	1306075	1.30608		8.07415
1:1306103	1	1306103	1.3061		8.07415
1:1306128	1	1306128	1.30613		6.99435
1:1306163	1	1306163	1.30616		6.80067
1:1306164	1	1306164	1.30616		6.99435
1:1306202	1	1306202	1.3062		5.41923
1:1306420	1	1306420	1.30642		6.99435
1:1308089	1	1308089	1.30809		6.99435
1:1308184	1	1308184	1.30818		6.99435
1:1308249	1	1308249	1.30825		4.50458
1:1308318	1	1308318	1.30832		6.99435
1:1308427	1	1308427	1.30843		6.99435
1:1308464	1	1308464	1.30846		5.78736
1:1308468	1	1308468	1.30847		6.99435
1:1308491	1	1308491	1.30849		5.74118
1:1308641	1	1308641	1.30864		6.99435
1:1308652	1	1308652	1.30865		6.99435
1:1308962	1	1308962	1.30896		6.99435
1:1309399	1	1309399	1.3094		6.99435
1:1309531	1	1309531	1.30953		6.99435
1:1309592	1	1309592	1.30959		6.05028
1:1309614	1	1309614	1.30961		5.86177
1:1309698	1	1309698	1.3097		6.99435
1:1309778	1	1309778	1.30978		6.99435
1:1309822	1	1309822	1.30982		6.99435
1:1310118	1	1310118	1.31012		6.99435
1:1310128	1	1310128	1.31013		6.46742
1:1310212	1	1310212	1.31021		6.05383
1:1310282	1	1310282	1.31028		6.46742
1:1310308	1	1310308	1.31031		6.46742
1:1310496	1	1310496	1.3105		6.99435
1:1310729	1	1310729	1.31073		6.99435
1:1310737	1	1310737	1.31074		6.99435
1:1310926	1	1310926	1.31093		6.64655
1:1311080	1	1311080	1.31108		6.99435
1:1315713	1	1315713	1.31571		6.99435
1:1315907	1	1315907	1.31591		8.3853
1:1315973	1	1315973	1.31597		6.99435
1:1315974	1	1315974	1.31597		6.99435
1:1316002	1	1316002	1.316		6.99435
1:1316005	1	1316005	1.31601		6.99435
1:1316121	1	1316121	1.31612		6.99435
1:1316173	1	1316173	1.31617		6.99435
1:1316318	1	1316318	1.31632		6.99435
1:1316371	1	1316371	1.31637		6.99435
1:1316442	1	1316442	1.31644		6.99435
1:1316601	1	1316601	1.3166		6.99435
1:1316647	1	1316647	1.31665		7.8755
1:1316650	1	1316650	1.31665		7.8755
1:1316679	1	1316679	1.31668		6.99435
1:1316705	1	1316705	1.31671		6.34608
1:1316719	1	1316719	1.31672		6.99435
1:1316895	1	1316895	1.31689		5.40983
1:1317219	1	1317219	1.31722		6.49364
1:1317494	1	1317494	1.31749		7.56783
1:1317577	1	1317577	1.31758		6.99435
1:1323085	1	1323085	1.32309		6.99435
1:1323431	1	1323431	1.32343		6.99435
1:1325056	1	1325056	1.32506		6.09365
1:1325066	1	1325066	1.32507		6.99435
1:1325160	1	1325160	1.32516		4.34394
1:1325189	1	1325189	1.32519		6.99435
1:1325203	1	1325203	1.3252		6.99435
1:1325205	1	1325205	1.3252		6.94898
1:1325277	1	1325277	1.32528		5.86177
1:1325360	1	1325360	1.32536		6.99435
1:1325562	1	1325562	1.32556		6.99435
1:1325584	1	1325584	1.32558		6.99435
1:1325660	1	1325660	1.32566		6.99435
1:1325672	1	1325672	1.32567		6.99435
1:1325709	1	1325709	1.32571		6.99435
1:1325853	1	1325853	1.32585		8.07415
1:1325855	1	1325855	1.32586		7.69058
1:1326046	1	1326046	1.32605		6.27619
1:1326058	1	1326058	1.32606		6.99435
1:1326072	1	1326072	1.32607		6.99435
1:1326105	1	1326105	1.32611		6.99435
1:1326124	1	1326124	1.32612		6.83395
1:1326125	1	1326125	1.32612		6.99435
1:1326240	1	1326240	1.32624		8.04542
1:1326757	1	1326757	1.32676		6.99435
1:1326768	1	1326768	1.32677		6.99435
1:1326794	1	1326794	1.32679		6.99435
1:1326818	1	1326818	1.32682		6.99435
1:1326824	1	1326824	1.32682		6.99435
1:1326825	1	1326825	1.32682		6.44632
1:1326868	1	1326868	1.32687		6.99435
1:1326869	1	1326869	1.32687		6.99435
1:1326943	1	1326943	1.32694		6.99435
1:1327008	1	1327008	1.32701		6.99435
1:1327015	1	1327015	1.32702		6.17207
1:1327099	1	1327099	1.3271		6.99435
1:1327121	1	1327121	1.32712		6.99435
1:1327156	1	1327156	1.32716		6.99435
1:1327180	1	1327180	1.32718		6.99435
1:1327260	1	1327260	1.32726		7.71258
1:1327269	1	1327269	1.32727		6.99435
1:1327355	1	1327355	1.32736		6.99435
1:1327379	1	1327379	1.32738		6.99435
1:1327575	1	1327575	1.32757		7.22343
1:1327595	1	1327595	1.3276		5.86177
1:1327629	1	1327629	1.32763		5.86177
1:1327650	1	1327650	1.32765		5.86177
1:1327836	1	1327836	1.32784		6.27251
1:1327842	1	1327842	1.32784		6.99435
1:1327844	1	1327844	1.32784		6.99435
1:1327850	1	1327850	1.32785		6.99435
1:1327852	1	1327852	1.32785		6.99435
1:1327879	1	1327879	1.32788		5.39424
1:1327881	1	1327881	1.32788		6.99435
1:1327883	1	1327883	1.32788		6.99435
1:1327907	1	1327907	1.32791		5.91101
1:1328120	1	1328120	1.32812		6.99435
1:1328123	1	1328123	1.32812		6.99435
1:1328449	1	1328449	1.32845		6.30795
1:1328454	1	1328454	1.32845		6.30795
1:1328547	1	1328547	1.32855		4.69317
1:1328611	1	1328611	1.32861		5.30484
1:1328680	1	1328680	1.32868		7.04812
1:1328716	1	1328716	1.32872		6.32374
1:1328820	1	1328820	1.32882		6.99435
1:1328824	1	1328824	1.32882		6.99435
1:1328827	1	1328827	1.32883		6.99435
1:1328969	1	1328969	1.32897		6.99435
1:1328988	1	1328988	1.32899		6.99435
1:1329001	1	1329001	1.329		6.99435
1:1329041	1	1329041	1.32904		4.14995
1:1335626	1	1335626	1.33563		5.18302
1:1335627	1	1335627	1.33563		6.88503
1:1335652	1	1335652	1.33565		6.99435
1:1335674	1	1335674	1.33567		6.30877
1:1335759	1	1335759	1.33576		6.99435
1:1335762	1	1335762	1.33576		6.99435
1:1335805	1	1335805	1.3358		6.99435
1:1335827	1	1335827	1.33583		6.99435
1:1335834	1	1335834	1.33583		6.99435
1:1335836	1	1335836	1.33584		6.99435
1:1335842	1	1335842	1.33584		5.66432
1:1335853	1	1335853	1.33585		5.66432
1:1335905	1	1335905	1.3359		6.99435
1:1336011	1	1336011	1.33601		4.39121
1:1336024	1	1336024	1.33602		4.30895
1:1336078	1	1336078	1.33608		6.46742
1:1336118	1	1336118	1.33612		6.99435
1:1336180	1	1336180	1.33618		6.99435
1:1336217	1	1336217	1.33622		6.99435
1:1336232	1	1336232	1.33623		6.61461
1:1336244	1	1336244	1.33624		6.95103
1:1336272	1	1336272	1.33627		6.49364
1:1336297	1	1336297	1.3363		6.49364
1:1336352	1	1336352	1.33635		6.99435
1:1336372	1	1336372	1.33637		5.66432
1:1336902	1	1336902	1.3369		6.99435
1:1336912	1	1336912	1.33691		6.99435
1:1336913	1	1336913	1.33691		6.99435
1:1337275	1	1337275	1.33727		6.99435
1:1337314	1	1337314	1.33731		6.99435
1:1337332	1	1337332	1.33733		6.99435
1:1337472	1	1337472	1.33747		6.27835
1:1338162	1	1338162	1.33816		6.99435
1:1338183	1	1338183	1.33818		6.99435
1:1338187	1	1338187	1.33819		6.99435
1:1338224	1	1338224	1.33822		6.99435
1:1338283	1	1338283	1.33828		6.99435
1:1338430	1	1338430	1.33843		6.99435
1:1338475	1	1338475	1.33848		6.99435
1:1338530	1	1338530	1.33853		6.99435
1:1338655	1	1338655	1.33865		6.99435
1:1338656	1	1338656	1.33866		6.99435
1:1338670	1	1338670	1.33867		6.99435
1:1338676	1	1338676	1.33868		6.99435
1:1338689	1	1338689	1.33869		6.99435
1:1338847	1	1338847	1.33885		6.99435
1:1338851	1	1338851	1.33885		6.99435
1:1338852	1	1338852	1.33885		6.99435
1:1338937	1	1338937	1.33894		6.99435
1:1338948	1	1338948	1.33895		6.99435
1:1338993	1	1338993	1.33899		6.99435
1:1339632	1	1339632	1.33963		6.99435
1:1339647	1	1339647	1.33965		6.99435
1:1339655	1	1339655	1.33966		6.99435
1:1339665	1	1339665	1.33967		6.99435
1:1339668	1	1339668	1.33967		6.99435
1:1339689	1	1339689	1.33969		6.99435
1:1339706	1	1339706	1.33971		6.99435
1:1339760	1	1339760	1.33976		8.00791
1:1339792	1	1339792	1.33979		6.99435
1:1339793	1	1339793	1.33979		6.99435
1:1339826	1	1339826	1.33983		5.47091
1:1339841	1	1339841	1.33984		4.22859
1:1339857	1	1339857	1.33986		5.8534
1:1339861	1	1339861	1.33986		5.41137
1:1339863	1	1339863	1.33986		5.55159
1:1339883	1	1339883	1.33988		5.71184
1:1339911	1	1339911	1.33991		5.8534
1:1339916	1	1339916	1.33992		5.8534
1:1339943	1	1339943	1.33994		5.10888
1:1339950	1	1339950	1.33995		5.22642
1:1339955	1	1339955	1.33996		6.99435
1:1339991	1	1339991	1.33999		6.99435
1:1340005	1	1340005	1.34		6.99435
1:1340016	1	1340016	1.34002		6.99435
1:1340162	1	1340162	1.34016		6.99435
1:1340169	1	1340169	1.34017		6.99435
1:1340182	1	1340182	1.34018		6.99435
1:1340213	1	1340213	1.34021		6.99435
1:1340217	1	1340217	1.34022		7.04812
1:1340225	1	1340225	1.34022		6.99435
1:1340238	1	1340238	1.34024		6.99435
1:1340272	1	1340272	1.34027		6.99435
1:1340380	1	1340380	1.34038		6.99435
1:1340400	1	1340400	1.3404		6.99435
1:1340421	1	1340421	1.34042		6.99435
1:1340434	1	1340434	1.34043		6.49364
1:1340444	1	1340444	1.34044		5.28956
1:1340450	1	1340450	1.34045		4.98909
1:1340461	1	1340461	1.34046		6.49364
1:1340498	1	1340498	1.3405		4.68063
1:1340543	1	1340543	1.34054		6.49364
1:1340549	1	1340549	1.34055		6.49364
1:1340557	1	1340557	1.34056		6.49364
1:1340582	1	1340582	1.34058	4.34082
1:1340582	1	1340582	1.34058		5.98122
1:1340620	1	1340620	1.34062		6.99435
1:1340645	1	1340645	1.34065		6.99435
1:1340680	1	1340680	1.34068		6.99435
1:1340707	1	1340707	1.34071		6.99435
1:1340776	1	1340776	1.34078		5.70288
1:1340804	1	1340804	1.3408		6.95905
1:1340819	1	1340819	1.34082		6.99435
1:1340832	1	1340832	1.34083		6.99435
1:1340843	1	1340843	1.34084		6.99435
1:1340852	1	1340852	1.34085		6.99435
1:1341182	1	1341182	1.34118		6.27835
1:1341314	1	1341314	1.34131		6.99435
1:1341372	1	1341372	1.34137		6.99435
1:1341385	1	1341385	1.34139		6.99435
1:1341402	1	1341402	1.3414		6.99435
1:1341463	1	1341463	1.34146		4.4736
1:1341516	1	1341516	1.34152		6.99435
1:1341517	1	1341517	1.34152		6.99435
1:1341639	1	1341639	1.34164		6.99435
1:1341669	1	1341669	1.34167		6.83579
1:1341670	1	1341670	1.34167		6.99435
1:1341682	1	1341682	1.34168		6.99435
1:1341695	1	1341695	1.3417		6.99435
1:1341750	1	1341750	1.34175		6.99435
1:1341762	1	1341762	1.34176		7.2434
1:1341765	1	1341765	1.34177		7.56783
1:1341768	1	1341768	1.34177		6.99435
1:1341774	1	1341774	1.34177		6.99435
1:1341812	1	1341812	1.34181		6.99435
1:1341836	1	1341836	1.34184		7.10076
1:1341879	1	1341879	1.34188		7.33134
1:1341880	1	1341880	1.34188		7.33134
1:1341894	1	1341894	1.34189		6.99435
1:1341901	1	1341901	1.3419		6.99435
1:1342032	1	1342032	1.34203		6.99435
1:1342070	1	1342070	1.34207		6.99435
1:1342081	1	1342081	1.34208		6.99435
1:1342167	1	1342167	1.34217		5.86177
1:1342170	1	1342170	1.34217		5.86177
1:1342218	1	1342218	1.34222		6.99377
1:1342234	1	1342234	1.34223		7.14605
1:1342299	1	1342299	1.3423		6.07692
1:1342549	1	1342549	1.34255		4.00908
1:1342579	1	1342579	1.34258		5.86177
1:1342594	1	1342594	1.34259		5.86177
1:1342601	1	1342601	1.3426		5.86177
1:1342721	1	1342721	1.34272		5.26672
1:1342747	1	1342747	1.34275		5.66432
1:1342755	1	1342755	1.34275		5.66432
1:1342758	1	1342758	1.34276		5.65008
1:1342763	1	1342763	1.34276		5.65008
1:1342775	1	1342775	1.34278		5.66432
1:1342955	1	1342955	1.34295		6.99435
1:1342959	1	1342959	1.34296		6.99435
1:1342963	1	1342963	1.34296		6.99435
1:1342997	1	1342997	1.343		5.70975
1:1343019	1	1343019	1.34302		6.99435
1:1343037	1	1343037	1.34304		6.96658
1:1343088	1	1343088	1.34309		6.07067
1:1343193	1	1343193	1.34319		7.05277
1:1343288	1	1343288	1.34329		5.28192
1:1343358	1	1343358	1.34336		6.88781
1:1343361	1	1343361	1.34336		6.99435
1:1343426	1	1343426	1.34343		6.99435
1:1343522	1	1343522	1.34352		5.9006
1:1343524	1	1343524	1.34352		5.9006
1:1343548	1	1343548	1.34355		5.61493
1:1343568	1	1343568	1.34357		6.07067
1:1343602	1	1343602	1.3436		6.07067
1:1343662	1	1343662	1.34366		6.99435
1:1343693	1	1343693	1.34369		6.32118
1:1343805	1	1343805	1.3438		6.99435
1:1343846	1	1343846	1.34385		6.99435
1:1343852	1	1343852	1.34385		6.99435
1:1343900	1	1343900	1.3439		5.12711
1:1343933	1	1343933	1.34393		5.12711
1:1343944	1	1343944	1.34394		5.12711
1:1343946	1	1343946	1.34395		5.12711
1:1343961	1	1343961	1.34396		5.12711
1:1344071	1	1344071	1.34407		6.99435
1:1344208	1	1344208	1.34421		6.99435
1:1344320	1	1344320	1.34432		6.99435
1:1344326	1	1344326	1.34433		6.99435
1:1344343	1	1344343	1.34434		6.99435
1:1344383	1	1344383	1.34438		6.99435
1:1344490	1	1344490	1.34449		6.95103
1:1344528	1	1344528	1.34453		6.66513
1:1344554	1	1344554	1.34455		6.31484
1:1344669	1	1344669	1.34467		6.99435
1:1344962	1	1344962	1.34496		6.99435
1:1346122	1	1346122	1.34612		6.99435
1:1346163	1	1346163	1.34616		5.61191
1:1346340	1	1346340	1.34634		6.99435
1:1346509	1	1346509	1.34651		6.99435
1:1346527	1	1346527	1.34653		5.65899
1:1346663	1	1346663	1.34666		6.99435
1:1346675	1	1346675	1.34668		6.60377
1:1346732	1	1346732	1.34673		7.59307
1:1347110	1	1347110	1.34711		6.99435
1:1347147	1	1347147	1.34715		6.99435
1:1347190	1	1347190	1.34719		6.18071
1:1347207	1	1347207	1.34721		6.99435
1:1347238	1	1347238	1.34724		6.99435
1:1347251	1	1347251	1.34725		6.99435
1:1347305	1	1347305	1.3473		6.99435
1:1347392	1	1347392	1.34739		6.99435
1:1347905	1	1347905	1.3479		5.40546
1:1349381	1	1349381	1.34938		6.33689
1:1349715	1	1349715	1.34971		6.97347
1:1349753	1	1349753	1.34975		6.92957
1:1349778	1	1349778	1.34978		7.26292
1:1349798	1	1349798	1.3498		6.91683
1:1349803	1	1349803	1.3498		6.92957
1:1349844	1	1349844	1.34984		7.1518
1:1350111	1	1350111	1.35011		6.62876
1:1350347	1	1350347	1.35035		6.23809
1:1350581	1	1350581	1.35058		6.99435
1:1350617	1	1350617	1.35062		6.99435
1:1350729	1	1350729	1.35073		5.51331
1:1350786	1	1350786	1.35079		6.99435
1:1351124	1	1351124	1.35112		7.0525
1:1351288	1	1351288	1.35129		6.99435
1:1351590	1	1351590	1.35159		4.90814
1:1351611	1	1351611	1.35161		4.41569
1:1351666	1	1351666	1.35167		8.7725
1:1351677	1	1351677	1.35168		8.7725
1:1351697	1	1351697	1.3517		8.7725
1:1352111	1	1352111	1.35211		7.1562
1:1352452	1	1352452	1.35245		6.99435
1:1352580	1	1352580	1.35258		7.3606
1:1352837	1	1352837	1.35284		5.9879
1:1352927	1	1352927	1.35293		6.99435
1:1352928	1	1352928	1.35293		5.59366
1:1352976	1	1352976	1.35298		6.99435
1:1353028	1	1353028	1.35303		6.88095
1:1353086	1	1353086	1.35309		6.99435
1:1353401	1	1353401	1.3534		6.99435
1:1353488	1	1353488	1.35349		6.99435
1:1353532	1	1353532	1.35353		6.56166
1:1353535	1	1353535	1.35353		6.99435
1:1353571	1	1353571	1.35357		6.99435
1:1353778	1	1353778	1.35378		6.88095
1:1354213	1	1354213	1.35421		6.99435
1:1354397	1	1354397	1.3544		5.78316
1:1354574	1	1354574	1.35457		6.99435
1:1354617	1	1354617	1.35462		6.99435
1:1354840	1	1354840	1.35484		6.62726
1:1355051	1	1355051	1.35505		5.86177
1:1355104	1	1355104	1.3551		6.75187
1:1355124	1	1355124	1.35512		6.99435
1:1355161	1	1355161	1.35516		6.61461
1:1355191	1	1355191	1.35519		6.72329
1:1355216	1	1355216	1.35522		6.72329
1:1355222	1	1355222	1.35522		6.72329
1:1355245	1	1355245	1.35525		5.9254
1:1355246	1	1355246	1.35525		5.9254
1:1355277	1	1355277	1.35528		6.36946
1:1355280	1	1355280	1.35528		6.99435
1:1355281	1	1355281	1.35528		6.99435
1:1355307	1	1355307	1.35531		6.99435
1:1355886	1	1355886	1.35589		6.16263
1:1355920	1	1355920	1.35592		6.99435
1:1355945	1	1355945	1.35594		6.38201
1:1355948	1	1355948	1.35595		6.38201
1:1355951	1	1355951	1.35595		5.86177
1:1355954	1	1355954	1.35595		5.86177
1:1355965	1	1355965	1.35597		4.87894
1:1355971	1	1355971	1.35597		5.82402
1:1355980	1	1355980	1.35598		5.82402
1:1356028	1	1356028	1.35603		4.90331
1:1356039	1	1356039	1.35604		7.67218
1:1356084	1	1356084	1.35608		7.22826
1:1356089	1	1356089	1.35609		7.67218
1:1356098	1	1356098	1.3561		7.67218
1:1356118	1	1356118	1.35612		7.67218
1:1356134	1	1356134	1.35613		7.02237
1:1356136	1	1356136	1.35614		7.02237
1:1356172	1	1356172	1.35617		6.40919
1:1356237	1	1356237	1.35624		6.99435
1:1356243	1	1356243	1.35624		6.52932
1:1356268	1	1356268	1.35627		8.03901
1:1356392	1	1356392	1.35639		6.99435
1:1356395	1	1356395	1.3564		6.99435
1:1356415	1	1356415	1.35641		6.89593
1:1356487	1	1356487	1.35649		6.99435
1:1356496	1	1356496	1.3565		6.99435
1:1356501	1	1356501	1.3565		6.99435
1:1356507	1	1356507	1.35651		6.99435
1:1356519	1	1356519	1.35652		6.99435
1:1356522	1	1356522	1.35652		6.99435
1:1356527	1	1356527	1.35653		6.99435
1:1356572	1	1356572	1.35657		6.99435
1:1356575	1	1356575	1.35658		6.99435
1:1356598	1	1356598	1.3566		6.99435
1:1356663	1	1356663	1.35666		7.20427
1:1356678	1	1356678	1.35668		6.99435
1:1356687	1	1356687	1.35669		6.92569
1:1356709	1	1356709	1.35671		6.99435
1:1356710	1	1356710	1.35671		6.99435
1:1356719	1	1356719	1.35672		6.99435
1:1356775	1	1356775	1.35678		6.92957
1:1356784	1	1356784	1.35678		6.92957
1:1356826	1	1356826	1.35683		6.92957
1:1356829	1	1356829	1.35683		6.99435
1:1356832	1	1356832	1.35683		6.99435
1:1356847	1	1356847	1.35685		6.65632
1:1356850	1	1356850	1.35685		7.19359
1:1356865	1	1356865	1.35686		9.10364
1:1356875	1	1356875	1.35688		6.99435
1:1356889	1	1356889	1.35689		6.99435
1:1356898	1	1356898	1.3569		6.99435
1:1356910	1	1356910	1.35691		6.99435
1:1356937	1	1356937	1.35694		6.99435
1:1356946	1	1356946	1.35695		6.99435
1:1356961	1	1356961	1.35696		6.02739
1:1356970	1	1356970	1.35697		6.02739
1:1356977	1	1356977	1.35698		6.02739
1:1357003	1	1357003	1.357		6.90392
1:1357017	1	1357017	1.35702		6.99435
1:1357026	1	1357026	1.35703		6.99435
1:1357048	1	1357048	1.35705		6.99435
1:1357108	1	1357108	1.35711		6.02739
1:1357112	1	1357112	1.35711		6.07749
1:1357119	1	1357119	1.35712		7.33134
1:1357125	1	1357125	1.35712		6.99435
1:1357136	1	1357136	1.35714		6.99435
1:1357150	1	1357150	1.35715		6.99435
1:1357164	1	1357164	1.35716		6.92957
1:1357168	1	1357168	1.35717		6.92957
1:1357171	1	1357171	1.35717		6.92957
1:1357185	1	1357185	1.35719		6.50211
1:1357235	1	1357235	1.35723		5.74246
1:1357261	1	1357261	1.35726		6.53809
1:1357262	1	1357262	1.35726		6.30331
1:1357263	1	1357263	1.35726		6.30331
1:1357266	1	1357266	1.35727		6.53809
1:1357301	1	1357301	1.3573		6.99435
1:1357322	1	1357322	1.35732		6.99435
1:1357333	1	1357333	1.35733		5.93522
1:1357359	1	1357359	1.35736		6.24317
1:1357393	1	1357393	1.35739		6.49864
1:1357454	1	1357454	1.35745		6.99435
1:1357473	1	1357473	1.35747		6.99435
1:1357491	1	1357491	1.35749		6.30021
1:1357537	1	1357537	1.35754		6.30021
1:1357556	1	1357556	1.35756		6.2402
1:1357557	1	1357557	1.35756		6.2402
1:1357564	1	1357564	1.35756		6.53809
1:1357602	1	1357602	1.3576		6.99435
1:1357604	1	1357604	1.3576		6.99435
1:1357613	1	1357613	1.35761		6.92104
1:1357614	1	1357614	1.35761		6.92104
1:1357619	1	1357619	1.35762		6.92104
1:1357652	1	1357652	1.35765		5.5372
1:1357677	1	1357677	1.35768		7.96628
1:1357705	1	1357705	1.3577		5.87954
1:1357707	1	1357707	1.35771		7.3599
1:1357720	1	1357720	1.35772		7.96628
1:1357721	1	1357721	1.35772		6.3583
1:1357723	1	1357723	1.35772		6.3583
1:1357734	1	1357734	1.35773		6.3583
1:1357737	1	1357737	1.35774		6.99435
1:1357757	1	1357757	1.35776		6.99435
1:1357760	1	1357760	1.35776		6.99435
1:1357769	1	1357769	1.35777		6.99435
1:1357779	1	1357779	1.35778		6.99435
1:1357809	1	1357809	1.35781		4.83493
1:1357821	1	1357821	1.35782		4.82014
1:1357823	1	1357823	1.35782		4.54811
1:1357842	1	1357842	1.35784		4.82014
1:1357927	1	1357927	1.35793		6.99435
1:1357930	1	1357930	1.35793		6.99435
1:1357936	1	1357936	1.35794		6.99435
1:1357956	1	1357956	1.35796		6.99435
1:1357964	1	1357964	1.35796		7.56783
1:1357966	1	1357966	1.35797		6.56388
1:1358016	1	1358016	1.35802		6.99435
1:1358037	1	1358037	1.35804		6.99435
1:1358056	1	1358056	1.35806		6.99435
1:1358059	1	1358059	1.35806		6.99435
1:1358075	1	1358075	1.35807		6.99435
1:1358082	1	1358082	1.35808		6.99435
1:1358087	1	1358087	1.35809		6.99053
1:1358088	1	1358088	1.35809		7.07048
1:1358109	1	1358109	1.35811		6.99435
1:1358119	1	1358119	1.35812		6.99435
1:1358123	1	1358123	1.35812		6.17923
1:1358136	1	1358136	1.35814		6.03328
1:1358143	1	1358143	1.35814		6.99435
1:1358151	1	1358151	1.35815		6.99435
1:1358170	1	1358170	1.35817		6.4943
1:1358190	1	1358190	1.35819		6.99435
1:1358203	1	1358203	1.3582		6.99435
1:1358222	1	1358222	1.35822		6.99435
1:1358228	1	1358228	1.35823		6.99435
1:1358266	1	1358266	1.35827		6.99435
1:1358288	1	1358288	1.35829		6.87232
1:1358361	1	1358361	1.35836		6.80741
1:1358363	1	1358363	1.35836		5.31372
1:1358364	1	1358364	1.35836		5.96622
1:1358397	1	1358397	1.3584		6.99435
1:1358423	1	1358423	1.35842		6.99435
1:1358433	1	1358433	1.35843		6.99435
1:1358451	1	1358451	1.35845		6.99435
1:1358480	1	1358480	1.35848		6.99435
1:1358541	1	1358541	1.35854		6.99435
1:1358574	1	1358574	1.35857		6.99435
1:1358583	1	1358583	1.35858		6.99435
1:1358610	1	1358610	1.35861		6.21511
1:1358632	1	1358632	1.35863		6.99435
1:1358636	1	1358636	1.35864		6.99435
1:1358659	1	1358659	1.35866		7.35777
1:1358669	1	1358669	1.35867		7.79794
1:1358675	1	1358675	1.35868		7.79794
1:1358683	1	1358683	1.35868		7.79794
1:1358705	1	1358705	1.35871		6.99435
1:1358709	1	1358709	1.35871		6.99435
1:1358720	1	1358720	1.35872		7.79794
1:1358722	1	1358722	1.35872		6.99435
1:1358737	1	1358737	1.35874		5.71455
1:1358802	1	1358802	1.3588		6.99435
1:1358803	1	1358803	1.3588		6.99435
1:1358807	1	1358807	1.35881		6.99435
1:1358810	1	1358810	1.35881		7.0971
1:1358818	1	1358818	1.35882		6.99435
1:1358831	1	1358831	1.35883		6.99435
1:1358832	1	1358832	1.35883		6.99435
1:1358869	1	1358869	1.35887		6.99435
1:1358877	1	1358877	1.35888		6.4119
1:1358883	1	1358883	1.35888		6.92104
1:1358894	1	1358894	1.35889		6.99435
1:1358914	1	1358914	1.35891		6.99435
1:1358985	1	1358985	1.35899		6.90166
1:1359015	1	1359015	1.35902		6.99435
1:1359104	1	1359104	1.3591		6.99435
1:1359152	1	1359152	1.35915		7.1932
1:1359153	1	1359153	1.35915		7.17252
1:1359157	1	1359157	1.35916		7.45876
1:1359158	1	1359158	1.35916		6.65826
1:1359176	1	1359176	1.35918		6.99435
1:1359192	1	1359192	1.35919		6.52438
1:1359208	1	1359208	1.35921		6.99435
1:1359323	1	1359323	1.35932		6.99435
1:1359327	1	1359327	1.35933		6.99435
1:1359374	1	1359374	1.35937		6.64341
1:1359429	1	1359429	1.35943		6.99435
1:1359475	1	1359475	1.35947		6.99435
1:1359562	1	1359562	1.35956		6.99435
1:1359574	1	1359574	1.35957		6.99435
1:1359646	1	1359646	1.35965		5.86177
1:1359666	1	1359666	1.35967		5.08358
1:1359748	1	1359748	1.35975		6.99435
1:1359775	1	1359775	1.35977		5.20551
1:1359800	1	1359800	1.3598		6.43815
1:1359877	1	1359877	1.35988		6.43815
1:1359888	1	1359888	1.35989		6.43815
1:1359928	1	1359928	1.35993		7.43436
1:1359936	1	1359936	1.35994		8.93803
1:1359955	1	1359955	1.35996		6.77195
1:1359973	1	1359973	1.35997		7.43436
1:1360005	1	1360005	1.36		6.99435
1:1360027	1	1360027	1.36003		6.99435
1:1360035	1	1360035	1.36004		6.99435
1:1360040	1	1360040	1.36004		7.78512
1:1360041	1	1360041	1.36004		7.78512
1:1360042	1	1360042	1.36004		7.78512
1:1360088	1	1360088	1.36009		5.92057
1:1360100	1	1360100	1.3601		5.613
1:1360101	1	1360101	1.3601		5.613
1:1360111	1	1360111	1.36011		6.99435
1:1360116	1	1360116	1.36012		6.99435
1:1360124	1	1360124	1.36012		4.76262
1:1360209	1	1360209	1.36021		5.27489
1:1360233	1	1360233	1.36023		4.63466
1:1360251	1	1360251	1.36025		6.99435
1:1360259	1	1360259	1.36026		6.99435
1:1360269	1	1360269	1.36027		6.99435
1:1360285	1	1360285	1.36028		6.99435
1:1360295	1	1360295	1.3603		6.99435
1:1360296	1	1360296	1.3603		6.99435
1:1360307	1	1360307	1.36031		6.99435
1:1360313	1	1360313	1.36031		6.99435
1:1360314	1	1360314	1.36031		6.99435
1:1360322	1	1360322	1.36032		6.99435
1:1360327	1	1360327	1.36033		5.64952
1:1360345	1	1360345	1.36034		6.99435
1:1360349	1	1360349	1.36035		6.99435
1:1360371	1	1360371	1.36037		6.34557
1:1360388	1	1360388	1.36039		6.99435
1:1360391	1	1360391	1.36039		6.99435
1:1360395	1	1360395	1.3604		6.99435
1:1360433	1	1360433	1.36043		6.20523
1:1360440	1	1360440	1.36044		6.99435
1:1360442	1	1360442	1.36044		6.99435
1:1360454	1	1360454	1.36045		6.47267
1:1360456	1	1360456	1.36046		6.47267
1:1360474	1	1360474	1.36047		6.99435
1:1360477	1	1360477	1.36048		6.99435
1:1360523	1	1360523	1.36052		6.77581
1:1360528	1	1360528	1.36053		6.77581
1:1360529	1	1360529	1.36053		6.66513
1:1360535	1	1360535	1.36054		6.66513
1:1360537	1	1360537	1.36054		6.66513
1:1360540	1	1360540	1.36054		6.66513
1:1360547	1	1360547	1.36055		6.66513
1:1360602	1	1360602	1.3606		6.99435
1:1360699	1	1360699	1.3607		6.99435
1:1360728	1	1360728	1.36073		6.99435
1:1360830	1	1360830	1.36083		6.30202
1:1360832	1	1360832	1.36083		5.56835
1:1360834	1	1360834	1.36083		4.86307
1:1360904	1	1360904	1.3609		6.16712
1:1360907	1	1360907	1.36091		6.16712
1:1360908	1	1360908	1.36091		6.99435
1:1361660	1	1361660	1.36166		6.99435
1:1361709	1	1361709	1.36171		6.99435
1:1361717	1	1361717	1.36172		6.99435
1:1361757	1	1361757	1.36176		6.72329
1:1361761	1	1361761	1.36176		6.99435
1:1361762	1	1361762	1.36176		6.99435
1:1361769	1	1361769	1.36177		6.99435
1:1361800	1	1361800	1.3618		6.6342
1:1361801	1	1361801	1.3618		6.6342
1:1361829	1	1361829	1.36183		6.16741
1:1361833	1	1361833	1.36183		6.16741
1:1361849	1	1361849	1.36185		6.16741
1:1361861	1	1361861	1.36186		6.16741
1:1362054	1	1362054	1.36205		6.99435
1:1362068	1	1362068	1.36207		6.99435
1:1362079	1	1362079	1.36208		6.99435
1:1362114	1	1362114	1.36211		6.09365
1:1362163	1	1362163	1.36216		6.99435
1:1362414	1	1362414	1.36241		6.99435
1:1362456	1	1362456	1.36246		6.54768
1:1362484	1	1362484	1.36248		6.31796
1:1362891	1	1362891	1.36289		6.99435
1:1362901	1	1362901	1.3629		6.99435
1:1362949	1	1362949	1.36295		6.99435
1:1363056	1	1363056	1.36306		6.99435
1:1363072	1	1363072	1.36307		6.99435
1:1363087	1	1363087	1.36309		6.91726
1:1363137	1	1363137	1.36314		7.9247
1:1363140	1	1363140	1.36314		6.94816
1:1363157	1	1363157	1.36316		6.94816
1:1363188	1	1363188	1.36319		5.29871
1:1363219	1	1363219	1.36322		5.50352
1:1363558	1	1363558	1.36356		6.99435
1:1363578	1	1363578	1.36358		6.99435
1:1363581	1	1363581	1.36358		6.99435
1:1363594	1	1363594	1.36359		6.99435
1:1363604	1	1363604	1.3636		6.99435
1:1363633	1	1363633	1.36363		6.99435
1:1363675	1	1363675	1.36367		6.99435
1:1363705	1	1363705	1.3637		5.81966
1:1363753	1	1363753	1.36375		6.49364
1:1363811	1	1363811	1.36381		6.49364
1:1363813	1	1363813	1.36381		6.49364
1:1363982	1	1363982	1.36398		5.66432
1:1364079	1	1364079	1.36408		5.81966
1:1364178	1	1364178	1.36418		6.99435
1:1364212	1	1364212	1.36421		8.07415
1:1364219	1	1364219	1.36422		8.07415
1:1364246	1	1364246	1.36425		7.53374
1:1364256	1	1364256	1.36426		6.95214
1:1364277	1	1364277	1.36428		6.99435
1:1364338	1	1364338	1.36434		8.53777
1:1364351	1	1364351	1.36435		7.33493
1:1364934	1	1364934	1.36493		7.77751
1:1364935	1	1364935	1.36494		7.77751
1:1365000	1	1365000	1.365		7.61725
1:1365052	1	1365052	1.36505		7.3465
1:1365109	1	1365109	1.36511		8.07415
1:1365175	1	1365175	1.36518		8.07415
1:1365177	1	1365177	1.36518		8.07415
1:1365236	1	1365236	1.36524		6.99435
1:1365240	1	1365240	1.36524		7.96628
1:1365563	1	1365563	1.36556		7.96628
1:1365575	1	1365575	1.36557		7.96628
1:1365711	1	1365711	1.36571		6.17923
1:1365725	1	1365725	1.36573		6.99435
1:1365731	1	1365731	1.36573		6.99435
1:1365912	1	1365912	1.36591		5.94864
1:1366048	1	1366048	1.36605		6.99435
1:1366075	1	1366075	1.36607		6.42062
1:1366259	1	1366259	1.36626		6.99435
1:1366338	1	1366338	1.36634		6.52024
1:1366341	1	1366341	1.36634		6.46742
1:1366346	1	1366346	1.36635		5.57198
1:1366442	1	1366442	1.36644		6.99435
1:1366450	1	1366450	1.36645		6.99435
1:1366457	1	1366457	1.36646		6.99435
1:1366521	1	1366521	1.36652		7.33899
1:1366552	1	1366552	1.36655		6.99435
1:1366641	1	1366641	1.36664		6.6342
1:1366659	1	1366659	1.36666		6.6342
1:1366695	1	1366695	1.36669		5.79923
1:1366771	1	1366771	1.36677		6.99435
1:1366830	1	1366830	1.36683		6.88095
1:1366875	1	1366875	1.36688		6.99377
1:1366879	1	1366879	1.36688		6.99435
1:1366887	1	1366887	1.36689		6.99435
1:1366892	1	1366892	1.36689		6.99435
1:1366895	1	1366895	1.36689		6.99435
1:1366982	1	1366982	1.36698		5.81694
1:1366999	1	1366999	1.367		4.70066
1:1367003	1	1367003	1.367		4.37482
1:1367005	1	1367005	1.36701		5.96248
1:1367521	1	1367521	1.36752		6.97347
1:1367548	1	1367548	1.36755		6.81692
1:1367616	1	1367616	1.36762		6.03155
1:1367620	1	1367620	1.36762		6.99435
1:1367686	1	1367686	1.36769		4.08186
1:1367722	1	1367722	1.36772		4.48157
1:1367765	1	1367765	1.36776		4.66342
1:1367766	1	1367766	1.36777		4.66342
1:1367769	1	1367769	1.36777		6.16263
1:1367772	1	1367772	1.36777		4.46849
1:1367805	1	1367805	1.3678		6.46417
1:1367838	1	1367838	1.36784		5.18405
1:1367851	1	1367851	1.36785		5.78135
1:1367856	1	1367856	1.36786		5.78135
1:1367874	1	1367874	1.36787		5.18405
1:1367895	1	1367895	1.3679		6.99435
1:1367903	1	1367903	1.3679		6.99435
1:1367904	1	1367904	1.3679		6.99435
1:1367911	1	1367911	1.36791		6.99435
1:1367913	1	1367913	1.36791		6.73711
1:1367927	1	1367927	1.36793		6.99435
1:1367930	1	1367930	1.36793		6.99435
1:1367946	1	1367946	1.36795		6.99435
1:1367955	1	1367955	1.36796		6.99435
1:1367958	1	1367958	1.36796		6.99435
1:1367972	1	1367972	1.36797		6.42143
1:1367973	1	1367973	1.36797		6.17562
1:1368005	1	1368005	1.368		4.51916
1:1368061	1	1368061	1.36806		6.0905
1:1368071	1	1368071	1.36807		6.52024
1:1368073	1	1368073	1.36807		6.52024
1:1368085	1	1368085	1.36808		6.99435
1:1368093	1	1368093	1.36809		6.99435
1:1368124	1	1368124	1.36812		6.99435
1:1368138	1	1368138	1.36814		6.99435
1:1368161	1	1368161	1.36816		7.00302
1:1368181	1	1368181	1.36818		8.07415
1:1368182	1	1368182	1.36818		6.99435
1:1368251	1	1368251	1.36825		7.02423
1:1368305	1	1368305	1.36831		6.76946
1:1368314	1	1368314	1.36831		6.76946
1:1368375	1	1368375	1.36837		6.99435
1:1368388	1	1368388	1.36839		6.99435
1:1368397	1	1368397	1.3684		5.18263
1:1368398	1	1368398	1.3684		7.84047
1:1368402	1	1368402	1.3684		5.63274
1:1368406	1	1368406	1.36841		4.82183
1:1368408	1	1368408	1.36841		6.25834
1:1368421	1	1368421	1.36842		7.49586
1:1368431	1	1368431	1.36843		6.52024
1:1368433	1	1368433	1.36843		5.75984
1:1368450	1	1368450	1.36845		7.90542
1:1368451	1	1368451	1.36845		6.52024
1:1368743	1	1368743	1.36874		6.53809
1:1368790	1	1368790	1.36879		6.10203
1:1368800	1	1368800	1.3688		6.31434
1:1368802	1	1368802	1.3688		6.10203
1:1368892	1	1368892	1.36889		5.64711
1:1368894	1	1368894	1.36889		6.99435
1:1368897	1	1368897	1.3689		6.99435
1:1369045	1	1369045	1.36905		6.99435
1:1369050	1	1369050	1.36905		6.99435
1:1369435	1	1369435	1.36943		6.56016
1:1369490	1	1369490	1.36949		6.56016
1:1369674	1	1369674	1.36967		5.88695
1:1369692	1	1369692	1.36969		5.64115
1:1373712	1	1373712	1.37371		6.99435
1:1373760	1	1373760	1.37376		8.0866
1:1373794	1	1373794	1.37379		5.48088
1:1374031	1	1374031	1.37403		6.99435
1:1374051	1	1374051	1.37405		6.35318
1:1374131	1	1374131	1.37413		6.17923
1:1374147	1	1374147	1.37415		6.17923
1:1374193	1	1374193	1.37419		6.76367
1:1374203	1	1374203	1.3742		5.33452
1:1374217	1	1374217	1.37422		6.65135
1:1374251	1	1374251	1.37425		4.82329
1:1374260	1	1374260	1.37426		7.09504
1:1374386	1	1374386	1.37439		6.1879
1:1374387	1	1374387	1.37439		6.90965
1:1374579	1	1374579	1.37458		6.65135
1:1374769	1	1374769	1.37477		6.99435
1:1374851	1	1374851	1.37485		6.99435
1:1374876	1	1374876	1.37488		6.78634
1:1374924	1	1374924	1.37492		7.70118
1:1374962	1	1374962	1.37496		5.99826
1:1375058	1	1375058	1.37506		6.99435
1:1375211	1	1375211	1.37521		6.99435
1:1375389	1	1375389	1.37539		6.99435
1:1375487	1	1375487	1.37549		6.99435
1:1375543	1	1375543	1.37554		6.99435
1:1375622	1	1375622	1.37562		6.99435
1:1375751	1	1375751	1.37575		4.42721
1:1375802	1	1375802	1.3758		4.42721
1:1375829	1	1375829	1.37583		4.42721
1:1375871	1	1375871	1.37587		6.88781
1:1375878	1	1375878	1.37588		6.88781
1:1375939	1	1375939	1.37594		6.15645
1:1375950	1	1375950	1.37595		4.78117
1:1376008	1	1376008	1.37601		4.72711
1:1376072	1	1376072	1.37607		7.83489
1:1376115	1	1376115	1.37611		7.75399
1:1376634	1	1376634	1.37663		4.2028
1:1377037	1	1377037	1.37704		6.5189
1:1377356	1	1377356	1.37736		5.8709
1:1377369	1	1377369	1.37737		5.8709
1:1377383	1	1377383	1.37738		6.99435
1:1377870	1	1377870	1.37787		5.44689
1:1377908	1	1377908	1.37791		6.13263
1:1377928	1	1377928	1.37793		6.49364
1:1378022	1	1378022	1.37802		6.64521
1:1378248	1	1378248	1.37825		6.03436
1:1378250	1	1378250	1.37825		6.03436
1:1378257	1	1378257	1.37826		6.99435
1:1378279	1	1378279	1.37828		6.8239
1:1378280	1	1378280	1.37828		6.99435
1:1378395	1	1378395	1.3784		6.99435
1:1379025	1	1379025	1.37902		7.45388
1:1379183	1	1379183	1.37918		6.52623
1:1379274	1	1379274	1.37927		6.43815
1:1379278	1	1379278	1.37928		5.21738
1:1379323	1	1379323	1.37932		6.99435
1:1379352	1	1379352	1.37935		4.76456
1:1379401	1	1379401	1.3794		4.58975
1:1379425	1	1379425	1.37942		6.99435
1:1398314	1	1398314	1.39831		6.25576
1:1398324	1	1398324	1.39832		6.25576
1:1398328	1	1398328	1.39833		6.43815
1:1398341	1	1398341	1.39834		7.43496
1:1398342	1	1398342	1.39834		5.58369
1:1398574	1	1398574	1.39857		6.46576
1:1399087	1	1399087	1.39909		6.99435
1:1399215	1	1399215	1.39922		6.05249
1:1399783	1	1399783	1.39978		4.1649
1:1400384	1	1400384	1.40038		7.25665
1:1400402	1	1400402	1.4004		6.58455
1:1400541	1	1400541	1.40054		6.27619
1:1400575	1	1400575	1.40057		6.02739
1:1400664	1	1400664	1.40066		6.99435
1:1400789	1	1400789	1.40079		7.2434
1:1401021	1	1401021	1.40102		5.49254
1:1401162	1	1401162	1.40116		6.56868
1:1402305	1	1402305	1.4023		5.96595
1:1402412	1	1402412	1.40241		5.43487
1:1402732	1	1402732	1.40273		5.6844
1:1402899	1	1402899	1.4029		6.62011
1:1403093	1	1403093	1.40309		6.99435
1:1405228	1	1405228	1.40523		6.99435
1:1405620	1	1405620	1.40562		4.95312
1:1406259	1	1406259	1.40626		6.17923
1:1406267	1	1406267	1.40627		7.30562
1:1406943	1	1406943	1.40694		6.99435
1:1407048	1	1407048	1.40705		6.5189
1:1407481	1	1407481	1.40748		5.86177
1:1407513	1	1407513	1.40751		5.51883
1:1407704	1	1407704	1.4077		6.61359
1:1408291	1	1408291	1.40829		6.81692
1:1409002	1	1409002	1.409		5.98769
1:1409575	1	1409575	1.40958		6.99435
1:1411988	1	1411988	1.41199		5.50787
1:1412908	1	1412908	1.41291		6.99435
1:1412963	1	1412963	1.41296		6.99435
1:1413150	1	1413150	1.41315		6.66467
1:1413631	1	1413631	1.41363		6.88752
1:1413755	1	1413755	1.41376		6.91116
1:1414188	1	1414188	1.41419		6.99435
1:1414716	1	1414716	1.41472		6.99435
1:1414899	1	1414899	1.4149		6.92957
1:1415315	1	1415315	1.41532		8.07415
1:1415371	1	1415371	1.41537		6.47997
1:1415846	1	1415846	1.41585		6.10448
1:1416149	1	1416149	1.41615		7.71258
1:1416606	1	1416606	1.41661		8.02328
1:1416800	1	1416800	1.4168		5.61657
1:1417065	1	1417065	1.41707		5.75576
1:1417889	1	1417889	1.41789		5.86177
1:1418603	1	1418603	1.4186		6.99435
1:1419037	1	1419037	1.41904		6.58018
1:1419175	1	1419175	1.41918		6.99435
1:1419541	1	1419541	1.41954		6.99435
1:1419685	1	1419685	1.41969		6.99435
1:1419806	1	1419806	1.41981		6.99435
1:1419875	1	1419875	1.41987		5.70975
1:1419961	1	1419961	1.41996		6.178
1:1420049	1	1420049	1.42005		6.8083
1:1420226	1	1420226	1.42023		4.55857
1:1420391	1	1420391	1.42039		6.99435
1:1421340	1	1421340	1.42134		6.99435
1:1421372	1	1421372	1.42137		6.49364
1:1421663	1	1421663	1.42166		5.05158
1:1421757	1	1421757	1.42176		6.99435
1:1421882	1	1421882	1.42188		7.65207
1:1423222	1	1423222	1.42322		6.6342
1:1423247	1	1423247	1.42325		6.17678
1:1423274	1	1423274	1.42327		6.28895
1:1423290	1	1423290	1.42329		6.7097
1:1423352	1	1423352	1.42335		6.99435
1:1424755	1	1424755	1.42475		7.39156
1:1426092	1	1426092	1.42609		6.99435
1:1426456	1	1426456	1.42646		6.99435
1:1427261	1	1427261	1.42726		6.99435
1:1429205	1	1429205	1.42921		7.67218
1:1429495	1	1429495	1.42949		6.25576
1:1430278	1	1430278	1.43028		6.57314
1:1430308	1	1430308	1.43031		6.53809
1:1430358	1	1430358	1.43036		6.99435
1:1430432	1	1430432	1.43043		5.69561
1:1430442	1	1430442	1.43044		6.99435
1:1430547	1	1430547	1.43055		6.99435
1:1430732	1	1430732	1.43073		6.99435
1:1430809	1	1430809	1.43081		6.77409
1:1430839	1	1430839	1.43084		6.99435
1:1430908	1	1430908	1.43091		6.99435
1:1430998	1	1430998	1.431		6.49364
1:1431002	1	1431002	1.431		5.30906
1:1431435	1	1431435	1.43144		6.10856
1:1431655	1	1431655	1.43165		6.05249
1:1431816	1	1431816	1.43182		5.39628
1:1431867	1	1431867	1.43187		6.96538
1:1431919	1	1431919	1.43192		6.99435
1:1431927	1	1431927	1.43193		6.99435
1:1431959	1	1431959	1.43196		7.0401
1:1432170	1	1432170	1.43217		6.99435
1:1432509	1	1432509	1.43251		5.86177
1:1432760	1	1432760	1.43276		6.99435
1:1433012	1	1433012	1.43301		7.47675
1:1433108	1	1433108	1.43311		6.51278
1:1433504	1	1433504	1.4335		6.9591
1:1433696	1	1433696	1.4337		6.05399
1:1433878	1	1433878	1.43388		5.87393
1:1435490	1	1435490	1.43549		6.05769
1:1435528	1	1435528	1.43553		8.81018
1:1435991	1	1435991	1.43599		5.54554
1:1435998	1	1435998	1.436		5.54554
1:1436102	1	1436102	1.4361		6.99435
1:1436143	1	1436143	1.43614		7.923
1:1436873	1	1436873	1.43687		6.99435
1:1437770	1	1437770	1.43777		6.76442
1:1437784	1	1437784	1.43778		6.76442
1:1437858	1	1437858	1.43786		6.99435
1:1437975	1	1437975	1.43798		6.99435
1:1437983	1	1437983	1.43798		6.10448
1:1438376	1	1438376	1.43838		6.99435
1:1438834	1	1438834	1.43883		6.99435
1:1443185	1	1443185	1.44318		6.63666
1:1443430	1	1443430	1.44343		6.99435
1:1443474	1	1443474	1.44347		6.99435
1:1443552	1	1443552	1.44355		6.99435
1:1443564	1	1443564	1.44356		5.78316
1:1443582	1	1443582	1.44358		5.59321
1:1444307	1	1444307	1.44431		7.16481
1:1444631	1	1444631	1.44463		6.99435
1:1444738	1	1444738	1.44474		5.3884
1:1445425	1	1445425	1.44542		4.96873
1:1445475	1	1445475	1.44548		5.97971
1:1445588	1	1445588	1.44559		6.99435
1:1445867	1	1445867	1.44587		6.99435
1:1445881	1	1445881	1.44588		6.99435
1:1445924	1	1445924	1.44592		6.99435
1:1446252	1	1446252	1.44625		5.51479
1:1446499	1	1446499	1.4465		6.99435
1:1446570	1	1446570	1.44657		6.48792
1:1446582	1	1446582	1.44658		6.99435
1:1446613	1	1446613	1.44661		7.41413
1:1447190	1	1447190	1.44719		4.52106
1:1447629	1	1447629	1.44763		6.99435
1:1448286	1	1448286	1.44829		6.99435
1:1448516	1	1448516	1.44852		6.99435
1:1449535	1	1449535	1.44954		6.5681
1:1450112	1	1450112	1.45011		6.99435
1:1450177	1	1450177	1.45018		6.03465
1:1450227	1	1450227	1.45023		6.6342
1:1450683	1	1450683	1.45068		4.82956
1:1483436	1	1483436	1.48344		6.95103
1:1483454	1	1483454	1.48345		6.73711
1:1483931	1	1483931	1.48393		6.99435
1:1484202	1	1484202	1.4842		6.99435
1:1485128	1	1485128	1.48513		6.31484
1:1490033	1	1490033	1.49003		4.35713
1:1492263	1	1492263	1.49226		5.12297
1:1494483	1	1494483	1.49448		6.45525
1:1495229	1	1495229	1.49523		5.01176
1:1496499	1	1496499	1.4965		4.22761
1:1496502	1	1496502	1.4965		4.82672
1:1496517	1	1496517	1.49652		5.28541
1:1496610	1	1496610	1.49661		4.86242
1:1496623	1	1496623	1.49662		5.66341
1:1496665	1	1496665	1.49666		4.89482
1:1496908	1	1496908	1.49691		4.73886
1:1496932	1	1496932	1.49693		4.73886
1:1496989	1	1496989	1.49699		5.42702
1:1498388	1	1498388	1.49839		4.55893
1:1498451	1	1498451	1.49845		4.60701
1:1503816	1	1503816	1.50382		4.06635
1:1508873	1	1508873	1.50887		4.01241
1:1517540	1	1517540	1.51754		4.04908
1:1517814	1	1517814	1.51781		4.80539
1:1531697	1	1531697	1.5317		4.05992
1:1532421	1	1532421	1.53242		4.68086
1:1532517	1	1532517	1.53252		4.05444
1:1533316	1	1533316	1.53332		4.05992
1:1533471	1	1533471	1.53347		4.05992
1:1533551	1	1533551	1.53355		4.05992
1:1534644	1	1534644	1.53464		4.05992
1:1535094	1	1535094	1.53509		4.05992
1:1536071	1	1536071	1.53607		4.05992
1:1536419	1	1536419	1.53642		4.05992
1:1536455	1	1536455	1.53645		4.80448
1:1537098	1	1537098	1.5371		4.05992
1:1537267	1	1537267	1.53727		4.05992
1:1538057	1	1538057	1.53806		4.05992
1:1538228	1	1538228	1.53823		4.05992
1:1538332	1	1538332	1.53833		4.05992
1:1539892	1	1539892	1.53989		4.05992
1:1540190	1	1540190	1.54019		4.05992
1:1540751	1	1540751	1.54075		4.05992
1:1544315	1	1544315	1.54432		4.05992
1:1546215	1	1546215	1.54621		4.56789
1:1552796	1	1552796	1.5528		4.05868
1:1554196	1	1554196	1.5542		4.05992
1:1554509	1	1554509	1.55451		4.05992
1:1561690	1	1561690	1.56169		4.2224
1:1562672	1	1562672	1.56267		4.05992
1:1567151	1	1567151	1.56715		4.1459
1:1679486	1	1679486	1.67949		4.11163
1:1679536	1	1679536	1.67954		4.30518
1:1681597	1	1681597	1.6816		4.11163
1:1681767	1	1681767	1.68177		4.27115
1:1681849	1	1681849	1.68185		4.27115
1:1681857	1	1681857	1.68186		4.27115
1:1681900	1	1681900	1.6819		4.27115
1:1683068	1	1683068	1.68307		5.01513
1:1690780	1	1690780	1.69078		4.23955
1:1692771	1	1692771	1.69277		4.99412
1:1694561	1	1694561	1.69456		4.99412
1:1697844	1	1697844	1.69784		4.99412
1:1697917	1	1697917	1.69792		4.99412
1:3630547	1	3630547	3.63055		4.26783
1:3651413	1	3651413	3.65141		4.12492
1:3674374	1	3674374	3.67437		4.12492
1:3676742	1	3676742	3.67674		4.48742
1:3676743	1	3676743	3.67674		4.56821
1:7470569	1	7470569	7.47057	4.21906
1:7584083	1	7584083	7.58408	4.30348
1:7752250	1	7752250	7.75225	4.82188
1:7752253	1	7752253	7.75225	4.71123
1:7752470	1	7752470	7.75247	4.71123
1:7755234	1	7755234	7.75523	4.49318
1:7755760	1	7755760	7.75576	4.10028
1:7755803	1	7755803	7.7558	4.4685
1:7755821	1	7755821	7.75582	4.60828
1:7757708	1	7757708	7.75771	4.82648
1:7759212	1	7759212	7.75921	4.82648
1:7759401	1	7759401	7.7594	4.82648
1:7766458	1	7766458	7.76646	4.23292
1:7767982	1	7767982	7.76798	4.71101
1:7770738	1	7770738	7.77074	4.0697
1:7770780	1	7770780	7.77078	4.0697
1:7771639	1	7771639	7.77164	4.03755
1:7795352	1	7795352	7.79535	4.19734
1:7800129	1	7800129	7.80013	4.71101
1:7801451	1	7801451	7.80145	4.86001
1:7801464	1	7801464	7.80146	4.50274
1:7802506	1	7802506	7.80251	4.72342
1:7804255	1	7804255	7.80426	4.82648
1:7804518	1	7804518	7.80452	4.82648
1:7806928	1	7806928	7.80693	4.0869
1:7813987	1	7813987	7.81399	4.42525
1:7845808	1	7845808	7.84581	4.18639
1:7846130	1	7846130	7.84613	4.3875
1:7846583	1	7846583	7.84658	4.14907
1:7846802	1	7846802	7.8468	4.05188
1:7847124	1	7847124	7.84712	4.03409
1:7848308	1	7848308	7.84831	5.74223
1:7849154	1	7849154	7.84915	4.27664
1:7849522	1	7849522	7.84952	4.34325
1:7849728	1	7849728	7.84973	4.43646
1:7850818	1	7850818	7.85082	5.22594
1:7852071	1	7852071	7.85207	4.85665
1:7852139	1	7852139	7.85214	5.37578
1:7852143	1	7852143	7.85214	5.13603
1:7852145	1	7852145	7.85215	5.37578
1:7852219	1	7852219	7.85222	5.24583
1:7852449	1	7852449	7.85245	5.0806
1:7853648	1	7853648	7.85365	4.25347
1:7853751	1	7853751	7.85375	5.64368
1:7854178	1	7854178	7.85418	5.15652
1:7855826	1	7855826	7.85583	5.69136
1:7855920	1	7855920	7.85592	5.15652
1:7857297	1	7857297	7.8573	5.03774
1:7857552	1	7857552	7.85755	5.47994
1:7857664	1	7857664	7.85766	4.33866
1:7857714	1	7857714	7.85771	5.23029
1:7857769	1	7857769	7.85777	5.69136
1:7857815	1	7857815	7.85782	5.06992
1:7858226	1	7858226	7.85823	5.15652
1:7859536	1	7859536	7.85954	5.17166
1:7860202	1	7860202	7.8602	5.69136
1:7860608	1	7860608	7.86061	6.01932
1:7861824	1	7861824	7.86182	5.5328
1:7862410	1	7862410	7.86241	5.69136
1:7864241	1	7864241	7.86424	6.06651
1:7866251	1	7866251	7.86625	5.51309
1:7867684	1	7867684	7.86768	5.69136
1:7867797	1	7867797	7.8678	4.25347
[truncated: 822 more rows]

## Sheet: Chr2
SNP	CHR	BP	MBP	log10(p)_MnAWD1	log10(p)_MnCF1	log10(p)_MnAWD2	log10(p)_MnCF2
2:460992	2	460992	0.460992			4.06467
2:942086	2	942086	0.942086		4.45122
2:2570403	2	2570403	2.5704				5.28284
2:2570989	2	2570989	2.57099				4.50091
2:2571068	2	2571068	2.57107				4.21255
2:3445638	2	3445638	3.44564		4.22282
2:3448771	2	3448771	3.44877		4.76132
2:6252311	2	6252311	6.25231	4.03352
2:12766248	2	12766248	12.7662	5.03986
2:12766260	2	12766260	12.7663	4.53981
2:12962560	2	12962560	12.9626				4.31497
2:13462489	2	13462489	13.4625				4.23026
2:13537676	2	13537676	13.5377				4.19931
2:14086388	2	14086388	14.0864				4.43153
2:14086830	2	14086830	14.0868				4.40817
2:14105255	2	14105255	14.1053				4.1898
2:14384258	2	14384258	14.3843				4.02376
2:14393191	2	14393191	14.3932				4.14734
2:14551890	2	14551890	14.5519				5.39038
2:14581030	2	14581030	14.581				4.17635
2:14711483	2	14711483	14.7115				4.08276
2:14756939	2	14756939	14.7569				5.73576
2:14761876	2	14761876	14.7619				4.02163
2:14762367	2	14762367	14.7624				4.32661
2:15010938	2	15010938	15.0109				4.92786
2:15021524	2	15021524	15.0215				4.29491
2:15104246	2	15104246	15.1042				4.05882
2:15392529	2	15392529	15.3925				5.18006
2:15533056	2	15533056	15.5331		4.2652
2:15571927	2	15571927	15.5719				4.68659
2:15576522	2	15576522	15.5765				4.02058
2:15601227	2	15601227	15.6012				4.84347
2:15603428	2	15603428	15.6034				4.35779
2:15658947	2	15658947	15.6589				4.70471
2:15664253	2	15664253	15.6643				4.38108
2:15746859	2	15746859	15.7469				4.54474
2:15763013	2	15763013	15.763				4.21059
2:15778178	2	15778178	15.7782				4.24849
2:15781994	2	15781994	15.782				4.50152
2:15798936	2	15798936	15.7989				4.76074
2:16113225	2	16113225	16.1132				4.01725
2:16837851	2	16837851	16.8379				4.27649
2:16837855	2	16837855	16.8379				4.27649
2:16883209	2	16883209	16.8832				4.29996
2:19208546	2	19208546	19.2085				4.10065
2:19208547	2	19208547	19.2085				4.10065
2:19209309	2	19209309	19.2093				4.39394
2:19209350	2	19209350	19.2094				4.39394
2:19209359	2	19209359	19.2094				4.39394
2:19209451	2	19209451	19.2095				4.39394
2:19209485	2	19209485	19.2095				4.39394
2:19210581	2	19210581	19.2106				4.39394
2:19210588	2	19210588	19.2106				4.39394
2:19210611	2	19210611	19.2106				4.39394
2:19210613	2	19210613	19.2106				4.39394
2:19211057	2	19211057	19.2111				4.08478
2:19212259	2	19212259	19.2123				4.00945
2:19212444	2	19212444	19.2124				4.51944
2:19212873	2	19212873	19.2129				4.51944
2:19212892	2	19212892	19.2129				4.08007
2:19212900	2	19212900	19.2129				4.51944
2:19212911	2	19212911	19.2129				4.08007
2:19213861	2	19213861	19.2139				4.69637
2:19213895	2	19213895	19.2139				4.51944
2:19213965	2	19213965	19.214				4.51944
2:19214168	2	19214168	19.2142				4.43363
2:19215008	2	19215008	19.215				4.32889
2:19215178	2	19215178	19.2152				4.10602
2:19215462	2	19215462	19.2155				4.08007
2:19215570	2	19215570	19.2156				4.08007
2:19216148	2	19216148	19.2161				4.08007
2:19216198	2	19216198	19.2162				4.08007
2:19216606	2	19216606	19.2166				4.51944
2:19216731	2	19216731	19.2167				4.10049
2:19217658	2	19217658	19.2177				4.28953
2:19217815	2	19217815	19.2178				4.28953
2:19218017	2	19218017	19.218				4.10861
2:19218026	2	19218026	19.218				4.26709
2:19218037	2	19218037	19.218				4.26709
2:19218115	2	19218115	19.2181				4.28953
2:19218133	2	19218133	19.2181				4.12377
2:19218139	2	19218139	19.2181				4.44922
2:19218557	2	19218557	19.2186				4.1892
2:19218866	2	19218866	19.2189				4.3814
2:19219189	2	19219189	19.2192				4.20444
2:19223158	2	19223158	19.2232				4.23845
2:19226464	2	19226464	19.2265				4.23845
2:20135872	2	20135872	20.1359				4.94666
2:20237994	2	20237994	20.238	5.4869
2:24704213	2	24704213	24.7042				4.53192
2:24705112	2	24705112	24.7051				4.29055
2:24711333	2	24711333	24.7113				4.37757
2:24714433	2	24714433	24.7144				4.39413
2:24716238	2	24716238	24.7162				4.21937
2:24752763	2	24752763	24.7528				4.64808
2:24772301	2	24772301	24.7723				4.12669
2:29824299	2	29824299	29.8243	5.85611
2:30170317	2	30170317	30.1703		4.03503
2:32409658	2	32409658	32.4097	4.8883
2:33879709	2	33879709	33.8797				4.42716
2:34531784	2	34531784	34.5318	4.15697
2:35179466	2	35179466	35.1795	4.21367
2:35182511	2	35182511	35.1825	4.39398
2:35187946	2	35187946	35.1879	4.2211
2:35194500	2	35194500	35.1945	4.70144
2:35197753	2	35197753	35.1978	4.17023
2:35214627	2	35214627	35.2146	4.03091

## Sheet: Chr3
SNP	CHR	BP	MBP	log10(p)_MnAWD1	log10(p)_MnCF1	log10(p)_MnAWD2	log10(p)_MnCF2
3:1336799	3	1336799	1.3368			5.19075
3:1337426	3	1337426	1.33743			4.07562
3:1337825	3	1337825	1.33783			4.03236
3:1345850	3	1345850	1.34585			4.12651
3:1350457	3	1350457	1.35046			4.0335
3:1351519	3	1351519	1.35152			4.06818
3:1442040	3	1442040	1.44204			4.08751
3:1468680	3	1468680	1.46868			4.13934
3:1470468	3	1470468	1.47047			4.2638
3:1500110	3	1500110	1.50011			4.12661
3:1524051	3	1524051	1.52405			4.00079
3:1524283	3	1524283	1.52428			4.26056
3:1524607	3	1524607	1.52461			4.26056
3:1524782	3	1524782	1.52478			4.00079
3:1525591	3	1525591	1.52559			4.23001
3:1525623	3	1525623	1.52562			4.26056
3:1526805	3	1526805	1.5268			4.00079
3:1527164	3	1527164	1.52716			4.15561
3:1530003	3	1530003	1.53			4.00079
3:1530141	3	1530141	1.53014			4.00079
3:1531836	3	1531836	1.53184			4.00079
3:1533080	3	1533080	1.53308			4.26056
3:1533394	3	1533394	1.53339			4.26056
3:1534103	3	1534103	1.5341			4.42433
3:1534991	3	1534991	1.53499			4.29835
3:1535036	3	1535036	1.53504			4.73773
3:1535197	3	1535197	1.5352			4.26056
3:1535715	3	1535715	1.53571			4.00079
3:1535789	3	1535789	1.53579			4.00079
3:1536580	3	1536580	1.53658			4.00079
3:1536839	3	1536839	1.53684			4.26056
3:1536849	3	1536849	1.53685			4.26056
3:1536940	3	1536940	1.53694			4.26056
3:1537272	3	1537272	1.53727			4.26056
3:1537306	3	1537306	1.53731			4.20653
3:1537605	3	1537605	1.53761			4.15561
3:1538005	3	1538005	1.53801			4.32139
3:1539132	3	1539132	1.53913			4.00079
3:1540390	3	1540390	1.54039			4.00079
3:1540532	3	1540532	1.54053			4.00079
3:1540803	3	1540803	1.5408			4.00079
3:1541426	3	1541426	1.54143			4.00079
3:1541769	3	1541769	1.54177			4.26056
3:1542145	3	1542145	1.54215			4.05212
3:1542299	3	1542299	1.5423			4.00079
3:1542617	3	1542617	1.54262			4.00079
3:1542622	3	1542622	1.54262			4.00079
3:1542718	3	1542718	1.54272			4.00079
3:1542767	3	1542767	1.54277			4.00079
3:1543321	3	1543321	1.54332			4.26056
3:1544785	3	1544785	1.54479			4.13112
3:1544837	3	1544837	1.54484			4.00079
3:1545005	3	1545005	1.545			4.00079
3:1545058	3	1545058	1.54506			4.10478
3:1545074	3	1545074	1.54507			4.26056
3:1545085	3	1545085	1.54509			4.26056
3:1545124	3	1545124	1.54512			4.00079
3:1545160	3	1545160	1.54516			4.30052
3:1545278	3	1545278	1.54528			4.00079
3:1545691	3	1545691	1.54569			4.00079
3:1546034	3	1546034	1.54603			4.15561
3:1546057	3	1546057	1.54606			4.15561
3:1546089	3	1546089	1.54609			4.29928
3:1546240	3	1546240	1.54624			4.00079
3:1546271	3	1546271	1.54627			4.38864
3:1546354	3	1546354	1.54635			4.00079
3:1546366	3	1546366	1.54637			4.26056
3:1546377	3	1546377	1.54638			4.00079
3:1546783	3	1546783	1.54678			4.15866
3:1547162	3	1547162	1.54716			4.00079
3:1547549	3	1547549	1.54755			4.03996
3:1547582	3	1547582	1.54758			4.26056
3:1548087	3	1548087	1.54809			4.00079
3:1548088	3	1548088	1.54809			4.00079
3:1548113	3	1548113	1.54811			4.00079
3:1548118	3	1548118	1.54812			4.00079
3:1548379	3	1548379	1.54838			4.00079
3:1548385	3	1548385	1.54838			4.00079
3:1548654	3	1548654	1.54865			4.00079
3:1548667	3	1548667	1.54867			4.00079
3:1548718	3	1548718	1.54872			4.00079
3:1549271	3	1549271	1.54927			4.26056
3:1549273	3	1549273	1.54927			4.26056
3:1549427	3	1549427	1.54943			4.56022
3:1549494	3	1549494	1.54949			4.92257
3:1549551	3	1549551	1.54955			4.84947
3:1549573	3	1549573	1.54957			4.84947
3:1550402	3	1550402	1.5504			4.26056
3:1551242	3	1551242	1.55124			4.26056
3:1551254	3	1551254	1.55125			4.26056
3:1552540	3	1552540	1.55254			4.26056
3:1552630	3	1552630	1.55263			4.00079
3:1553530	3	1553530	1.55353			4.15561
3:1553824	3	1553824	1.55382			4.21697
3:1554509	3	1554509	1.55451			4.00079
3:1554842	3	1554842	1.55484			4.00079
3:1554969	3	1554969	1.55497			4.14967
3:1558173	3	1558173	1.55817			4.56542
3:1558346	3	1558346	1.55835			4.00079
3:1558498	3	1558498	1.5585			4.42375
3:1559509	3	1559509	1.55951			4.26056
3:1559512	3	1559512	1.55951			4.26056
3:1559633	3	1559633	1.55963			4.19598
3:1559745	3	1559745	1.55974			4.00079
3:1559867	3	1559867	1.55987			4.26056
3:1559938	3	1559938	1.55994			4.26056
3:1560078	3	1560078	1.56008			4.00079
3:1560083	3	1560083	1.56008			4.00079
3:1560114	3	1560114	1.56011			4.10131
3:1560162	3	1560162	1.56016			4.00079
3:1560170	3	1560170	1.56017			4.00079
3:1560201	3	1560201	1.5602			4.08969
3:1560241	3	1560241	1.56024			4.26056
3:1560266	3	1560266	1.56027			4.26773
3:1560412	3	1560412	1.56041			4.42778
3:1560438	3	1560438	1.56044			4.42778
3:1560586	3	1560586	1.56059			4.26056
3:1561229	3	1561229	1.56123			4.00079
3:1561578	3	1561578	1.56158			4.26056
3:1563403	3	1563403	1.5634			4.00079
3:1564403	3	1564403	1.5644			4.00079
3:1565415	3	1565415	1.56542			4.11487
3:1565621	3	1565621	1.56562			4.26056
3:1566359	3	1566359	1.56636			4.15866
3:1567691	3	1567691	1.56769			4.00079
3:1568573	3	1568573	1.56857			4.00079
3:1568658	3	1568658	1.56866			4.13871
3:1569967	3	1569967	1.56997			4.26056
3:1570193	3	1570193	1.57019			4.00079
3:1573487	3	1573487	1.57349			4.15561
3:1574149	3	1574149	1.57415			4.00079
3:1576545	3	1576545	1.57655			4.00079
3:1576549	3	1576549	1.57655			4.00079
3:1576596	3	1576596	1.5766			4.00079
3:1577616	3	1577616	1.57762			4.00079
3:1577952	3	1577952	1.57795			4.00079
3:1578193	3	1578193	1.57819			4.27358
3:1579096	3	1579096	1.5791			4.162
3:1579111	3	1579111	1.57911			4.26056
3:1579139	3	1579139	1.57914			4.22861
3:1579161	3	1579161	1.57916			4.00079
3:1579680	3	1579680	1.57968			4.00079
3:1579868	3	1579868	1.57987			4.38745
3:1581230	3	1581230	1.58123			4.00079
3:1581246	3	1581246	1.58125			4.00079
3:1581260	3	1581260	1.58126			4.1943
3:1581286	3	1581286	1.58129			4.26056
3:1581293	3	1581293	1.58129			4.26056
3:1581365	3	1581365	1.58136			4.00079
3:1581534	3	1581534	1.58153			4.12891
3:1581548	3	1581548	1.58155			4.2031
3:1581600	3	1581600	1.5816			4.00079
3:1581852	3	1581852	1.58185			4.26056
3:1581968	3	1581968	1.58197			4.26056
3:1581999	3	1581999	1.582			4.26056
3:1582007	3	1582007	1.58201			4.26056
3:1583623	3	1583623	1.58362			4.00079
3:1584267	3	1584267	1.58427			4.00079
3:1584999	3	1584999	1.585			4.00079
3:1585039	3	1585039	1.58504			4.00079
3:1585807	3	1585807	1.58581			4.24665
3:1586918	3	1586918	1.58692			4.00079
3:1587308	3	1587308	1.58731			4.26056
3:1587311	3	1587311	1.58731			4.26056
3:1588313	3	1588313	1.58831			4.26056
3:1588714	3	1588714	1.58871			4.00079
3:1589534	3	1589534	1.58953			4.00079
3:1591119	3	1591119	1.59112			4.24443
3:1591294	3	1591294	1.59129			4.00079
3:1592668	3	1592668	1.59267			4.00079
3:1592803	3	1592803	1.5928			4.26056
3:1593583	3	1593583	1.59358			4.00079
3:1594187	3	1594187	1.59419			4.26056
3:1594816	3	1594816	1.59482			4.21061
3:1596158	3	1596158	1.59616			4.00079
3:1596273	3	1596273	1.59627			4.00079
3:1596638	3	1596638	1.59664			4.00079
3:1597837	3	1597837	1.59784			4.26056
3:1598795	3	1598795	1.59879			4.26056
3:1599340	3	1599340	1.59934			4.00079
3:1599752	3	1599752	1.59975			4.18042
3:1600594	3	1600594	1.60059			4.00079
3:1600831	3	1600831	1.60083			4.00079
3:1600850	3	1600850	1.60085			4.00079
3:1601457	3	1601457	1.60146			4.00079
3:1602281	3	1602281	1.60228			4.00079
3:1602503	3	1602503	1.6025			4.26056
3:1602790	3	1602790	1.60279			4.02164
3:1604775	3	1604775	1.60478			4.26056
3:1604896	3	1604896	1.6049			4.36556
3:1604919	3	1604919	1.60492			4.36556
3:1604963	3	1604963	1.60496			4.195
3:1605159	3	1605159	1.60516			4.26056
3:1605505	3	1605505	1.6055			4.00079
3:1605881	3	1605881	1.60588			4.23949
3:1605927	3	1605927	1.60593			4.26056
3:1606412	3	1606412	1.60641			4.44686
3:1607112	3	1607112	1.60711			4.00079
3:1607593	3	1607593	1.60759			4.00079
3:1608449	3	1608449	1.60845			4.26056
3:1611057	3	1611057	1.61106			4.26056
3:1611911	3	1611911	1.61191			4.12672
3:1611933	3	1611933	1.61193			4.40805
3:1612257	3	1612257	1.61226			4.54458
3:1612264	3	1612264	1.61226			4.46645
3:1612497	3	1612497	1.6125			4.37661
3:1612516	3	1612516	1.61252			4.37661
3:1613322	3	1613322	1.61332			4.39531
3:1613380	3	1613380	1.61338			4.00079
3:1614780	3	1614780	1.61478			4.26056
3:1615612	3	1615612	1.61561			4.15037
3:1616210	3	1616210	1.61621			4.00079
3:1616598	3	1616598	1.6166			4.26056
3:1616885	3	1616885	1.61688			4.00079
3:1617692	3	1617692	1.61769			4.52185
3:1617978	3	1617978	1.61798			4.00079
3:1618652	3	1618652	1.61865			4.26056
3:1618854	3	1618854	1.61885			4.26056
3:1619717	3	1619717	1.61972			4.13529
3:1620223	3	1620223	1.62022			4.41674
3:1620253	3	1620253	1.62025			4.13159
3:1621488	3	1621488	1.62149			4.26056
3:1621735	3	1621735	1.62173			4.01677
3:1621736	3	1621736	1.62174			4.68688
3:1621756	3	1621756	1.62176			4.38316
3:1621773	3	1621773	1.62177			4.07542
3:1622430	3	1622430	1.62243			4.26056
3:1624058	3	1624058	1.62406			4.26056
3:1624263	3	1624263	1.62426			4.26056
3:1624389	3	1624389	1.62439			4.38316
3:1624594	3	1624594	1.62459			4.70497
3:1624768	3	1624768	1.62477			4.20195
3:1627188	3	1627188	1.62719			4.00079
3:1627462	3	1627462	1.62746			4.00079
3:1627700	3	1627700	1.6277			4.00079
3:1627813	3	1627813	1.62781			4.05501
3:1628235	3	1628235	1.62824			4.26056
3:1628682	3	1628682	1.62868			4.26056
3:1628717	3	1628717	1.62872			4.26056
3:1629541	3	1629541	1.62954			4.26056
3:1629684	3	1629684	1.62968			4.26056
3:1629974	3	1629974	1.62997			4.21061
3:1630099	3	1630099	1.6301			4.21061
3:1630112	3	1630112	1.63011			4.36765
3:2117908	3	2117908	2.11791			4.36366
3:2118130	3	2118130	2.11813			4.14965
3:2118532	3	2118532	2.11853			4.2355
3:2119071	3	2119071	2.11907			4.42825
3:2120281	3	2120281	2.12028			4.03112
3:2144872	3	2144872	2.14487	4.70127
3:2144872	3	2144872	2.14487			6.31271
3:2169035	3	2169035	2.16904	4.9413
3:2171948	3	2171948	2.17195	4.15089
3:2196168	3	2196168	2.19617	4.50323
3:3628709	3	3628709	3.62871	4.5034
3:3629072	3	3629072	3.62907	4.15219
3:3630477	3	3630477	3.63048	4.5034
3:3632134	3	3632134	3.63213	4.5034
3:3637425	3	3637425	3.63742	4.52812
3:3641346	3	3641346	3.64135	4.5034
3:3641701	3	3641701	3.6417	4.5034
3:3641704	3	3641704	3.6417	4.5034
3:3644483	3	3644483	3.64448	4.5034
3:3646506	3	3646506	3.64651	4.23538
3:3649486	3	3649486	3.64949	4.5034
3:3650180	3	3650180	3.65018	4.52812
3:3650849	3	3650849	3.65085	4.5034
3:3652951	3	3652951	3.65295	4.5034
3:3653662	3	3653662	3.65366	4.5034
3:3654967	3	3654967	3.65497	4.5034
3:3656810	3	3656810	3.65681	4.5034
3:3657643	3	3657643	3.65764	4.52812
3:3661885	3	3661885	3.66188	4.52042
3:3661885	3	3661885	3.66188		4.14739
3:3665662	3	3665662	3.66566	4.5034
3:3672290	3	3672290	3.67229	4.5034
3:6383577	3	6383577	6.38358	4.44665
3:6847133	3	6847133	6.84713			4.08831
3:7179442	3	7179442	7.17944		4.76079
3:7195337	3	7195337	7.19534		4.05671
3:7198174	3	7198174	7.19817		4.12619
3:7908574	3	7908574	7.90857		4.19564
3:7911412	3	7911412	7.91141		6.00157
3:7923770	3	7923770	7.92377		4.45485
3:7924449	3	7924449	7.92445		4.51161
3:7941588	3	7941588	7.94159		4.36319
3:7941864	3	7941864	7.94186		4.29962
3:7942527	3	7942527	7.94253		4.10437
3:7942551	3	7942551	7.94255		4.10437
3:7942573	3	7942573	7.94257		4.36319
3:7942832	3	7942832	7.94283		4.10437
3:7943240	3	7943240	7.94324		4.36319
3:7946134	3	7946134	7.94613		4.51287
3:7946173	3	7946173	7.94617		4.69202
3:7947989	3	7947989	7.94799		4.06286
3:7949799	3	7949799	7.9498		4.08165
3:7955579	3	7955579	7.95558		4.45957
3:7958246	3	7958246	7.95825		4.91476
3:7958860	3	7958860	7.95886		4.06291
3:7960351	3	7960351	7.96035		4.20536
3:7961069	3	7961069	7.96107		4.0129
3:7964612	3	7964612	7.96461		4.27792
3:7967124	3	7967124	7.96712		5.35455
3:7967843	3	7967843	7.96784		4.62559
3:7968129	3	7968129	7.96813		4.25185
3:7968160	3	7968160	7.96816		4.62559
3:7968178	3	7968178	7.96818		4.62559
3:7968809	3	7968809	7.96881		4.90127
3:7970172	3	7970172	7.97017		5.4757
3:7971478	3	7971478	7.97148		4.47097
3:7972738	3	7972738	7.97274		6.20285
3:7972905	3	7972905	7.9729		6.05703
3:7972961	3	7972961	7.97296		5.96374
3:7973469	3	7973469	7.97347		4.25185
3:7974075	3	7974075	7.97408		4.4103
3:7976003	3	7976003	7.976		4.33678
3:7976124	3	7976124	7.97612		4.03793
3:7976166	3	7976166	7.97617		4.03793
3:7978568	3	7978568	7.97857		4.43257
3:7979677	3	7979677	7.97968		5.42528
3:7979704	3	7979704	7.9797		4.70462
3:7983644	3	7983644	7.98364		4.68273
3:7987843	3	7987843	7.98784		4.91963
3:7989389	3	7989389	7.98939		5.96374
3:7990510	3	7990510	7.99051		4.38337
3:7995079	3	7995079	7.99508		4.79024
3:7995369	3	7995369	7.99537		4.91476
3:7999040	3	7999040	7.99904		4.03793
3:8000220	3	8000220	8.00022		4.64706
3:8007464	3	8007464	8.00746		4.97132
3:8009107	3	8009107	8.00911		4.65941
3:8010158	3	8010158	8.01016		5.12821
3:8010189	3	8010189	8.01019		5.12821
3:8013636	3	8013636	8.01364		4.91476
3:8014118	3	8014118	8.01412		6.27734
3:8015035	3	8015035	8.01503		4.3833
3:8015421	3	8015421	8.01542		5.12821
3:8019384	3	8019384	8.01938		4.6495
3:8032416	3	8032416	8.03242		4.51161
3:8038687	3	8038687	8.03869		5.96374
3:8038688	3	8038688	8.03869		5.96374
3:8038864	3	8038864	8.03886		4.89372
3:8039679	3	8039679	8.03968		4.75471
3:8040459	3	8040459	8.04046		4.51161
3:8043261	3	8043261	8.04326		4.69979
3:8046643	3	8046643	8.04664		4.74592
3:8047044	3	8047044	8.04704		4.13333
3:8050802	3	8050802	8.0508		4.03793
3:8053867	3	8053867	8.05387		4.02203
3:8054213	3	8054213	8.05421		6.65721
3:8055559	3	8055559	8.05556		5.66026
3:8059755	3	8059755	8.05975		5.84221
3:8060872	3	8060872	8.06087		5.2822
3:8061940	3	8061940	8.06194		5.99037
3:8063607	3	8063607	8.06361		4.25185
3:8064141	3	8064141	8.06414		4.51161
3:8064170	3	8064170	8.06417		4.51161
3:8064190	3	8064190	8.06419		5.35455
3:8064191	3	8064191	8.06419		5.35455
3:8064730	3	8064730	8.06473		4.63553
3:8065445	3	8065445	8.06545		4.48361
3:8066119	3	8066119	8.06612		4.91673
3:8066526	3	8066526	8.06653		4.69979
3:8072182	3	8072182	8.07218		5.96374
3:8072843	3	8072843	8.07284		4.03793
3:8073900	3	8073900	8.0739		5.05248
3:8075341	3	8075341	8.07534		4.69229
3:8100751	3	8100751	8.10075		4.26227
3:8161704	3	8161704	8.1617		5.17873
3:8161724	3	8161724	8.16172		4.79524
3:8358699	3	8358699	8.3587		4.04069
3:8455220	3	8455220	8.45522		5.11113
3:8590976	3	8590976	8.59098		4.98216
3:8649132	3	8649132	8.64913		4.44909
3:8650791	3	8650791	8.65079		4.31247
3:8653200	3	8653200	8.6532		4.31247
3:8653733	3	8653733	8.65373		4.31247
3:8653750	3	8653750	8.65375		4.03931
3:8655666	3	8655666	8.65567		4.31247
3:8655803	3	8655803	8.6558		4.3128
3:8656153	3	8656153	8.65615		4.0778
3:8662131	3	8662131	8.66213		4.3128
3:8663166	3	8663166	8.66317		4.31247
3:8663379	3	8663379	8.66338		4.31247
3:8663882	3	8663882	8.66388		4.33221
3:8664063	3	8664063	8.66406		4.31247
3:8665033	3	8665033	8.66503		5.3992
3:8667676	3	8667676	8.66768		4.31247
3:8667724	3	8667724	8.66772		4.31247
3:8667787	3	8667787	8.66779		4.31247
3:8669836	3	8669836	8.66984		4.31247
3:8669883	3	8669883	8.66988		4.31247
3:8669925	3	8669925	8.66992		4.31247
3:8671987	3	8671987	8.67199		4.33221
3:8671991	3	8671991	8.67199		4.33221
3:8672802	3	8672802	8.6728		4.31247
3:8672838	3	8672838	8.67284		4.31247
3:8674472	3	8674472	8.67447		4.31247
3:8681939	3	8681939	8.68194		4.31247
3:9328209	3	9328209	9.32821			4.7962
3:9336996	3	9336996	9.337			4.09789
3:9337005	3	9337005	9.337			4.09789
3:9349255	3	9349255	9.34925			4.09231
3:9378204	3	9378204	9.3782		4.2644
3:9583253	3	9583253	9.58325		4.48758
3:12398470	3	12398470	12.3985				4.03366
3:12670048	3	12670048	12.67		4.22632
3:12684495	3	12684495	12.6845		4.01182
3:12732057	3	12732057	12.7321		4.06778
3:12732401	3	12732401	12.7324		4.73576
3:12732799	3	12732799	12.7328		4.35813
3:12743844	3	12743844	12.7438		4.24159
3:12744828	3	12744828	12.7448		4.07879
3:12744914	3	12744914	12.7449		4.99439
3:12757834	3	12757834	12.7578		4.32339
3:12758182	3	12758182	12.7582		4.32793
3:12768612	3	12768612	12.7686		4.31052
3:12769880	3	12769880	12.7699		4.03264
3:12770250	3	12770250	12.7703		4.68614
3:12772241	3	12772241	12.7722		6.55929
3:12772392	3	12772392	12.7724		4.90908
3:12772449	3	12772449	12.7724		4.90908
3:12776409	3	12776409	12.7764		4.6327
3:12788650	3	12788650	12.7887		4.69288
3:12807984	3	12807984	12.808		4.25992
3:12811177	3	12811177	12.8112		4.89577
3:12811374	3	12811374	12.8114		4.32209
3:12818913	3	12818913	12.8189		4.13101
3:12821841	3	12821841	12.8218		4.27639
3:12825619	3	12825619	12.8256		4.0847
3:14625563	3	14625563	14.6256	4.24936
3:14937022	3	14937022	14.937	4.26207
3:15756688	3	15756688	15.7567		5.05232
3:15769533	3	15769533	15.7695		4.47769
3:15777330	3	15777330	15.7773		4.27595
3:15778966	3	15778966	15.779		4.25452
3:15814236	3	15814236	15.8142		5.61051
3:15828744	3	15828744	15.8287	4.59024
3:15829944	3	15829944	15.8299		4.84973
3:15829969	3	15829969	15.83		5.25187
3:15829988	3	15829988	15.83		4.84973
3:15830003	3	15830003	15.83		4.84973
3:15830448	3	15830448	15.8304		4.84973
3:15830531	3	15830531	15.8305		4.84973
3:15830659	3	15830659	15.8307	4.10123
3:15830659	3	15830659	15.8307		5.73833
3:15830835	3	15830835	15.8308	4.10123
3:15830835	3	15830835	15.8308		5.73833
3:15831283	3	15831283	15.8313	4.10123
3:15831283	3	15831283	15.8313		5.73833
3:15831336	3	15831336	15.8313	4.10123
3:15831336	3	15831336	15.8313		5.73833
3:15831337	3	15831337	15.8313	4.10123
3:15831337	3	15831337	15.8313		5.73833
3:15831342	3	15831342	15.8313	4.10123
3:15831342	3	15831342	15.8313		5.73833
3:15832136	3	15832136	15.8321		4.61131
3:15832472	3	15832472	15.8325		4.84973
3:15832747	3	15832747	15.8327		4.84973
3:15833149	3	15833149	15.8331		4.84973
3:15833493	3	15833493	15.8335		4.00807
3:15833606	3	15833606	15.8336		6.17868
3:15833612	3	15833612	15.8336		6.67094
3:15833843	3	15833843	15.8338		4.45356
3:15833854	3	15833854	15.8339		4.84973
3:15834004	3	15834004	15.834		4.92673
3:15834949	3	15834949	15.8349		4.84973
3:15834954	3	15834954	15.835		4.84973
3:15835164	3	15835164	15.8352		4.84973
3:15835241	3	15835241	15.8352		4.84973
3:15835261	3	15835261	15.8353		4.84973
3:15835265	3	15835265	15.8353		4.84973
3:15835301	3	15835301	15.8353		5.43176
3:15835364	3	15835364	15.8354		4.84973
3:15835433	3	15835433	15.8354		4.84973
3:15835444	3	15835444	15.8354		4.89845
3:15835616	3	15835616	15.8356		5.20862
3:15835774	3	15835774	15.8358		4.84973
3:15835858	3	15835858	15.8359		5.07081
3:15836486	3	15836486	15.8365		4.17277
3:15836610	3	15836610	15.8366		4.84973
3:15837040	3	15837040	15.837		4.17277
3:15838866	3	15838866	15.8389		4.17277
3:15839039	3	15839039	15.839		4.17277
3:15839239	3	15839239	15.8392		4.17277
3:15839530	3	15839530	15.8395		4.65574
3:15839819	3	15839819	15.8398		4.17277
3:15839853	3	15839853	15.8399		4.52471
3:15840031	3	15840031	15.84		4.17277
3:15840245	3	15840245	15.8402		4.17277
3:15840762	3	15840762	15.8408		4.17277
3:15840955	3	15840955	15.841		4.17277
3:15841107	3	15841107	15.8411		4.17277
3:15842110	3	15842110	15.8421		4.17277
3:15842216	3	15842216	15.8422		4.17277
3:15842242	3	15842242	15.8422		4.17277
3:15842427	3	15842427	15.8424		4.44269
3:15842671	3	15842671	15.8427		4.17277
3:15842982	3	15842982	15.843		4.17277
3:15843493	3	15843493	15.8435		4.17277
3:15843649	3	15843649	15.8436		4.1113
3:15843696	3	15843696	15.8437		4.17277
3:15844058	3	15844058	15.8441		4.21359
3:15844109	3	15844109	15.8441		4.02076
3:15844239	3	15844239	15.8442		4.17277
3:15844631	3	15844631	15.8446		4.17277
3:15845337	3	15845337	15.8453		4.17277
3:15845388	3	15845388	15.8454		4.17277
3:15845797	3	15845797	15.8458		4.25694
3:15846428	3	15846428	15.8464		4.01149
3:15846783	3	15846783	15.8468		4.17277
3:15847243	3	15847243	15.8472		4.17277
3:15847403	3	15847403	15.8474		4.17277
3:15847427	3	15847427	15.8474		4.17277
3:15847481	3	15847481	15.8475		4.17277
3:15847761	3	15847761	15.8478		4.20932
3:15847983	3	15847983	15.848		4.17277
3:15848312	3	15848312	15.8483		4.17277
3:15848368	3	15848368	15.8484		4.17277
3:15848973	3	15848973	15.849		4.17277
3:15849020	3	15849020	15.849		4.25016
3:15849032	3	15849032	15.849		4.25016
3:15849206	3	15849206	15.8492		4.17277
3:15849475	3	15849475	15.8495		4.17277
3:15849563	3	15849563	15.8496		4.17277
3:15850364	3	15850364	15.8504		4.18086
3:15850765	3	15850765	15.8508		4.17277
3:15850872	3	15850872	15.8509		4.17277
3:15851086	3	15851086	15.8511		4.17277
3:15851138	3	15851138	15.8511		6.07418
3:15851150	3	15851150	15.8512		4.17277
3:15851248	3	15851248	15.8512		4.17668
3:15851796	3	15851796	15.8518		4.30652
3:15851843	3	15851843	15.8518		4.17277
3:15851871	3	15851871	15.8519		4.48688
3:15851989	3	15851989	15.852		4.17277
3:15853622	3	15853622	15.8536		4.17277
3:15853649	3	15853649	15.8536		4.17277
3:15853654	3	15853654	15.8537		4.17277
3:15853849	3	15853849	15.8538		4.17277
3:15854058	3	15854058	15.8541		4.17277
3:15854227	3	15854227	15.8542		4.17277
3:15854864	3	15854864	15.8549		4.01888
3:15857462	3	15857462	15.8575		4.17668
3:15859073	3	15859073	15.8591		4.17277
3:15859198	3	15859198	15.8592		4.26137
3:15860074	3	15860074	15.8601		4.24547
3:15860251	3	15860251	15.8603		4.17277
3:15860280	3	15860280	15.8603		4.17277
3:15860365	3	15860365	15.8604		4.17277
3:15860392	3	15860392	15.8604		4.48509
3:15860461	3	15860461	15.8605		4.17277
3:15861697	3	15861697	15.8617		4.00038
3:15861842	3	15861842	15.8618		4.17277
3:15862042	3	15862042	15.862		4.17277
3:15862235	3	15862235	15.8622		4.17277
3:15862561	3	15862561	15.8626		4.17277
3:15862655	3	15862655	15.8627		4.05548
3:15862935	3	15862935	15.8629		4.17277
3:15863016	3	15863016	15.863		4.34093
3:15863074	3	15863074	15.8631		4.17277
3:15864051	3	15864051	15.8641		4.17277
3:15864497	3	15864497	15.8645		4.17277
3:15864920	3	15864920	15.8649		4.17277
3:15865035	3	15865035	15.865		4.17277
3:15866235	3	15866235	15.8662		4.17277
3:15866412	3	15866412	15.8664		4.17277
3:15866627	3	15866627	15.8666		4.17277
3:15867554	3	15867554	15.8676		4.17277
3:15867910	3	15867910	15.8679		4.65574
3:15868300	3	15868300	15.8683		4.17277
3:15868746	3	15868746	15.8687		4.48509
3:15869295	3	15869295	15.8693		4.17277
3:15870131	3	15870131	15.8701		4.17277
3:15870144	3	15870144	15.8701		4.17277
3:15870182	3	15870182	15.8702		4.17277
3:15870185	3	15870185	15.8702		4.17277
3:15870297	3	15870297	15.8703		4.28442
3:15870430	3	15870430	15.8704		4.17277
3:15870442	3	15870442	15.8704		4.17277
3:15870809	3	15870809	15.8708		4.17277
3:15870923	3	15870923	15.8709		4.17277
3:15871057	3	15871057	15.8711		4.17277
3:15871222	3	15871222	15.8712		4.09109
3:15871747	3	15871747	15.8717		4.17277
3:15873707	3	15873707	15.8737		4.17277
3:15874107	3	15874107	15.8741		4.00521
3:15876484	3	15876484	15.8765		4.30371
3:15876590	3	15876590	15.8766		4.17277
3:15876802	3	15876802	15.8768		4.17277
3:15877746	3	15877746	15.8777		4.44269
3:15877839	3	15877839	15.8778		4.20267
3:15878375	3	15878375	15.8784		4.17277
3:15878764	3	15878764	15.8788		4.17277
3:15878842	3	15878842	15.8788		5.37355
3:15879517	3	15879517	15.8795		4.17277
3:15879675	3	15879675	15.8797		4.17277
3:15879881	3	15879881	15.8799		4.17277
3:15880044	3	15880044	15.88		4.87737
3:15880375	3	15880375	15.8804		4.17277
3:15880435	3	15880435	15.8804		4.17277
3:15880788	3	15880788	15.8808		4.17277
3:15880989	3	15880989	15.881		4.09109
3:15881325	3	15881325	15.8813		4.0796
3:15881343	3	15881343	15.8813		4.17277
3:15881355	3	15881355	15.8814		4.52471
3:15881727	3	15881727	15.8817		4.17277
3:15881866	3	15881866	15.8819		4.17277
3:15881921	3	15881921	15.8819		4.2521
3:15882118	3	15882118	15.8821		4.17277
3:15882390	3	15882390	15.8824		4.65574
3:15882601	3	15882601	15.8826		4.17277
3:15882774	3	15882774	15.8828		4.72658
3:15883007	3	15883007	15.883		4.17277
3:15883194	3	15883194	15.8832		4.17277
3:15883378	3	15883378	15.8834		4.17277
3:15883599	3	15883599	15.8836		4.17277
3:15883874	3	15883874	15.8839		4.30652
3:15884307	3	15884307	15.8843		4.17277
3:15885102	3	15885102	15.8851		4.28114
3:15885324	3	15885324	15.8853		4.17277
3:15885441	3	15885441	15.8854		4.17277
3:15886252	3	15886252	15.8863		4.03925
3:15897678	3	15897678	15.8977		4.17277
3:15897713	3	15897713	15.8977		4.09709
3:15897759	3	15897759	15.8978		4.38487
3:15897830	3	15897830	15.8978		4.05684
3:15897944	3	15897944	15.8979		4.17277
3:15898152	3	15898152	15.8982		4.17277
3:15898240	3	15898240	15.8982		4.17277
3:15898394	3	15898394	15.8984		4.21031
3:15900917	3	15900917	15.9009		4.17277
3:15901121	3	15901121	15.9011		4.17277
3:15902379	3	15902379	15.9024		4.60389
3:15902773	3	15902773	15.9028		4.42375
3:15903232	3	15903232	15.9032		4.38468
3:15903642	3	15903642	15.9036		4.91198
3:15903737	3	15903737	15.9037		4.69471
3:15904057	3	15904057	15.9041		5.25328
3:15906993	3	15906993	15.907		5.68398
3:15907940	3	15907940	15.9079		4.91198
3:15908917	3	15908917	15.9089		4.96107
3:15910577	3	15910577	15.9106		4.91198
3:15910952	3	15910952	15.911		4.91198
3:15911029	3	15911029	15.911		4.91198
3:15911805	3	15911805	15.9118		4.91198
3:15912431	3	15912431	15.9124		4.91198
3:15912790	3	15912790	15.9128		4.91198
3:15912827	3	15912827	15.9128		4.70656
3:15912828	3	15912828	15.9128		4.70656
3:15912851	3	15912851	15.9129		4.70656
3:15913409	3	15913409	15.9134		4.91198
3:15913728	3	15913728	15.9137		4.23194
3:15913783	3	15913783	15.9138		4.91198
3:15913985	3	15913985	15.914		4.91198
3:21130034	3	21130034	21.13	4.12809
3:21738302	3	21738302	21.7383				4.12062
3:21776053	3	21776053	21.7761	4.54739
3:21776054	3	21776054	21.7761	4.53902
3:21915824	3	21915824	21.9158				4.00184
3:21936358	3	21936358	21.9364				4.02837
3:21936880	3	21936880	21.9369				4.04067
3:21936913	3	21936913	21.9369				4.61833
3:21939244	3	21939244	21.9392				4.01119
3:21939490	3	21939490	21.9395				4.39184
3:21940657	3	21940657	21.9407				4.34837
3:21940696	3	21940696	21.9407				5.23296
3:21942401	3	21942401	21.9424				4.16474
3:21960587	3	21960587	21.9606				4.2718
3:21963953	3	21963953	21.964				4.12722
3:22009494	3	22009494	22.0095				4.12295
3:23974753	3	23974753	23.9748		4.10757
3:26723860	3	26723860	26.7239	4.0219
3:26724531	3	26724531	26.7245	4.77709
3:26745810	3	26745810	26.7458	4.4867
3:26746057	3	26746057	26.7461	4.30788
3:26750287	3	26750287	26.7503	4.28719
3:27229838	3	27229838	27.2298		4.76317
3:28147503	3	28147503	28.1475				4.20938
3:29708488	3	29708488	29.7085				4.96704

## Sheet: Chr4
SNP	CHR	BP	MBP	log10(p)_MnAWD1	log10(p)_MnCF1	log10(p)_MnAWD2	log10(p)_MnCF2
4:2222532	4	2222532	2.22253				4.0141
4:3677593	4	3677593	3.67759	4.35654
4:3706296	4	3706296	3.7063	4.11319
4:3842069	4	3842069	3.84207	4.45285
4:8266870	4	8266870	8.26687		4.71511
4:9010309	4	9010309	9.01031			4.56982
4:11429460	4	11429460	11.4295			4.08711
4:14831309	4	14831309	14.8313	4.11661
4:18426099	4	18426099	18.4261	4.07103
4:18882529	4	18882529	18.8825	4.08847
4:19094748	4	19094748	19.0947			4.35688
4:20776076	4	20776076	20.7761	4.06082
4:27169208	4	27169208	27.1692		4.35781
4:27788447	4	27788447	27.7884			4.23335
4:27788517	4	27788517	27.7885			4.23335
4:27788562	4	27788562	27.7886			4.23335
4:27788582	4	27788582	27.7886			4.23335
4:27788646	4	27788646	27.7886			4.23335
4:27788685	4	27788685	27.7887			4.23335
4:27788763	4	27788763	27.7888			4.23335
4:27788874	4	27788874	27.7889			4.23335
4:27788922	4	27788922	27.7889			4.54004
4:27788959	4	27788959	27.789			4.54004
4:27788989	4	27788989	27.789			4.23335
4:27789027	4	27789027	27.789			4.23335
4:27789749	4	27789749	27.7897			4.23335
4:27790410	4	27790410	27.7904			4.07468
4:27790685	4	27790685	27.7907			4.23335
4:27790779	4	27790779	27.7908			4.07468
4:27791253	4	27791253	27.7913			4.23335
4:27795880	4	27795880	27.7959			4.23335
4:27795881	4	27795881	27.7959			4.23335
4:27797062	4	27797062	27.7971			4.47361
4:27797455	4	27797455	27.7975			4.47361
4:27798119	4	27798119	27.7981			4.23335
4:27798855	4	27798855	27.7989			4.23335
4:27799385	4	27799385	27.7994			4.23335
4:27807165	4	27807165	27.8072			4.54004
4:27809215	4	27809215	27.8092			4.23335
4:27809659	4	27809659	27.8097			4.23335
4:27809848	4	27809848	27.8098			4.23335
4:27813188	4	27813188	27.8132			4.23335
4:27813831	4	27813831	27.8138			4.23335
4:27814499	4	27814499	27.8145			4.23335
4:27817132	4	27817132	27.8171			4.23335
4:27817239	4	27817239	27.8172			4.23335
4:27817927	4	27817927	27.8179			4.1955
4:27817947	4	27817947	27.8179			4.23335
4:27818071	4	27818071	27.8181			4.1955
4:27818081	4	27818081	27.8181			4.00647
4:27818697	4	27818697	27.8187			4.23335
4:27819075	4	27819075	27.8191			4.23335
4:27819176	4	27819176	27.8192			4.23335
4:27819716	4	27819716	27.8197			4.12249
4:27823496	4	27823496	27.8235			4.23335
4:27823723	4	27823723	27.8237			4.23335
4:27824842	4	27824842	27.8248			4.1955
4:27825801	4	27825801	27.8258			4.23335
4:27826892	4	27826892	27.8269			4.23335
4:27827093	4	27827093	27.8271			4.23335
4:27828192	4	27828192	27.8282			4.23335
4:27828866	4	27828866	27.8289			4.23335
4:27828947	4	27828947	27.8289			4.23335
4:27831371	4	27831371	27.8314			4.23335
4:27831700	4	27831700	27.8317			4.28157
4:27836297	4	27836297	27.8363			4.23335
4:27837004	4	27837004	27.837			4.47361
4:27837017	4	27837017	27.837			4.23335
4:27837021	4	27837021	27.837			4.23335
4:27837324	4	27837324	27.8373			4.23335
4:27838135	4	27838135	27.8381			4.23335
4:27838331	4	27838331	27.8383			4.23335
4:27840612	4	27840612	27.8406			4.23335
4:27841857	4	27841857	27.8419			4.23335
4:27842082	4	27842082	27.8421			4.23335
4:27846383	4	27846383	27.8464			4.23335
4:27847710	4	27847710	27.8477			4.18623
4:27847979	4	27847979	27.848			4.04274
4:27848604	4	27848604	27.8486			4.54486
4:27848709	4	27848709	27.8487			4.12249
4:27850804	4	27850804	27.8508			4.23335
4:27852452	4	27852452	27.8525			4.23335
4:27852521	4	27852521	27.8525			4.23335
4:27852719	4	27852719	27.8527			4.23335
4:27853008	4	27853008	27.853			4.23335
4:27855128	4	27855128	27.8551			4.44278
4:27856073	4	27856073	27.8561			4.18623
4:27856167	4	27856167	27.8562			4.18623
4:27856289	4	27856289	27.8563			4.18623
4:27857503	4	27857503	27.8575			4.18623
4:27860544	4	27860544	27.8605			4.23335
4:27860545	4	27860545	27.8605			4.23335
4:27860670	4	27860670	27.8607			4.23335
4:27861961	4	27861961	27.862			4.41823
4:27861962	4	27861962	27.862			4.23335
4:27863325	4	27863325	27.8633			4.33504
4:27863858	4	27863858	27.8639			4.47361
4:27868138	4	27868138	27.8681			4.12249
4:27868900	4	27868900	27.8689			4.23335
4:27869612	4	27869612	27.8696			4.23335
4:27870490	4	27870490	27.8705			4.23335
4:27871171	4	27871171	27.8712			4.18623
4:27871344	4	27871344	27.8713			4.18623
4:27874470	4	27874470	27.8745			4.23335
4:27874714	4	27874714	27.8747			4.23335
4:27875766	4	27875766	27.8758			4.50609
4:27876859	4	27876859	27.8769			4.54486
4:27877049	4	27877049	27.877			4.23335
4:27877690	4	27877690	27.8777			4.23335
4:27877701	4	27877701	27.8777			4.23335
4:27877727	4	27877727	27.8777			4.23617
4:27877774	4	27877774	27.8778			4.23335
4:27878270	4	27878270	27.8783			4.67566
4:27878284	4	27878284	27.8783			4.67566
4:27879213	4	27879213	27.8792			4.5384
4:27880327	4	27880327	27.8803			4.22738
4:27880327	4	27880327	27.8803				4.60499
4:27880367	4	27880367	27.8804			4.23335
4:27881153	4	27881153	27.8812			4.23335
4:34842089	4	34842089	34.8421				4.15069

## Sheet: Chr5
SNP	CHR	BP	MBP	log10(p)_MnAWD1	log10(p)_MnCF1	log10(p)_MnAWD2	log10(p)_MnCF2
5:741110	5	741110	0.74111				4.27975
5:985734	5	985734	0.985734	4.04114
5:986484	5	986484	0.986484	4.00602
5:988641	5	988641	0.988641	4.04114
5:989128	5	989128	0.989128	4.04114
5:989666	5	989666	0.989666	4.04114
5:991909	5	991909	0.991909	4.80627
5:993087	5	993087	0.993087	4.74253
5:993096	5	993096	0.993096	4.74253
5:993194	5	993194	0.993194	7.69042
5:993194	5	993194	0.993194		4.28669
5:993949	5	993949	0.993949	4.54757
5:993970	5	993970	0.99397	4.54757
5:994119	5	994119	0.994119	5.60853
5:994119	5	994119	0.994119		4.14115
5:994236	5	994236	0.994236	4.74253
5:994493	5	994493	0.994493	5.60853
5:994493	5	994493	0.994493		4.14115
5:994651	5	994651	0.994651	4.54757
5:994673	5	994673	0.994673	4.54757
5:994801	5	994801	0.994801	5.4522
5:994801	5	994801	0.994801		4.38293
5:995334	5	995334	0.995334	4.55816
5:995337	5	995337	0.995337	4.55816
5:995458	5	995458	0.995458	4.54757
5:995672	5	995672	0.995672	4.63441
5:995708	5	995708	0.995708	4.97205
5:996362	5	996362	0.996362	4.54757
5:996368	5	996368	0.996368	4.54757
5:996378	5	996378	0.996378	5.54861
5:996378	5	996378	0.996378		4.2707
5:996396	5	996396	0.996396	5.12704
5:996405	5	996405	0.996405	5.12704
5:996429	5	996429	0.996429	4.54757
5:996476	5	996476	0.996476	4.57539
5:996830	5	996830	0.99683	5.84359
5:996830	5	996830	0.99683		4.15036
5:997230	5	997230	0.99723	4.74368
5:997485	5	997485	0.997485	5.60853
5:997485	5	997485	0.997485		4.14115
5:997533	5	997533	0.997533	5.15797
5:997539	5	997539	0.997539	4.54757
5:997586	5	997586	0.997586	4.54757
5:997602	5	997602	0.997602	4.54757
5:997747	5	997747	0.997747	5.60853
5:997747	5	997747	0.997747		4.14115
5:998354	5	998354	0.998354	4.42734
5:998772	5	998772	0.998772	5.35043
5:998772	5	998772	0.998772		4.24847
5:999689	5	999689	0.999689	4.89995
5:999723	5	999723	0.999723	5.60853
5:999723	5	999723	0.999723		4.14115
5:999925	5	999925	0.999925	4.54757
5:999969	5	999969	0.999969	4.41089
5:1000156	5	1000156	1.00016	7.80259
5:1000156	5	1000156	1.00016		4.11546
5:1001031	5	1001031	1.00103	4.90081
5:1001100	5	1001100	1.0011	4.55816
5:1003049	5	1003049	1.00305	7.73353
5:1003049	5	1003049	1.00305		4.38933
5:1003077	5	1003077	1.00308	4.55816
5:1003104	5	1003104	1.0031	7.73353
5:1003104	5	1003104	1.0031		4.38933
5:1003199	5	1003199	1.0032	5.80954
5:1003287	5	1003287	1.00329	4.55816
5:1003314	5	1003314	1.00331	4.55816
5:1003607	5	1003607	1.00361	4.0288
5:1005680	5	1005680	1.00568	8.57406
5:1005680	5	1005680	1.00568		5.10591
5:1006715	5	1006715	1.00672	7.73353
5:1006715	5	1006715	1.00672		4.38933
5:1017429	5	1017429	1.01743	4.55816
5:1018288	5	1018288	1.01829	4.94705
5:1018288	5	1018288	1.01829		4.50658
5:1020734	5	1020734	1.02073	4.18344
5:1021540	5	1021540	1.02154	4.70896
5:1022863	5	1022863	1.02286	4.39117
5:1024020	5	1024020	1.02402	4.44052
5:1024043	5	1024043	1.02404	4.31974
5:1024695	5	1024695	1.02469	5.96172
5:1024695	5	1024695	1.02469		4.90682
5:1025343	5	1025343	1.02534	4.81693
5:1025352	5	1025352	1.02535	4.81693
5:1025405	5	1025405	1.0254	4.01829
5:1025433	5	1025433	1.02543	4.30204
5:1025447	5	1025447	1.02545	4.30204
5:1025855	5	1025855	1.02585	4.93097
5:1025887	5	1025887	1.02589	5.51527
5:1025887	5	1025887	1.02589		4.33928
5:1029998	5	1029998	1.03		4.59162
5:1039749	5	1039749	1.03975	4.02051
5:1039774	5	1039774	1.03977	4.42698
5:1039774	5	1039774	1.03977		4.07001
5:1039788	5	1039788	1.03979	4.42698
5:1039788	5	1039788	1.03979		4.07001
5:1039828	5	1039828	1.03983	4.1172
5:1039828	5	1039828	1.03983		4.13369
5:1041295	5	1041295	1.0413	4.55534
5:1044923	5	1044923	1.04492	4.16492
5:1148510	5	1148510	1.14851	4.41587
5:2636757	5	2636757	2.63676			4.74427
5:3125729	5	3125729	3.12573	4.10973
5:3126602	5	3126602	3.1266	4.37731
5:3127776	5	3127776	3.12778	4.84325
5:3128077	5	3128077	3.12808	4.37731
5:3129086	5	3129086	3.12909	4.45757
5:3129610	5	3129610	3.12961	4.45757
5:3130555	5	3130555	3.13056	4.55475
5:3130900	5	3130900	3.1309	4.37731
5:3132032	5	3132032	3.13203	4.05348
5:3137516	5	3137516	3.13752	4.78768
5:3138482	5	3138482	3.13848	4.67953
5:3138483	5	3138483	3.13848	4.56132
5:3138631	5	3138631	3.13863	4.52531
5:3143981	5	3143981	3.14398	4.37731
5:3144092	5	3144092	3.14409	4.59763
5:3144888	5	3144888	3.14489	4.19523
5:3145076	5	3145076	3.14508	4.37731
5:3145265	5	3145265	3.14527	4.37731
5:3145623	5	3145623	3.14562	4.5412
5:3145639	5	3145639	3.14564	4.5412
5:3145767	5	3145767	3.14577	4.37731
5:3145853	5	3145853	3.14585	4.56917
5:3146074	5	3146074	3.14607	4.37731
5:4790055	5	4790055	4.79005	4.43912
5:4790545	5	4790545	4.79054	4.43912
5:4793461	5	4793461	4.79346	4.62432
5:4794147	5	4794147	4.79415	4.43912
5:4797484	5	4797484	4.79748	4.10015
5:4797497	5	4797497	4.7975	4.13068
5:4797498	5	4797498	4.7975	4.47118
5:4798347	5	4798347	4.79835	4.10015
5:4798723	5	4798723	4.79872	4.62432
5:4798989	5	4798989	4.79899	4.2351
5:4809761	5	4809761	4.80976	4.19662
5:4809764	5	4809764	4.80976	4.62432
5:4810439	5	4810439	4.81044	4.62432
5:4812570	5	4812570	4.81257	4.53377
5:4812648	5	4812648	4.81265	4.43912
5:4812979	5	4812979	4.81298	4.10015
5:4815668	5	4815668	4.81567	4.43912
5:4816130	5	4816130	4.81613	4.53804
5:4816203	5	4816203	4.8162	4.02762
5:4817142	5	4817142	4.81714	4.10015
5:4819307	5	4819307	4.81931	4.43912
5:4822668	5	4822668	4.82267	4.90002
5:4823205	5	4823205	4.8232	4.62432
5:4823217	5	4823217	4.82322	4.62432
5:4823828	5	4823828	4.82383	4.43912
5:4824758	5	4824758	4.82476	4.3067
5:4824878	5	4824878	4.82488	4.44244
5:4826304	5	4826304	4.8263	4.02626
5:4826914	5	4826914	4.82691	4.71056
5:4827139	5	4827139	4.82714	4.10015
5:4827915	5	4827915	4.82791	4.47747
5:4828324	5	4828324	4.82832	4.43912
5:8008995	5	8008995	8.009		4.08547
5:8009549	5	8009549	8.00955		4.23454
5:8009580	5	8009580	8.00958		4.23454
5:8010580	5	8010580	8.01058		4.23454
5:8014035	5	8014035	8.01403		4.56174
5:8040872	5	8040872	8.04087		4.73456
5:8142679	5	8142679	8.14268		4.22906
5:8188153	5	8188153	8.18815		4.09793
5:8188154	5	8188154	8.18815		4.09793
5:8188886	5	8188886	8.18889		5.13271
5:8189722	5	8189722	8.18972		5.34209
5:8191318	5	8191318	8.19132		4.00997
5:8199361	5	8199361	8.19936		4.20996
5:8202552	5	8202552	8.20255		4.77742
5:8204074	5	8204074	8.20407		4.05997
5:8205601	5	8205601	8.2056		5.2433
5:8227524	5	8227524	8.22752		4.56962
5:8236040	5	8236040	8.23604		5.31271
5:8236420	5	8236420	8.23642		4.36018
5:8244239	5	8244239	8.24424		4.74792
5:8247298	5	8247298	8.2473		4.27838
5:8248009	5	8248009	8.24801		4.09403
5:8248573	5	8248573	8.24857		4.16656
5:8254468	5	8254468	8.25447		4.62115
5:8254489	5	8254489	8.25449		4.3915
5:8255219	5	8255219	8.25522		4.92198
5:8255273	5	8255273	8.25527		4.9312
5:8255312	5	8255312	8.25531		4.68019
5:8255349	5	8255349	8.25535		4.92198
5:8255515	5	8255515	8.25552		4.38382
5:8255530	5	8255530	8.25553		4.74848
5:8255543	5	8255543	8.25554		4.74848
5:8255544	5	8255544	8.25554		4.43543
5:8261161	5	8261161	8.26116		4.27838
5:8266430	5	8266430	8.26643		4.05126
5:8277097	5	8277097	8.2771		4.09839
5:8291469	5	8291469	8.29147		4.37513
5:8291494	5	8291494	8.29149		4.37513
5:8291508	5	8291508	8.29151		4.20245
5:8291566	5	8291566	8.29157		4.37513
5:8296739	5	8296739	8.29674		4.27019
5:8296754	5	8296754	8.29675		4.27019
5:8298877	5	8298877	8.29888		4.13765
5:8299823	5	8299823	8.29982		4.19072
5:8300410	5	8300410	8.30041		4.6248
5:8300415	5	8300415	8.30041		4.40715
5:8300889	5	8300889	8.30089		4.1097
5:8301443	5	8301443	8.30144		6.2058
5:8301515	5	8301515	8.30152		4.20119
5:8301540	5	8301540	8.30154		4.20119
5:8301579	5	8301579	8.30158		4.20119
5:8303813	5	8303813	8.30381		4.284
5:8304459	5	8304459	8.30446		4.6965
5:8304668	5	8304668	8.30467		4.32635
5:8306059	5	8306059	8.30606		4.16465
5:8306264	5	8306264	8.30626		4.3133
5:8306300	5	8306300	8.3063		4.54837
5:8306927	5	8306927	8.30693		4.31386
5:8307465	5	8307465	8.30747		4.20119
5:8307824	5	8307824	8.30782		4.37513
5:8308393	5	8308393	8.30839		4.49808
5:8308535	5	8308535	8.30853		4.28162
5:8311154	5	8311154	8.31115		4.19584
5:8312139	5	8312139	8.31214		4.51757
5:8312193	5	8312193	8.31219		4.45536
5:8312236	5	8312236	8.31224		4.51757
5:8313229	5	8313229	8.31323		4.50307
5:8314211	5	8314211	8.31421		4.50307
5:8316589	5	8316589	8.31659		4.0499
5:8317793	5	8317793	8.31779		4.10717
5:8318740	5	8318740	8.31874		4.10717
5:8320191	5	8320191	8.32019		4.60866
5:8322088	5	8322088	8.32209		4.0643
5:8323279	5	8323279	8.32328		4.10717
5:8349684	5	8349684	8.34968		4.47839
5:8350071	5	8350071	8.35007		4.96256
5:8350935	5	8350935	8.35093		4.01976
5:8350942	5	8350942	8.35094		4.01976
5:8351210	5	8351210	8.35121		4.70098
5:8351419	5	8351419	8.35142		4.12927
5:8351421	5	8351421	8.35142		4.58312
5:8351673	5	8351673	8.35167		4.57044
5:8351737	5	8351737	8.35174		4.42682
5:8351844	5	8351844	8.35184		4.21745
5:8352253	5	8352253	8.35225		4.7488
5:8352301	5	8352301	8.3523		4.16396
5:8352610	5	8352610	8.35261		4.00466
5:8352717	5	8352717	8.35272		4.11545
5:8352948	5	8352948	8.35295		4.33684
5:8353145	5	8353145	8.35314		4.11545
5:8353147	5	8353147	8.35315		4.11545
5:8353186	5	8353186	8.35319		4.11545
5:8353486	5	8353486	8.35349		4.14163
5:8356965	5	8356965	8.35697		4.37513
5:8358122	5	8358122	8.35812		4.01505
5:8358262	5	8358262	8.35826		4.16396
5:8358273	5	8358273	8.35827		4.16396
5:8359279	5	8359279	8.35928		4.35997
5:8360382	5	8360382	8.36038		4.35997
5:8360533	5	8360533	8.36053		4.48497
5:8360589	5	8360589	8.36059		4.48497
5:8361362	5	8361362	8.36136		4.25049
5:8362714	5	8362714	8.36271		4.23454
5:8362737	5	8362737	8.36274		4.23454
5:8362839	5	8362839	8.36284		4.27675
5:8363088	5	8363088	8.36309		4.23454
5:8363120	5	8363120	8.36312		4.06125
5:8363129	5	8363129	8.36313		4.23454
5:8363216	5	8363216	8.36322		4.23454
5:8363558	5	8363558	8.36356		4.37513
5:8363576	5	8363576	8.36358		4.70098
5:8363791	5	8363791	8.36379		4.30032
5:8370639	5	8370639	8.37064		4.31859
5:8370797	5	8370797	8.3708		4.15287
5:8372341	5	8372341	8.37234		4.3053
5:8374020	5	8374020	8.37402		5.563
5:8377078	5	8377078	8.37708		4.10717
5:8378363	5	8378363	8.37836		4.26222
5:8378792	5	8378792	8.37879		4.51757
5:8380335	5	8380335	8.38034	4.07212
5:8384263	5	8384263	8.38426		4.00897
5:8385408	5	8385408	8.38541		4.37513
5:8389949	5	8389949	8.38995		4.75009
5:8392573	5	8392573	8.39257		4.36874
5:8392580	5	8392580	8.39258		4.03184
5:8394786	5	8394786	8.39479		4.62272
5:8394823	5	8394823	8.39482		4.26113
5:8396639	5	8396639	8.39664		4.04111
5:8397202	5	8397202	8.3972		4.27675
5:8398493	5	8398493	8.39849		5.11248
5:8400332	5	8400332	8.40033		4.37868
5:8400767	5	8400767	8.40077		4.16782
5:8401672	5	8401672	8.40167		4.06135
5:8401815	5	8401815	8.40181		4.23454
5:8402236	5	8402236	8.40224		4.05372
5:8402242	5	8402242	8.40224		4.05372
5:8403031	5	8403031	8.40303		4.91231
5:8404153	5	8404153	8.40415		4.77742
5:8404313	5	8404313	8.40431		4.62256
5:8405610	5	8405610	8.40561	4.27119
5:8408038	5	8408038	8.40804		5.09258
5:8408953	5	8408953	8.40895		5.09258
5:8410655	5	8410655	8.41066		4.23454
5:8411178	5	8411178	8.41118		4.50728
5:8411487	5	8411487	8.41149		4.31931
5:8411563	5	8411563	8.41156		4.31931
5:8411564	5	8411564	8.41156		4.31931
5:8411565	5	8411565	8.41156		4.2506
5:8411992	5	8411992	8.41199		4.48737
5:8414421	5	8414421	8.41442		4.31931
5:8415578	5	8415578	8.41558		4.83292
5:8417077	5	8417077	8.41708		4.51757
5:8417651	5	8417651	8.41765		5.38938
5:8417671	5	8417671	8.41767		5.84151
5:8417679	5	8417679	8.41768		4.18251
5:8425020	5	8425020	8.42502		4.27344
5:8510315	5	8510315	8.51032		4.33543
5:8607937	5	8607937	8.60794		4.12712
5:8662132	5	8662132	8.66213		4.22614
5:8662581	5	8662581	8.66258	4.10542
5:8663082	5	8663082	8.66308		4.07336
5:8701428	5	8701428	8.70143		4.0864
5:8730383	5	8730383	8.73038		4.47723
5:8733887	5	8733887	8.73389		4.15337
5:8757587	5	8757587	8.75759		4.46436
5:9130904	5	9130904	9.1309		4.00775
5:10034476	5	10034476	10.0345		4.60819
5:10034483	5	10034483	10.0345		5.10639
5:11631794	5	11631794	11.6318	4.56083
5:11683523	5	11683523	11.6835		4.02589
5:12004583	5	12004583	12.0046		4.21329
5:12222554	5	12222554	12.2226		4.80682
5:16539363	5	16539363	16.5394				5.09133
5:16632131	5	16632131	16.6321		4.81269
5:18134363	5	18134363	18.1344				5.60347
5:20240292	5	20240292	20.2403				4.00647
5:20339055	5	20339055	20.3391				4.62449
5:20385266	5	20385266	20.3853				4.01822
5:20401781	5	20401781	20.4018				4.02229
5:20402338	5	20402338	20.4023				4.12294
5:20404395	5	20404395	20.4044	4.00404
5:20404979	5	20404979	20.405				4.38712
5:20528387	5	20528387	20.5284				4.60952
5:20563986	5	20563986	20.564				4.62748
5:21766815	5	21766815	21.7668				4.13662
5:21930566	5	21930566	21.9306	4.09201
5:24970546	5	24970546	24.9705	4.32062
5:24972617	5	24972617	24.9726	4.48982
5:26881248	5	26881248	26.8812	4.34103
5:26908233	5	26908233	26.9082	4.28758
5:26911222	5	26911222	26.9112	4.08399
5:26912397	5	26912397	26.9124	4.04839
5:26917184	5	26917184	26.9172	4.28758
5:26918005	5	26918005	26.918	4.28758
5:26918293	5	26918293	26.9183	4.14077
5:26918373	5	26918373	26.9184	4.44016
5:26918758	5	26918758	26.9188	4.28758
5:26918784	5	26918784	26.9188	4.38112
5:26918880	5	26918880	26.9189	4.24663
5:26918989	5	26918989	26.919	4.28758
5:26919723	5	26919723	26.9197	4.27181
5:26920336	5	26920336	26.9203	4.67779
5:26921696	5	26921696	26.9217	5.08435
5:26923048	5	26923048	26.923	5.08435
5:26924389	5	26924389	26.9244	5.08435
5:26925488	5	26925488	26.9255	5.08435
5:26925497	5	26925497	26.9255	5.08435
5:26925557	5	26925557	26.9256	5.00712
5:26925748	5	26925748	26.9257	4.54243
5:26925933	5	26925933	26.9259	4.89794
5:26926078	5	26926078	26.9261	5.6145
5:26926081	5	26926081	26.9261	5.6145
5:26926113	5	26926113	26.9261	5.40657
5:26926218	5	26926218	26.9262	4.47843
5:26928333	5	26928333	26.9283	4.69706
5:26928618	5	26928618	26.9286	4.69706
5:26928938	5	26928938	26.9289	4.69706
5:26930152	5	26930152	26.9302	4.40784
5:26930291	5	26930291	26.9303	4.18277
5:26931598	5	26931598	26.9316	4.69706
5:26932198	5	26932198	26.9322	4.27661
5:26932963	5	26932963	26.933	4.69706
5:26935907	5	26935907	26.9359	4.69706
5:26936499	5	26936499	26.9365	4.82992
5:26936510	5	26936510	26.9365	4.82992
5:26936575	5	26936575	26.9366	4.69706
5:26936754	5	26936754	26.9368	4.14127
5:26936874	5	26936874	26.9369	5.00611
5:26937224	5	26937224	26.9372	4.60166
5:26939077	5	26939077	26.9391	4.69706
5:26939877	5	26939877	26.9399	4.69706
5:26939901	5	26939901	26.9399	4.69706
5:26944676	5	26944676	26.9447	4.96676
5:26946516	5	26946516	26.9465	4.47745
5:26947934	5	26947934	26.9479	4.69706
5:26948700	5	26948700	26.9487	4.1057
5:26948783	5	26948783	26.9488	4.68173
5:26948834	5	26948834	26.9488	4.62926
5:26949087	5	26949087	26.9491	4.69706
5:26949895	5	26949895	26.9499	4.86974
5:26950001	5	26950001	26.95	4.69706
5:26951764	5	26951764	26.9518	4.79709
5:26962742	5	26962742	26.9627	4.05082
5:26973262	5	26973262	26.9733	4.07393
5:26977396	5	26977396	26.9774	4.0707
5:27039594	5	27039594	27.0396	4.26272
5:28606218	5	28606218	28.6062		4.21493

## Sheet: Chr6
SNP	CHR	BP	MBP	log10(p)_MnAWD1	log10(p)_MnCF1	log10(p)_MnAWD2	log10(p)_MnCF2
6:450193	6	450193	0.450193	5.23796
6:1069235	6	1069235	1.06923				4.56447
6:3559425	6	3559425	3.55943				4.00755
6:8282221	6	8282221	8.28222				4.08939
6:9549915	6	9549915	9.54992	4.35284
6:11309577	6	11309577	11.3096			4.3607
6:11626983	6	11626983	11.627			4.07275
6:11927436	6	11927436	11.9274		4.35924
6:11929272	6	11929272	11.9293	4.08373
6:12016973	6	12016973	12.017	4.4706
6:12016973	6	12016973	12.017		4.34762
6:12017410	6	12017410	12.0174	4.4706
6:12017410	6	12017410	12.0174		4.34762
6:12032560	6	12032560	12.0326		4.00218
6:12577324	6	12577324	12.5773	4.97538
6:12577324	6	12577324	12.5773			4.6581
6:13119726	6	13119726	13.1197		4.17725
6:16072014	6	16072014	16.072				4.14205
6:16072016	6	16072016	16.072				4.17892
6:16072023	6	16072023	16.072				4.17892
6:16072026	6	16072026	16.072				4.17892
6:16072028	6	16072028	16.072				4.263
6:16423208	6	16423208	16.4232	4.0496
6:16637683	6	16637683	16.6377	4.56736
6:19804988	6	19804988	19.805	4.37851
6:19858302	6	19858302	19.8583	4.53629
6:19980675	6	19980675	19.9807	4.32962
6:20259308	6	20259308	20.2593	6.55752
6:20259308	6	20259308	20.2593		4.04543
6:20500929	6	20500929	20.5009	4.15558
6:20500964	6	20500964	20.501	4.15558
6:20501015	6	20501015	20.501	4.33931
6:20501055	6	20501055	20.5011	4.33931
6:20685731	6	20685731	20.6857				4.12157
6:20953043	6	20953043	20.953	5.29183
6:20968789	6	20968789	20.9688	4.01847
6:21269558	6	21269558	21.2696	4.31879
6:21269570	6	21269570	21.2696	4.28989
6:21364776	6	21364776	21.3648			4.14137
6:21672591	6	21672591	21.6726	4.23373
6:22064687	6	22064687	22.0647				4.86992
6:22064695	6	22064695	22.0647				4.37449
6:22064697	6	22064697	22.0647				4.05274
6:22066991	6	22066991	22.067	4.05546
6:22066998	6	22066998	22.067	5.22442
6:22067000	6	22067000	22.067	4.89563
6:22067003	6	22067003	22.067	4.49615
6:22251447	6	22251447	22.2514		4.09647
6:22304643	6	22304643	22.3046				4.02582
6:22305833	6	22305833	22.3058		4.09644
6:22401841	6	22401841	22.4018		4.3385
6:22421479	6	22421479	22.4215		4.10692
6:22425759	6	22425759	22.4258		4.19732
6:22489126	6	22489126	22.4891		4.12746
6:22528800	6	22528800	22.5288		4.3385
6:22534440	6	22534440	22.5344		4.3004
6:22535546	6	22535546	22.5355		4.05658
6:22696617	6	22696617	22.6966	4.26391
6:25997227	6	25997227	25.9972				5.84613
6:26011069	6	26011069	26.0111				4.0808

## Sheet: Chr7
SNP	CHR	BP	MBP	log10(p)_MnAWD1	log10(p)_MnCF1	log10(p)_MnAWD2	log10(p)_MnCF2
7:1079589	7	1079589	1.07959		4.49982
7:1080504	7	1080504	1.0805		4.35561
7:1080732	7	1080732	1.08073		4.52394
7:1081702	7	1081702	1.0817		4.35561
7:1083315	7	1083315	1.08332		4.35561
7:1084658	7	1084658	1.08466		4.35561
7:1084680	7	1084680	1.08468		4.35561
7:1084740	7	1084740	1.08474		4.05802
7:1084840	7	1084840	1.08484		4.35561
7:1085014	7	1085014	1.08501		4.22113
7:1085163	7	1085163	1.08516		4.35561
7:1635087	7	1635087	1.63509				4.78035
7:6688560	7	6688560	6.68856				4.12566
7:6689005	7	6689005	6.689				4.25231
7:6689705	7	6689705	6.68971				4.16566
7:6689806	7	6689806	6.68981				4.15441
7:6689878	7	6689878	6.68988				4.47026
7:6690258	7	6690258	6.69026				4.43522
7:6690413	7	6690413	6.69041				4.22548
7:6690659	7	6690659	6.69066				4.12566
7:6690728	7	6690728	6.69073				4.12566
7:6691255	7	6691255	6.69125				4.03375
7:6693087	7	6693087	6.69309				4.11246
7:6697766	7	6697766	6.69777				5.16007
7:6698566	7	6698566	6.69857				4.35509
7:6698865	7	6698865	6.69886				4.23546
7:6699045	7	6699045	6.69904				4.05677
7:6699081	7	6699081	6.69908				4.3934
7:6700236	7	6700236	6.70024				5.05884
7:6700835	7	6700835	6.70083				4.64578
7:6700838	7	6700838	6.70084				4.64578
7:6701155	7	6701155	6.70115				5.51688
7:6703647	7	6703647	6.70365				4.29896
7:6704118	7	6704118	6.70412				4.6469
7:6704129	7	6704129	6.70413				4.02635
7:6704715	7	6704715	6.70472				4.64039
7:6705724	7	6705724	6.70572				4.24445
7:6706752	7	6706752	6.70675				4.00852
7:6706884	7	6706884	6.70688				4.2548
7:6707303	7	6707303	6.7073				4.2548
7:6707460	7	6707460	6.70746				4.2548
7:6707544	7	6707544	6.70754				4.2548
7:6708299	7	6708299	6.7083				4.4731
7:6710829	7	6710829	6.71083				4.75555
7:6710831	7	6710831	6.71083				4.75555
7:6712097	7	6712097	6.7121				4.36595
7:6715448	7	6715448	6.71545				4.03475
7:6715479	7	6715479	6.71548				4.71336
7:6716061	7	6716061	6.71606				4.04163
7:6716293	7	6716293	6.71629				4.19182
7:6716307	7	6716307	6.71631				4.27372
7:6717588	7	6717588	6.71759				4.6983
7:6721121	7	6721121	6.72112				4.11266
7:10926499	7	10926499	10.9265				4.17954
7:12921985	7	12921985	12.922				4.22594
7:14854454	7	14854454	14.8545	4.49834
7:24749096	7	24749096	24.7491	4.23494
7:24751531	7	24751531	24.7515	4.33471
7:24752250	7	24752250	24.7523	4.02403
7:24769008	7	24769008	24.769	4.34731
7:24769453	7	24769453	24.7695	4.427
7:24769551	7	24769551	24.7696	4.52912
7:24769566	7	24769566	24.7696	4.42261
7:24769683	7	24769683	24.7697	4.34731
7:24769960	7	24769960	24.77	4.34731
7:24770682	7	24770682	24.7707	4.34731
7:24770685	7	24770685	24.7707	4.34731
7:24770755	7	24770755	24.7708	4.34731
7:24771169	7	24771169	24.7712	4.34731
7:24771201	7	24771201	24.7712	4.34731
7:24771239	7	24771239	24.7712	4.34731
7:24771266	7	24771266	24.7713	4.34731
7:24771323	7	24771323	24.7713	4.34731
7:24771428	7	24771428	24.7714	4.34731
7:24772195	7	24772195	24.7722	4.34731
7:24772607	7	24772607	24.7726	4.34731
7:24772649	7	24772649	24.7726	4.34731
7:24772661	7	24772661	24.7727	4.56704
7:24772761	7	24772761	24.7728	4.10381
7:24772860	7	24772860	24.7729	4.77802
7:24776433	7	24776433	24.7764	4.33349
7:24778523	7	24778523	24.7785	4.06809
7:24778541	7	24778541	24.7785	4.45307
7:24779368	7	24779368	24.7794	4.34731
7:24779616	7	24779616	24.7796	4.34731
7:24780401	7	24780401	24.7804	4.34731
7:24780734	7	24780734	24.7807	4.80401
7:24780735	7	24780735	24.7807	4.80401
7:24780832	7	24780832	24.7808	4.11369
7:24781137	7	24781137	24.7811	4.10381
7:24781198	7	24781198	24.7812	4.79829
7:24781257	7	24781257	24.7813	4.34731
7:24781265	7	24781265	24.7813	4.34731
7:24781713	7	24781713	24.7817	4.77135
7:24781864	7	24781864	24.7819	4.04588
7:24781919	7	24781919	24.7819	4.34731
7:24781938	7	24781938	24.7819	4.34731
7:24781957	7	24781957	24.782	4.34731
7:24782270	7	24782270	24.7823	4.46225
7:24782297	7	24782297	24.7823	4.33697
7:24782306	7	24782306	24.7823	4.40797
7:24782377	7	24782377	24.7824	4.34731
7:24782780	7	24782780	24.7828	4.34731
7:24782793	7	24782793	24.7828	4.34731
7:24783513	7	24783513	24.7835	4.34731
7:24783597	7	24783597	24.7836	4.34731
7:24783623	7	24783623	24.7836	4.34731
7:24783705	7	24783705	24.7837	4.34731
7:24783887	7	24783887	24.7839	4.35835
7:24784231	7	24784231	24.7842	4.34731
7:24784259	7	24784259	24.7843	4.34731
7:24784547	7	24784547	24.7845	4.34731
7:24784760	7	24784760	24.7848	4.34731
7:24784784	7	24784784	24.7848	4.34731
7:24784808	7	24784808	24.7848	4.34731
7:24784852	7	24784852	24.7849	4.34731
7:24785074	7	24785074	24.7851	4.34731
7:24785199	7	24785199	24.7852	4.07784
7:24785375	7	24785375	24.7854	4.34731
7:24785533	7	24785533	24.7855	4.34731
7:24785593	7	24785593	24.7856	4.52912
7:24785691	7	24785691	24.7857	4.34731
7:24786913	7	24786913	24.7869	4.34731
7:24786985	7	24786985	24.787	4.18077
7:24787336	7	24787336	24.7873	4.34731
7:24787364	7	24787364	24.7874	5.02097
7:24787457	7	24787457	24.7875	4.34731
7:24788412	7	24788412	24.7884	4.34731
7:24788556	7	24788556	24.7886	4.34731
7:24789337	7	24789337	24.7893	4.42603
7:24789464	7	24789464	24.7895	4.34731
7:24789559	7	24789559	24.7896	4.34731
7:24789697	7	24789697	24.7897	4.19494
7:24790441	7	24790441	24.7904	4.34731
7:24790521	7	24790521	24.7905	4.34731
7:24790526	7	24790526	24.7905	4.34731
7:24790833	7	24790833	24.7908	4.34731
7:24790939	7	24790939	24.7909	4.34731
7:24791078	7	24791078	24.7911	4.34731
7:24791529	7	24791529	24.7915	4.34731
7:24791829	7	24791829	24.7918	4.34731
7:24792533	7	24792533	24.7925	4.34731
7:24793066	7	24793066	24.7931	4.34731
7:24793632	7	24793632	24.7936	4.34731
7:24794079	7	24794079	24.7941	4.34731
7:24794097	7	24794097	24.7941	4.34731
7:24794176	7	24794176	24.7942	4.03873
7:24794297	7	24794297	24.7943	4.34731
7:24794321	7	24794321	24.7943	4.34731
7:24794390	7	24794390	24.7944	4.24317
7:24794655	7	24794655	24.7947	4.32568
7:24794656	7	24794656	24.7947	4.32568
7:24794697	7	24794697	24.7947	4.20858
7:24794776	7	24794776	24.7948	4.34731
7:24794901	7	24794901	24.7949	4.34731
7:24795500	7	24795500	24.7955	4.34731
7:24795747	7	24795747	24.7957	4.36327
7:24795785	7	24795785	24.7958	4.36327
7:24796053	7	24796053	24.7961	4.46636
7:24796846	7	24796846	24.7968	4.13231
7:24798783	7	24798783	24.7988	4.34731
7:24798820	7	24798820	24.7988	4.34731
7:24799327	7	24799327	24.7993	4.34731
7:24799528	7	24799528	24.7995	4.34731
7:24799642	7	24799642	24.7996	4.34731
7:24799851	7	24799851	24.7999	4.34731
7:24800167	7	24800167	24.8002	4.34731
7:25767318	7	25767318	25.7673	4.24713
7:26275829	7	26275829	26.2758	4.16419
7:26936987	7	26936987	26.937	6.64392

## Sheet: Chr8
SNP	CHR	BP	MBP	log10(p)_MnAWD1	log10(p)_MnCF1	log10(p)_MnAWD2	log10(p)_MnCF2
8:1318397	8	1318397	1.3184	4.41796
8:3273027	8	3273027	3.27303	4.69397
8:3388515	8	3388515	3.38851		4.00871
8:3408474	8	3408474	3.40847		5.93911
8:3411440	8	3411440	3.41144		5.53709
8:4324187	8	4324187	4.32419	4.61603
8:4504481	8	4504481	4.50448				4.22414
8:5213639	8	5213639	5.21364				4.04218
8:5216249	8	5216249	5.21625				4.11045
8:5216750	8	5216750	5.21675				4.20001
8:5216980	8	5216980	5.21698				4.25113
8:5217034	8	5217034	5.21703				4.33578
8:5218353	8	5218353	5.21835				4.00383
8:5223071	8	5223071	5.22307				4.0025
8:5348532	8	5348532	5.34853	4.09528
8:5349228	8	5349228	5.34923	4.20876
8:5353812	8	5353812	5.35381	4.17928
8:5435399	8	5435399	5.4354	4.44599
8:5435399	8	5435399	5.4354				4.39101
8:5684993	8	5684993	5.68499	4.11515
8:5685800	8	5685800	5.6858	4.28011
8:5685867	8	5685867	5.68587	4.28011
8:5711556	8	5711556	5.71156	4.0476
8:5776729	8	5776729	5.77673	4.11898
8:5778932	8	5778932	5.77893	4.68657
8:5779132	8	5779132	5.77913	4.11515
8:5797941	8	5797941	5.79794	4.09281
8:5801651	8	5801651	5.80165	4.04599
8:6352799	8	6352799	6.3528				4.08043
8:6444508	8	6444508	6.44451			4.39784
8:6444538	8	6444538	6.44454			4.37115
8:6454775	8	6454775	6.45477			4.3665
8:6574511	8	6574511	6.57451		4.04751
8:8287877	8	8287877	8.28788		4.74641
8:10172868	8	10172868	10.1729	5.95575
8:14570196	8	14570196	14.5702				4.33187
8:15909004	8	15909004	15.909	4.16549
8:15909027	8	15909027	15.909	4.2038
8:17325738	8	17325738	17.3257	4.20783
8:17585064	8	17585064	17.5851	4.41053
8:19421185	8	19421185	19.4212	4.11711
8:19427084	8	19427084	19.4271	4.61018
8:19432267	8	19432267	19.4323	4.19294
8:19433294	8	19433294	19.4333	4.10114
8:19433753	8	19433753	19.4338	4.02919
8:19433820	8	19433820	19.4338	4.02962
8:19434804	8	19434804	19.4348	4.13059
8:19435392	8	19435392	19.4354	4.04259
8:19437706	8	19437706	19.4377	4.1371
8:19437850	8	19437850	19.4379	4.33652
8:19442288	8	19442288	19.4423	4.12885
8:19447567	8	19447567	19.4476	6.50156
8:19449039	8	19449039	19.449	5.51715
8:19450492	8	19450492	19.4505	5.51715
8:19564637	8	19564637	19.5646		4.33514
8:19615663	8	19615663	19.6157		4.26608
8:20714712	8	20714712	20.7147		4.04443
8:20714725	8	20714725	20.7147		4.04443
8:20714727	8	20714727	20.7147		4.04443
8:23494342	8	23494342	23.4943				5.77585
8:23494347	8	23494347	23.4943				4.86745
8:23494350	8	23494350	23.4944				5.24952
8:24966699	8	24966699	24.9667			4.66404
8:24966702	8	24966702	24.9667			4.66404
8:25196128	8	25196128	25.1961		4.87213
8:27072540	8	27072540	27.0725			5.07369

## Sheet: Chr9
SNP	CHR	BP	MBP	log10(p)_MnAWD1	log10(p)_MnCF1	log10(p)_MnAWD2	log10(p)_MnCF2
9:2343867	9	2343867	2.34387			4.33206
9:2997701	9	2997701	2.9977				4.75777
9:7042173	9	7042173	7.04217		4.84103
9:9522725	9	9522725	9.52272			4.09247
9:9847317	9	9847317	9.84732			4.31623
9:11087479	9	11087479	11.0875			4.25112
9:11297332	9	11297332	11.2973	4.47678
9:11830107	9	11830107	11.8301				4.36286
9:13033722	9	13033722	13.0337	4.02666
9:13033731	9	13033731	13.0337	4.02666
9:13978921	9	13978921	13.9789	4.11694
9:13978925	9	13978925	13.9789	4.40761
9:13980219	9	13980219	13.9802	4.55388
9:17617250	9	17617250	17.6172		4.33502
9:17617270	9	17617270	17.6173		4.87773
9:19286331	9	19286331	19.2863		4.87117
9:19286746	9	19286746	19.2867		4.22835
9:19291284	9	19291284	19.2913		4.04866
9:19292083	9	19292083	19.2921		4.11191
9:19292377	9	19292377	19.2924		4.83124
9:19293577	9	19293577	19.2936		5.32849
9:19295248	9	19295248	19.2952		4.83124
9:19296931	9	19296931	19.2969	4.02041
9:19296931	9	19296931	19.2969		4.39371
9:19304352	9	19304352	19.3044		4.02971
9:19310427	9	19310427	19.3104		4.03621
9:19337580	9	19337580	19.3376		4.69528
9:19452686	9	19452686	19.4527	4.09613
9:19452686	9	19452686	19.4527		4.0438
9:19520676	9	19520676	19.5207		4.4368
9:19531759	9	19531759	19.5318	4.29507
9:19531759	9	19531759	19.5318		4.18893
9:19536079	9	19536079	19.5361	4.39226
9:19536079	9	19536079	19.5361		4.35149
9:19536543	9	19536543	19.5365	4.39226
9:19536543	9	19536543	19.5365		4.35149
9:19540751	9	19540751	19.5408	4.39226
9:19540751	9	19540751	19.5408		4.35149
9:19540934	9	19540934	19.5409	4.39226
9:19540934	9	19540934	19.5409		4.35149
9:19541280	9	19541280	19.5413	4.07506
9:19541280	9	19541280	19.5413		4.38829
9:19544894	9	19544894	19.5449	4.91402
9:19544894	9	19544894	19.5449		5.17162
9:19546526	9	19546526	19.5465	4.39226
9:19546526	9	19546526	19.5465		4.35149
9:19546808	9	19546808	19.5468	4.39226
9:19546808	9	19546808	19.5468		4.35149
9:19548259	9	19548259	19.5483	4.39226
9:19548259	9	19548259	19.5483		4.35149
9:19548271	9	19548271	19.5483	4.39226
9:19548271	9	19548271	19.5483		4.35149
9:19548660	9	19548660	19.5487	4.39226
9:19548660	9	19548660	19.5487		4.35149
9:19549948	9	19549948	19.5499	4.39226
9:19549948	9	19549948	19.5499		4.35149
9:19594276	9	19594276	19.5943		4.09989
9:19598158	9	19598158	19.5982		4.05959
9:19598417	9	19598417	19.5984		4.96896
9:19615765	9	19615765	19.6158	5.62752
9:19630151	9	19630151	19.6302	5.26501
9:19630199	9	19630199	19.6302	4.80838
9:19631332	9	19631332	19.6313	5.2185
9:19633721	9	19633721	19.6337	4.98981
9:19634602	9	19634602	19.6346	4.99636
9:19634602	9	19634602	19.6346		4.02131
9:19635836	9	19635836	19.6358	4.78851
9:19648510	9	19648510	19.6485	4.42571
9:19666786	9	19666786	19.6668	5.62752
9:19667216	9	19667216	19.6672	5.62752
9:19667974	9	19667974	19.668	4.86749
9:19670724	9	19670724	19.6707	6.38535
9:19670724	9	19670724	19.6707		4.52627
9:19671823	9	19671823	19.6718	5.62752
9:19679806	9	19679806	19.6798	5.62752
9:19681258	9	19681258	19.6813	5.29046
9:19681465	9	19681465	19.6815	5.62752
9:19681965	9	19681965	19.682	4.27488
9:19683198	9	19683198	19.6832	5.3872
9:19694048	9	19694048	19.694	4.27273
9:19851887	9	19851887	19.8519	4.05571
9:19909230	9	19909230	19.9092	4.59757
9:20108073	9	20108073	20.1081		4.54705
9:20191496	9	20191496	20.1915	4.06329
9:20224287	9	20224287	20.2243	4.14836
9:20248916	9	20248916	20.2489	5.24254
9:20277747	9	20277747	20.2777		4.34149
9:20278065	9	20278065	20.2781		4.02518
9:20279112	9	20279112	20.2791		4.02518
9:20281623	9	20281623	20.2816		4.5293
9:20282244	9	20282244	20.2822		4.5293
9:20282381	9	20282381	20.2824		4.5293
9:20282488	9	20282488	20.2825		4.5293
9:20283456	9	20283456	20.2835	4.8001
9:21058680	9	21058680	21.0587			4.08788
9:21061298	9	21061298	21.0613			4.08788
9:21061810	9	21061810	21.0618			4.08788
9:21072435	9	21072435	21.0724			4.15203
9:21072531	9	21072531	21.0725			4.22455
9:21072675	9	21072675	21.0727			4.15203
9:21072816	9	21072816	21.0728			4.15203
9:21072903	9	21072903	21.0729			4.15203
9:21072918	9	21072918	21.0729			4.15203
9:21073129	9	21073129	21.0731			4.15203
9:21074119	9	21074119	21.0741			4.15203
9:21074137	9	21074137	21.0741			4.15203
9:21074186	9	21074186	21.0742			4.15203
9:21074222	9	21074222	21.0742			4.14657
9:21074354	9	21074354	21.0744			4.15203
9:21074740	9	21074740	21.0747			4.15203
9:21075058	9	21075058	21.0751			4.15203
9:21075063	9	21075063	21.0751			4.15203
9:21075244	9	21075244	21.0752			4.15203
9:21075727	9	21075727	21.0757			4.15203
9:21076207	9	21076207	21.0762			4.15203
9:21076809	9	21076809	21.0768			4.15203
9:21077480	9	21077480	21.0775			4.15203
9:21077960	9	21077960	21.078			4.15203
9:21078022	9	21078022	21.078			4.15203
9:21080073	9	21080073	21.0801			4.15203
9:21080226	9	21080226	21.0802			4.15203
9:21080480	9	21080480	21.0805			4.15954
9:21080557	9	21080557	21.0806			4.15203

[truncated: 3 more sheets: Chr10, Chr11, Chr12]
